# Supplementary material for: A comparative study of carbonic anhydrase activity in lymphocytes from colorectal cancer tissues and adjacent healthy counterparts
Source: J Enzyme Inhib Med Chem. 2022 Jun 13;37(1):1651–5. doi: 10.1080/14756366.2022.2085694 (PMC9225793; doi:10.1080/14756366.2022.2085694)
Supplement: Supplemental Material [file IENZ_A_2085694_SM8644.xlsx]

## Sheet: Summary
Sample	Master	Accession	Description	Coverage [%]	# Peptides	# PSMs	# Unique Peptides	# AAs	MW [kDa]	calc. pI	Score Mascot: Mascot	# Peptides (by Search Engine): Mascot	# Protein Groups
Healty	Master Protein	E5RHP7	Carbonic anhydrase (Fragment) OS=Homo sapiens OX=9606 GN=CA1 PE=1 SV=1	22	4	10	4	251	27.7	6.6	382	4	1
	Checked	Confidence	Sequence	Modifications	# Protein Groups	# Proteins	# PSMs	Master Protein Accessions	Protein Accessions	# Missed Cleavages	Theo. MH+ [Da]	Confidence (by Search Engine): Mascot	Charge (by Search Engine): Mascot	m/z [Da] (by Search Engine): Mascot	DeltaM [ppm] (by Search Engine): Mascot	Ions Score (by Search Engine): Mascot
	FALSE	High	EIINVGHSFHVNFEDNDNR		1	8	4	E5RHP7	E5RG43; E5RHP7; E5RGU8; E5RFL2; E5RII2; P00915 V9HWE3; E5RH81; E5RIF9	0	2256.04	High	3	752.685	-0.74	94
	FALSE	High	ESISVSSEQLAQFR		1	5	1	E5RHP7	E5RHP7; P00915 V9HWE3; E5RG81; E5RFE7; E5RJI8	0	1580.79	High	2	790.898	-1.88	75
	FALSE	High	YSSLAEAASK		1	10	1	E5RHP7	E5RG43; E5RHP7; E5RJF6; H0YBE2; P00915 V9HWE3; E5RG81; E5RFE7; E5RJI8; E5RH81; E5RIF9	0	1026.51	High	2	513.757	-3.48	53
	FALSE	High	ADGLAVIGVLMK		1	8	2	E5RHP7	E5RHP7; E5RJF6; H0YBE2; P00915 V9HWE3; E5RG81; E5RFE7; E5RJI8; E5RH81	0	1186.69	High	2	593.846	-0.68	50
	FALSE	High	ADGLAVIGVLMK	1xOxidation [M11]	1	8	2	E5RHP7	E5RHP7; E5RJF6; H0YBE2; P00915 V9HWE3; E5RG81; E5RFE7; E5RJI8; E5RH81	0	1202.68	High	2	601.845	0.81	44
Healty	Master Protein	P22748	Carbonic anhydrase 4 OS=Homo sapiens OX=9606 GN=CA4 PE=1 SV=2	9	2	4	2	312	35	7.83	134	2	1
	Checked	Confidence	Sequence	Modifications	# Protein Groups	# Proteins	# PSMs	Master Protein Accessions	Protein Accessions	# Missed Cleavages	Theo. MH+ [Da]	Confidence (by Search Engine): Mascot	Charge (by Search Engine): Mascot	m/z [Da] (by Search Engine): Mascot	DeltaM [ppm] (by Search Engine): Mascot	Ions Score (by Search Engine): Mascot
	FALSE	High	YLGSLTTPTCDEK	1xCarbamidomethyl [C10]	1	3	2	P22748	K7EKY5; K7EIH9; P22748	0	1484.69	High	2	742.851	1.09	50
	FALSE	High	ASISGGGLPAPYQAK		1	2	2	P22748	K7ENI8; P22748	0	1416.75	High	2	708.878	-0.13	45
Healty	Master Protein	V9HW21 P00918	Carbonic anhydrase OS=Homo sapiens OX=9606 GN=HEL-76 PE=2 SV=1 Carbonic anhydrase 2 OS=Homo sapiens OX=9606 GN=CA2 PE=1 SV=2	32	6	18	6	260	29.2	7.4	502	6	1
	Checked	Confidence	Sequence	Modifications	# Protein Groups	# Proteins	# PSMs	Master Protein Accessions	Protein Accessions	# Missed Cleavages	Theo. MH+ [Da]	Confidence (by Search Engine): Mascot	Charge (by Search Engine): Mascot	m/z [Da] (by Search Engine): Mascot	DeltaM [ppm] (by Search Engine): Mascot	Ions Score (by Search Engine): Mascot
	FALSE	High	ILNNGHAFNVEFDDSQDK	1xDeamidated [N]	1	4	8	V9HW21 P00918	A0A0K0K1L1; E5RK37; E5RID5; V9HW21; P00918	0	2063.93	High	3	688.651	3.77	71
	FALSE	High	YDPSLKPLSVSYDQATSLR		1	4	2	V9HW21 P00918	A0A0K0K1L1; E5RK37; E5RID5; V9HW21; P00918	0	2140.09	High	3	714.036	0.31	68
	FALSE	High	QSPVDIDTHTAK		1	4	1	V9HW21 P00918	A0A0K0K1L1; E5RK37; E5RID5; V9HW21; P00918	0	1311.65	High	2	656.328	-4.61	54
	FALSE	High	SADFTNFDPR		1	1	2	V9HW21 P00918	V9HW21; P00918	0	1169.52	High	2	585.264	-1.28	52
	FALSE	High	VVDVLDSIK		1	2	1	V9HW21 P00918	A0A0K0K1L1; V9HW21; P00918	0	987.572	High	2	494.289	-1.56	45
	FALSE	High	AVQQPDGLAVLGIFLK		1	2	3	V9HW21 P00918	A0A0K0K1L1; V9HW21; P00918	0	1668.97	High	3	556.994	-0.82	42
	FALSE	High	ILNNGHAFNVEFDDSQDK		1	4	1	V9HW21 P00918	A0A0K0K1L1; E5RK37; E5RID5; V9HW21; P00918	0	2062.95	High	3	688.319	-2.08	40
Tumoral	Master Protein	V9HW21 P00918	Carbonic anhydrase OS=Homo sapiens OX=9606 GN=HEL-76 PE=2 SV=1 Carbonic anhydrase 2 OS=Homo sapiens OX=9606 GN=CA2 PE=1 SV=2	3	1	1	1	260	29.2	7.74	45	1	1
	Checked	Confidence	Sequence	Modifications	# Protein Groups	# Proteins	# PSMs	Master Protein Accessions	Protein Accessions	# Missed Cleavages	Theo. MH+ [Da]	Confidence (by Search Engine): Mascot	Charge (by Search Engine): Mascot	m/z [Da] (by Search Engine): Mascot	DeltaM [ppm] (by Search Engine): Mascot	Ions Score (by Search Engine): Mascot
	FALSE	High	VVDVLDSIK		1	2	1	A0A0K0K1L1	A0A0K0K1L1; V9HW21; P00918	0	987.572	High	2	494.288	-3.67	45
PMBCs	Master Protein	E5RHP7	Carbonic anhydrase (Fragment) OS=Homo sapiens OX=9606 GN=CA1 PE=1 SV=1	39	7	18	7	251	27.7	6.6	627	7	1
	Checked	Confidence	Sequence	Modifications	# Protein Groups	# Proteins	# PSMs	Master Protein Accessions	Protein Accessions	# Missed Cleavages	Theo. MH+ [Da]	Confidence (by Search Engine): Mascot	Charge (by Search Engine): Mascot	m/z [Da] (by Search Engine): Mascot	DeltaM [ppm] (by Search Engine): Mascot	Ions Score (by Search Engine): Mascot
	FALSE	High	EIINVGHSFHVNFEDNDNR		1	8	3	E5RHP7	E5RG43; E5RHP7; E5RGU8; E5RFL2; E5RII2; P00915 V9HWE3; E5RH81; E5RIF9	0	2256.04	High	3	752.685	-0.74	107
	FALSE	High	HDTSLKPISVSYNPATAK		1	8	3	E5RHP7	E5RG43; E5RHP7; E5RGU8; E5RFL2; E5RII2; P00915 V9HWE3; E5RH81; E5RIF9	0	1929.01	High	3	643.673	-1.78	59
	FALSE	High	YSSLAEAASK		1	10	2	E5RHP7	E5RG43; E5RHP7; E5RJF6; H0YBE2; P00915 V9HWE3; E5RG81; E5RFE7; E5RJI8; E5RH81; E5RIF9	0	1026.51	High	2	513.757	-3.96	58
	FALSE	High	YSAELHVAHWNSAK		1	7	4	E5RHP7	E5RG43; E5RHP7; H0YBE2; P00915 V9HWE3; E5RFE7; E5RH81; E5RIF9	0	1612.79	High	3	538.266	-1.78	54
	FALSE	High	LYPIANGNNQSPVDIK	1xDeamidated [N6]	1	8	1	E5RHP7	E5RG43; E5RHP7; E5RGU8; E5RFL2; E5RII2; P00915 V9HWE3; E5RH81; E5RIF9	0	1743.89	High	2	872.453	4.11	53
	FALSE	High	ADGLAVIGVLMK		1	8	1	E5RHP7	E5RHP7; E5RJF6; H0YBE2; P00915 V9HWE3; E5RG81; E5RFE7; E5RJI8; E5RH81	0	1186.69	High	2	593.846	-1.2	48
	FALSE	High	EIINVGHSFHVNFEDNDNR	1xDeamidated [N]	1	8	2	E5RHP7	E5RG43; E5RHP7; E5RGU8; E5RFL2; E5RII2; P00915 V9HWE3; E5RH81; E5RIF9	0	2257.03	High	3	753.018	6.16	47
	FALSE	High	VLDALQAIK		1	7	2	E5RHP7	E5RHP7; E5RJF6; H0YBE2; P00915 V9HWE3; E5RFE7; E5RJI8; E5RH81	0	970.593	High	2	485.801	0.6	40
PMBCs	Master Protein	V9HW21 P00918	Carbonic anhydrase OS=Homo sapiens OX=9606 GN=HEL-76 PE=2 SV=1 Carbonic anhydrase 2 OS=Homo sapiens OX=9606 GN=CA2 PE=1 SV=2	25	5	9	5	260	29.2	7.4	379	5	1
	Checked	Confidence	Sequence	Modifications	# Protein Groups	# Proteins	# PSMs	Master Protein Accessions	Protein Accessions	# Missed Cleavages	Theo. MH+ [Da]	Confidence (by Search Engine): Mascot	Charge (by Search Engine): Mascot	m/z [Da] (by Search Engine): Mascot	DeltaM [ppm] (by Search Engine): Mascot	Ions Score (by Search Engine): Mascot
	FALSE	High	YDPSLKPLSVSYDQATSLR		1	4	2	V9HW21 P00918	A0A0K0K1L1; E5RK37; E5RID5; V9HW21; P00918	0	2140.09	High	3	714.035	-0.71	100
	FALSE	High	VVDVLDSIK		1	2	2	V9HW21 P00918	A0A0K0K1L1; V9HW21; P00918	0	987.572	High	2	494.289	-0.51	60
	FALSE	High	EPISVSSEQVLK		1	2	2	V9HW21 P00918	A0A0K0K1L1; V9HW21; P00918	0	1315.71	High	2	658.359	-0.46	55
	FALSE	High	AVQQPDGLAVLGIFLK		1	2	2	V9HW21 P00918	A0A0K0K1L1; V9HW21; P00918	0	1668.97	High	2	834.988	0.73	51
	FALSE	High	SADFTNFDPR		1	1	1	V9HW21 P00918	V9HW21; P00918	0	1169.52	High	2	585.262	-4.73	36

## Sheet: Healty
Checked	Master	Accession	Description	Coverage [%]	# Peptides	# PSMs	# Unique Peptides	# AAs	MW [kDa]	calc. pI	Score Mascot: Mascot	# Peptides (by Search Engine): Mascot	# Protein Groups
FALSE	Master Protein	P31947	14-3-3 protein sigma OS=Homo sapiens OX=9606 GN=SFN PE=1 SV=1	16	3	12	2	248	27.8	4.74	503	3	1
	Checked	Confidence	Sequence	Modifications	# Protein Groups	# Proteins	# PSMs	Master Protein Accessions	Protein Accessions	# Missed Cleavages	Theo. MH+ [Da]	Confidence (by Search Engine): Mascot	Charge (by Search Engine): Mascot	m/z [Da] (by Search Engine): Mascot	DeltaM [ppm] (by Search Engine): Mascot	Ions Score (by Search Engine): Mascot
	FALSE	High	TTFDEAMADLHTLSEDSYK		1	2	3	P31947	P31947; P31947-2	0	2173.96	High	2	1087.49	2.64	92
	FALSE	High	DSTLIMQLLR	1xOxidation [M6]	7	29	4	D0PNI1 P63104; G9K389; P31947; V9HWD6 P31946; Q9H4N8; B4DHC4; B4DMT8	D0PNI1 P63104; G9K389; P31946-2; B7ZA86; P31947; V9HWD6 P31946; P63104-2; H0YB80; Q9H4N8; B5BU24; B4DE78; A0A024R1K7 Q04917; B4DHC4; B0AZS6; Q53S41; P61981; P31947-2; K7EM20; P62258-2; B7Z2E6; B4DMT8; B3KNB4; Q2F831; E7EX29; G9K388; B4DY04; P27348; V9HW98 P62258; B2R6N6	0	1205.66	High	2	603.331	-0.12	63
	FALSE	High	TTFDEAMADLHTLSEDSYK	1xOxidation [M7]	1	2	2	P31947	P31947; P31947-2	0	2189.95	High	3	730.657	1.62	62
	FALSE	High	YLAEVATGDDK		1	2	2	P31947	P31947; P31947-2	0	1181.57	High	2	591.288	-0.56	55
	FALSE	High	DSTLIMQLLR		7	29	1	D0PNI1 P63104; G9K389; P31947; V9HWD6 P31946; Q9H4N8; B4DHC4; B4DMT8	D0PNI1 P63104; G9K389; P31946-2; B7ZA86; P31947; V9HWD6 P31946; P63104-2; H0YB80; Q9H4N8; B5BU24; B4DE78; A0A024R1K7 Q04917; B4DHC4; B0AZS6; Q53S41; P61981; P31947-2; K7EM20; P62258-2; B7Z2E6; B4DMT8; B3KNB4; Q2F831; E7EX29; G9K388; B4DY04; P27348; V9HW98 P62258; B2R6N6	0	1189.66	High	2	595.335	0.83	43
FALSE	Master Protein	A0A024R9D7 Q16698	2,4-dienoyl CoA reductase 1, mitochondrial, isoform CRA_b OS=Homo sapiens OX=9606 GN=DECR1 PE=4 SV=1 2,4-dienoyl-CoA reductase, mitochondrial OS=Homo sapiens OX=9606 GN=DECR1 PE=1 SV=1	10	2	4	2	335	36	9.28	147	2	1
	Checked	Confidence	Sequence	Modifications	# Protein Groups	# Proteins	# PSMs	Master Protein Accessions	Protein Accessions	# Missed Cleavages	Theo. MH+ [Da]	Confidence (by Search Engine): Mascot	Charge (by Search Engine): Mascot	m/z [Da] (by Search Engine): Mascot	DeltaM [ppm] (by Search Engine): Mascot	Ions Score (by Search Engine): Mascot
	FALSE	High	VAGHPNIVINNAAGNFISPTER		1	6	1	A0A024R9D7 Q16698	E5RJD2; Q16698-2; E5RFV2; A0A024R9D7 Q16698; Q7LDK6; E5RJG7	0	2291.19	High	3	764.402	1.39	57
	FALSE	High	VAGHPNIVINNAAGNFISPTER	1xDeamidated [N]	1	6	2	A0A024R9D7 Q16698	E5RJD2; Q16698-2; E5RFV2; A0A024R9D7 Q16698; Q7LDK6; E5RJG7	0	2292.17	High	3	764.734	6.66	54
	FALSE	High	EQWDTIEELIR		1	2	1	A0A024R9D7 Q16698	Q16698-2; A0A024R9D7 Q16698	0	1431.71	High	2	716.359	-0.66	48
FALSE	Master Protein	B3KT66	26S proteasome non-ATPase regulatory subunit 6 OS=Homo sapiens OX=9606 GN=PSMD6 PE=2 SV=1	4	1	1	1	343	40.3	5.85	41	1	1
	Checked	Confidence	Sequence	Modifications	# Protein Groups	# Proteins	# PSMs	Master Protein Accessions	Protein Accessions	# Missed Cleavages	Theo. MH+ [Da]	Confidence (by Search Engine): Mascot	Charge (by Search Engine): Mascot	m/z [Da] (by Search Engine): Mascot	DeltaM [ppm] (by Search Engine): Mascot	Ions Score (by Search Engine): Mascot
	FALSE	High	IGLFYMDNDLITR		1	6	1	B3KT66	Q15008-3; Q15008-4; B3KT66; Q15008-2; Q15008; C9J0E9	0	1570.79	High	2	785.901	0.93	41
FALSE	Master Protein	A0A2R8Y6G6	2-phospho-D-glycerate hydro-lyase OS=Homo sapiens OX=9606 GN=ENO1 PE=1 SV=1	35	10	18	10	434	47.3	6.99	822	10	1
	Checked	Confidence	Sequence	Modifications	# Protein Groups	# Proteins	# PSMs	Master Protein Accessions	Protein Accessions	# Missed Cleavages	Theo. MH+ [Da]	Confidence (by Search Engine): Mascot	Charge (by Search Engine): Mascot	m/z [Da] (by Search Engine): Mascot	DeltaM [ppm] (by Search Engine): Mascot	Ions Score (by Search Engine): Mascot
	FALSE	High	DATNVGDEGGFAPNILENK		1	4	2	A0A2R8Y6G6	P06733-2; E2DRY6; A0A2R8Y6G6; A0A024R4F1 P06733	0	1960.92	High	2	980.967	0.84	92
	FALSE	High	LAMQEFMILPVGAANFR	1xOxidation [M]	1	6	4	A0A2R8Y6G6	K7EM90; P06733-2; E2DRY6; A0A2R8Y6G6; A0A024R4F1 P06733; A4UCS8	0	1923.98	High	2	962.497	2.69	83
	FALSE	High	VVIGMDVAASEFFR	1xOxidation [M5]	1	4	1	A0A2R8Y6G6	P06733-2; E2DRY6; A0A2R8Y6G6; A0A024R4F1 P06733	0	1556.78	High	2	778.891	-2.26	83
	FALSE	High	LAQANGWGVMVSHR	1xDeamidated [N5]; 1xOxidation [M10]	1	5	2	A0A2R8Y6G6	P06733-2; E2DRY6; A0A2R8Y6G6; A4QMW8; A0A024R4F1 P06733	0	1542.75	High	3	514.921	0.93	73
	FALSE	High	HIADLAGNSEVILPVPAFNVINGGSHAGNK	1xDeamidated [N22]	1	7	2	A0A2R8Y6G6	K7EM90; P06733-2; E2DRY6; A0A2R8Y6G6; A0A2R8YEM5; A0A024R4F1 P06733; A4UCS8	0	3012.55	High	4	753.896	2.71	73
	FALSE	High	VNQIGSVTESIQACK	1xCarbamidomethyl [C14]	1	10	2	A0A2R8Y6G6	P13929; P13929-3; P06733-2; D3DTL4; P13929-2; E2DRY6; A0A2R8Y6G6; A4QMW8; Q9NPL4; A0A024R4F1 P06733	0	1633.82	High	2	817.411	-3.62	69
	FALSE	High	YISPDQLADLYK		1	4	2	A0A2R8Y6G6	P06733-2; E2DRY6; A0A2R8Y6G6; A0A024R4F1 P06733	0	1425.73	High	2	713.367	0.41	62
	FALSE	High	GNPTVEVDLFTSK		1	8	1	A0A2R8Y6G6	K7EM90; A0A2R8YEG5; A0A2R8Y6G6; A0A2R8YEM5; A0A2R8Y879; K7ERS8; A0A2R8Y798; A0A024R4F1 P06733	0	1406.72	High	2	703.861	-1.18	54
	FALSE	High	LMIEMDGTENK	1xOxidation [M5]	1	7	1	A0A2R8Y6G6	K7EM90; L0R849; A0A2R8Y6G6; A0A2R8YEM5; A0A2R8Y879; A0A024R4F1 P06733; A4UCS8	0	1296.58	High	2	648.793	-1.44	47
	FALSE	High	YNQLLR		1	5	1	A0A2R8Y6G6	P06733-2; E2DRY6; A0A2R8Y6G6; A4QMW8; A0A024R4F1 P06733	0	806.452	High	2	403.728	-3.74	47
	FALSE	High	LMIEMDGTENK		1	7	1	A0A2R8Y6G6	K7EM90; L0R849; A0A2R8Y6G6; A0A2R8YEM5; A0A2R8Y879; A0A024R4F1 P06733; A4UCS8	0	1280.59	High	2	640.796	-1.33	40
FALSE	Master Protein	F5H0C8	2-phospho-D-glycerate hydro-lyase OS=Homo sapiens OX=9606 GN=ENO2 PE=1 SV=1	5	1	1	1	315	34.7	4.87	77	1	1
	Checked	Confidence	Sequence	Modifications	# Protein Groups	# Proteins	# PSMs	Master Protein Accessions	Protein Accessions	# Missed Cleavages	Theo. MH+ [Da]	Confidence (by Search Engine): Mascot	Charge (by Search Engine): Mascot	m/z [Da] (by Search Engine): Mascot	DeltaM [ppm] (by Search Engine): Mascot	Ions Score (by Search Engine): Mascot
	FALSE	High	YITGDQLGALYQDFVR		1	5	1	F5H0C8	F5H0C8; P09104-2; Q6FHV6 P09104; U3KQP4; A8K3B0	0	1858.93	High	2	929.97	0.07	77
FALSE	Master Protein	A0A024R3R5	3-beta-hydroxysterol Delta (14)-reductase OS=Homo sapiens OX=9606 GN=LBR PE=3 SV=1	3	1	2	1	615	70.7	9.36	169	1	1
	Checked	Confidence	Sequence	Modifications	# Protein Groups	# Proteins	# PSMs	Master Protein Accessions	Protein Accessions	# Missed Cleavages	Theo. MH+ [Da]	Confidence (by Search Engine): Mascot	Charge (by Search Engine): Mascot	m/z [Da] (by Search Engine): Mascot	DeltaM [ppm] (by Search Engine): Mascot	Ions Score (by Search Engine): Mascot
	FALSE	High	NDLSPASSGNAVYDFFIGR		1	3	2	A0A024R3R5	A0A024R3R5; Q14739; A0A494C1L1	0	2029.96	High	2	1015.48	-1.89	94
FALSE	Master Protein	A0A140VJL2 P54868	3-hydroxy-3-methylglutaryl coenzyme A synthase OS=Homo sapiens OX=9606 PE=2 SV=1 Hydroxymethylglutaryl-CoA synthase, mitochondrial OS=Homo sapiens OX=9606 GN=HMGCS2 PE=1 SV=1	20	8	14	8	508	56.6	8.16	610	8	1
	Checked	Confidence	Sequence	Modifications	# Protein Groups	# Proteins	# PSMs	Master Protein Accessions	Protein Accessions	# Missed Cleavages	Theo. MH+ [Da]	Confidence (by Search Engine): Mascot	Charge (by Search Engine): Mascot	m/z [Da] (by Search Engine): Mascot	DeltaM [ppm] (by Search Engine): Mascot	Ions Score (by Search Engine): Mascot
	FALSE	High	LMFNDFLSASSDTQTSLYK	1xOxidation [M2]	1	4	2	A0A140VJL2 P54868	P54868-3; A0A140VJL2 P54868; P54868-2; B7Z784	0	2184.02	High	2	1092.51	1.96	112
	FALSE	High	VNFSPPGDTNSLFPGTWYLER		1	4	1	A0A140VJL2 P54868	P54868-3; A0A140VJL2 P54868; P54868-2; B7Z784	0	2397.15	High	2	1199.08	2.72	96
	FALSE	High	CVSPEEFTEIMNQR	1xCarbamidomethyl [C1]	1	5	2	A0A140VJL2 P54868	B7Z7M8; P54868-3; A0A140VJL2 P54868; P54868-2; B7Z784	0	1739.77	High	2	870.387	-3.92	78
	FALSE	High	LEVGTETIIDK		1	5	2	A0A140VJL2 P54868	P54868-3; A0A024R059 Q01581; A0A140VJL2 P54868; Q8N995; P54868-2	0	1217.66	High	2	609.335	0.34	74
	FALSE	High	IQLPWDSVGR		1	3	2	A0A140VJL2 P54868	P54868-3; A0A140VJL2 P54868; P54868-2	0	1170.63	High	2	585.817	-0.69	59
	FALSE	High	LMFNDFLSASSDTQTSLYK	1xDeamidated [N4]	1	4	1	A0A140VJL2 P54868	P54868-3; A0A140VJL2 P54868; P54868-2; B7Z784	0	2169.01	High	2	1085.02	9.36	57
	FALSE	High	VSQDAAPGSPLDK		1	5	2	A0A140VJL2 P54868	B7Z7M8; P54868-3; A0A140VJL2 P54868; P54868-2; B7Z784	0	1284.64	High	2	642.824	-1.54	50
	FALSE	High	APLALER		1	2	1	A0A140VJL2 P54868	P54868-3; A0A140VJL2 P54868	0	769.457	High	2	385.23	-5.17	46
	FALSE	High	GLEAFGGLK		1	5	1	A0A140VJL2 P54868	B7Z7M8; P54868-3; A0A140VJL2 P54868; P54868-2; B7Z784	0	891.493	High	2	446.25	-0.81	44
FALSE	Master Protein	A0A140VJL0 Q6NVY1	3-hydroxyisobutyryl-CoA hydrolase, mitochondrial OS=Homo sapiens OX=9606 PE=2 SV=1 3-hydroxyisobutyryl-CoA hydrolase, mitochondrial OS=Homo sapiens OX=9606 GN=HIBCH PE=1 SV=2	6	2	2	2	386	43.5	8.19	72	2	1
	Checked	Confidence	Sequence	Modifications	# Protein Groups	# Proteins	# PSMs	Master Protein Accessions	Protein Accessions	# Missed Cleavages	Theo. MH+ [Da]	Confidence (by Search Engine): Mascot	Charge (by Search Engine): Mascot	m/z [Da] (by Search Engine): Mascot	DeltaM [ppm] (by Search Engine): Mascot	Ions Score (by Search Engine): Mascot
	FALSE	High	AGIATHFVDSEK		1	3	1	A0A140VJL0 Q6NVY1	Q6NVY1-2; A0A140VJL0 Q6NVY1; H7C400	0	1274.64	High	2	637.821	-2.81	48
	FALSE	High	LAMLEEDLLALK	1xOxidation [M3]	1	3	1	A0A140VJL0 Q6NVY1	F8W8A6; Q6NVY1-2; A0A140VJL0 Q6NVY1	0	1374.75	High	2	687.882	1.9	43
FALSE	Master Protein	H3BN98	40S ribosomal protein S15a (Fragment) OS=Homo sapiens OX=9606 PE=3 SV=2	6	1	1	1	237	27.2	9.55	42	1	1
	Checked	Confidence	Sequence	Modifications	# Protein Groups	# Proteins	# PSMs	Master Protein Accessions	Protein Accessions	# Missed Cleavages	Theo. MH+ [Da]	Confidence (by Search Engine): Mascot	Charge (by Search Engine): Mascot	m/z [Da] (by Search Engine): Mascot	DeltaM [ppm] (by Search Engine): Mascot	Ions Score (by Search Engine): Mascot
	FALSE	High	HGYIGEFEIIDDHR		1	5	1	H3BN98	H3BN98; A8K7H3; I3L246; I3L3P7; B2R4W8 P62244	0	1700.8	High	3	567.604	-2.44	42
FALSE	Master Protein	Q8N5L9	40S ribosomal protein S2 OS=Homo sapiens OX=9606 GN=RPS2 PE=2 SV=1	2	1	1	1	293	31.3	10.24	53	1	1
	Checked	Confidence	Sequence	Modifications	# Protein Groups	# Proteins	# PSMs	Master Protein Accessions	Protein Accessions	# Missed Cleavages	Theo. MH+ [Da]	Confidence (by Search Engine): Mascot	Charge (by Search Engine): Mascot	m/z [Da] (by Search Engine): Mascot	DeltaM [ppm] (by Search Engine): Mascot	Ions Score (by Search Engine): Mascot
	FALSE	High	LSIVPVR		1	12	1	Q8N5L9	Q8N5L9; Q3KQT6; A4D0Y7; Q6IPX5; Q8J014; E9PPT0; E9PMM9; E9PM36; P15880; Q8NI61; H0YEN5; I3L404	0	783.509	High	2	392.258	-0.22	53
FALSE	Master Protein	A0A024R2L6 P08865	40S ribosomal protein SA OS=Homo sapiens OX=9606 GN=RPSA PE=3 SV=1 40S ribosomal protein SA OS=Homo sapiens OX=9606 GN=RPSA PE=1 SV=4	20	3	4	3	295	32.8	4.87	262	3	1
	Checked	Confidence	Sequence	Modifications	# Protein Groups	# Proteins	# PSMs	Master Protein Accessions	Protein Accessions	# Missed Cleavages	Theo. MH+ [Da]	Confidence (by Search Engine): Mascot	Charge (by Search Engine): Mascot	m/z [Da] (by Search Engine): Mascot	DeltaM [ppm] (by Search Engine): Mascot	Ions Score (by Search Engine): Mascot
	FALSE	High	FTPGTFTNQIQAAFR		1	4	1	A0A024R2L6 P08865	A0A024R2L6 P08865; C9J9K3; Q96RS2; A0A0C4DG17	0	1698.86	High	2	849.938	4.65	89
	FALSE	High	ADHQPLTEASYVNLPTIALCNTDSPLR	1xCarbamidomethyl [C20]	1	4	1	A0A024R2L6 P08865	A0A024R2L6 P08865; C9J9K3; A0A024R7P5; A0A0C4DG17	0	2996.48	High	3	999.496	-1.5	83
	FALSE	High	AIVAIENPADVSVISSR		1	6	1	A0A024R2L6 P08865	A0A024R2L6 P08865; C9J9K3; Q96RS2; A0A024R7P5; F8WD59; A0A0C4DG17	0	1740.95	High	2	870.977	-1.55	81
	FALSE	High	ADHQPLTEASYVNLPTIALCNTDSPLR	1xCarbamidomethyl [C20]; 1xDeamidated [N13]	1	4	1	A0A024R2L6 P08865	A0A024R2L6 P08865; C9J9K3; A0A024R7P5; A0A0C4DG17	0	2997.46	High	3	999.827	1.62	62
FALSE	Master Protein	B3GQS7	60 kDa chaperonin OS=Homo sapiens OX=9606 GN=HSPD1 PE=2 SV=1	30	15	26	15	569	60.6	6.04	901	15	1
	Checked	Confidence	Sequence	Modifications	# Protein Groups	# Proteins	# PSMs	Master Protein Accessions	Protein Accessions	# Missed Cleavages	Theo. MH+ [Da]	Confidence (by Search Engine): Mascot	Charge (by Search Engine): Mascot	m/z [Da] (by Search Engine): Mascot	DeltaM [ppm] (by Search Engine): Mascot	Ions Score (by Search Engine): Mascot
	FALSE	High	TLNDELEIIEGMK		1	9	2	B3GQS7	B7Z4F6; B3GQS7; B7Z5E7; B7Z597; B7Z532; E7EXB4; A0A024R3X4 P10809; E7ESH4; Q53SE2	0	1504.76	High	2	752.879	-4.26	91
	FALSE	High	ISSIQSIVPALEIANAHR		1	7	2	B3GQS7	B7Z4F6; B3GQS7; B7Z5E7; B7Z597; Q53QD5; B7Z532; A0A024R3X4 P10809	0	1919.07	High	3	640.362	-0.38	86
	FALSE	High	CIPALDSLTPANEDQK	1xCarbamidomethyl [C1]	1	5	3	B3GQS7	B7Z4F6; B3GQS7; B7Z5E7; B7Z597; A0A024R3X4 P10809	0	1771.85	High	2	886.431	1.44	77
	FALSE	High	LVQDVANNTNEEAGDGTTTATVLAR		1	9	2	B3GQS7	A0A0S2Z415; B3GQS7; C9JL25; B7Z597; E7EXB4; A0A024R3X4 P10809; E7ESH4; P10809-2; Q53SE2	0	2560.25	High	3	854.088	0.23	72
	FALSE	High	TVIIEQSWGSPK		1	12	1	B3GQS7	A0A0S2Z415; B3GQS7; C9JL25; B7Z5E7; C9JCQ4; C9JL19; B7Z597; E7EXB4; A0A024R3X4 P10809; E7ESH4; P10809-2; Q53SE2	0	1344.72	High	2	672.86	-1.58	67
	FALSE	High	VTDALNATR		1	5	1	B3GQS7	B7Z4F6; B3GQS7; B7Z5E7; B7Z597; A0A024R3X4 P10809	0	960.511	High	2	480.757	-4.29	61
	FALSE	High	AAVEEGIVLGGGCALLR	1xCarbamidomethyl [C13]	1	5	2	B3GQS7	B7Z4F6; B3GQS7; B7Z5E7; B7Z597; A0A024R3X4 P10809	0	1684.91	High	2	842.956	0.01	59
	FALSE	High	VGLQVVAVK		1	6	2	B3GQS7	B7Z4F6; B3GQS7; B7Z5E7; B7Z597; B7Z532; A0A024R3X4 P10809	0	912.588	High	2	456.796	-3.33	58
	FALSE	High	NAGVEGSLIVEK		1	5	2	B3GQS7	B7Z4F6; B3GQS7; B7Z5E7; B7Z597; A0A024R3X4 P10809	0	1215.66	High	2	608.331	-2.16	52
	FALSE	High	LSDGVAVLK		1	5	2	B3GQS7	B7Z4F6; B3GQS7; B7Z5E7; B7Z597; A0A024R3X4 P10809	0	901.535	High	2	451.27	-2.15	49
	FALSE	High	VGEVIVTK		1	6	1	B3GQS7	B7Z4F6; B3GQS7; B7Z5E7; B7Z597; B7Z532; A0A024R3X4 P10809	0	844.514	High	2	422.759	-4.77	47
	FALSE	High	IGIEIIK		1	5	2	B3GQS7	B7Z4F6; B3GQS7; B7Z5E7; B7Z597; A0A024R3X4 P10809	0	785.513	High	2	393.261	0.92	46
	FALSE	High	GYISPYFINTSK		1	10	1	B3GQS7	B7Z4F6; B3GQS7; B7Z5E7; B7Z597; B7Z532; A0A024R3X4 P10809; E7ESH4; B9VP19; B9VPB4; Q53SE2	0	1389.7	High	2	695.353	-4.93	46
	FALSE	High	IGIEIIKR		1	5	2	B3GQS7	B7Z4F6; B3GQS7; B7Z5E7; B7Z597; A0A024R3X4 P10809	1	941.614	High	2	471.311	1.44	43
	FALSE	High	KISSIQSIVPALEIANAHR		1	7	1	B3GQS7	B7Z4F6; B3GQS7; B7Z5E7; B7Z597; Q53QD5; B7Z532; A0A024R3X4 P10809	1	2047.17	High	4	512.548	1.46	37
FALSE	Master Protein	A0A024RBS2 P05388	60S acidic ribosomal protein P0 OS=Homo sapiens OX=9606 GN=RPLP0 PE=3 SV=1 60S acidic ribosomal protein P0 OS=Homo sapiens OX=9606 GN=RPLP0 PE=1 SV=1	17	4	5	4	317	34.3	5.97	135	4	1
	Checked	Confidence	Sequence	Modifications	# Protein Groups	# Proteins	# PSMs	Master Protein Accessions	Protein Accessions	# Missed Cleavages	Theo. MH+ [Da]	Confidence (by Search Engine): Mascot	Charge (by Search Engine): Mascot	m/z [Da] (by Search Engine): Mascot	DeltaM [ppm] (by Search Engine): Mascot	Ions Score (by Search Engine): Mascot
	FALSE	High	AGAIAPCEVTVPAQNTGLGPEK	1xCarbamidomethyl [C7]	1	15	1	A0A024RBS2 P05388	A0A024RBS2 P05388; F8VPE8; F8VU65; F8VW21; B4E3D5; Q53HK9; F8VWS0; A8K4Z4; Q53HW2; G3V210; Q8NHW5; F8VQY6; P05388-2; F8VRK7; Q6NSF2	0	2180.1	High	3	727.371	-2.07	50
	FALSE	High	IIQLLDDYPK		1	15	2	A0A024RBS2 P05388	A0A024RBS2 P05388; F8VS58; F8VU65; B4E3D5; Q53HK9; F8VWS0; A8K4Z4; Q53HW2; G3V210; Q8NHW5; F8VQY6; P05388-2; F8VZS0; F8VRK7; Q6NSF2	0	1217.68	High	2	609.343	0.74	42
	FALSE	High	TSFFQALGITTK		1	12	1	A0A024RBS2 P05388	A0A024RBS2 P05388; F8VPE8; F8VU65; F8VW21; B4E3D5; F8VWS0; A8K4Z4; Q53HW2; G3V210; Q8NHW5; P05388-2; Q6NSF2	0	1313.71	High	2	657.358	-1.18	39
	FALSE	High	GNVGFVFTK		1	16	1	A0A024RBS2 P05388	A0A024RBS2 P05388; F8VS58; F8VPE8; F8VU65; F8VW21; Q53HK9; F8VWV4; F8VWS0; A8K4Z4; Q53HW2; G3V210; F8VQY6; P05388-2; F8VZS0; F8VRK7; Q6NSF2	0	968.52	High	2	484.763	-0.81	39
FALSE	Master Protein	K7EMN2	6-phosphogluconate dehydrogenase, decarboxylating (Fragment) OS=Homo sapiens OX=9606 GN=PGD PE=1 SV=1	11	1	2	1	160	17.3	8.44	114	1	1
	Checked	Confidence	Sequence	Modifications	# Protein Groups	# Proteins	# PSMs	Master Protein Accessions	Protein Accessions	# Missed Cleavages	Theo. MH+ [Da]	Confidence (by Search Engine): Mascot	Charge (by Search Engine): Mascot	m/z [Da] (by Search Engine): Mascot	DeltaM [ppm] (by Search Engine): Mascot	Ions Score (by Search Engine): Mascot
	FALSE	High	GILFVGSGVSGGEEGAR		1	7	2	K7EMN2	K7EMN2; K7EM49; B4E2U0; K7EPF6; P52209-2; B4DL86; P52209	0	1591.81	High	2	796.41	3.89	67
FALSE	Master Protein	Q8N1C8	75 kDa glucose-regulated protein (Fragment) OS=Homo sapiens OX=9606 GN=HSPA9 PE=2 SV=1	13	6	10	6	681	73.8	6.37	515	6	1
	Checked	Confidence	Sequence	Modifications	# Protein Groups	# Proteins	# PSMs	Master Protein Accessions	Protein Accessions	# Missed Cleavages	Theo. MH+ [Da]	Confidence (by Search Engine): Mascot	Charge (by Search Engine): Mascot	m/z [Da] (by Search Engine): Mascot	DeltaM [ppm] (by Search Engine): Mascot	Ions Score (by Search Engine): Mascot
	FALSE	High	SQVFSTAADGQTQVEIK		1	7	1	Q8N1C8	A1XP52; Q8N1C8; B7Z4V2; B7Z1V7; V9HW84; B7Z4T3; A0A384P5G6 P38646	0	1808.9	High	2	904.958	3.12	103
	FALSE	High	STNGDTFLGGEDFDQALLR	1xDeamidated [N3]	1	7	2	Q8N1C8	Q8N1C8; B7Z4V2; B7Z1V7; V9HW84; B7Z4T3; A0A384P5G6 P38646; Q2F839	0	2056.95	High	2	1028.98	2.51	86
	FALSE	High	QAASSLQQASLK		1	6	1	Q8N1C8	A1XP52; Q8N1C8; B7Z4V2; V9HW84; B7Z4T3; A0A384P5G6 P38646	0	1231.66	High	2	616.332	-6.33	75
	FALSE	High	SQVFSTAADGQTQVEIK	1xDeamidated [Q11]	1	7	1	Q8N1C8	A1XP52; Q8N1C8; B7Z4V2; B7Z1V7; V9HW84; B7Z4T3; A0A384P5G6 P38646	0	1809.89	High	2	905.455	8.92	71
	FALSE	High	EQQIVIQSSGGLSK		1	6	1	Q8N1C8	Q8N1C8; B7Z4V2; H0Y8S0; V9HW84; B7Z4T3; A0A384P5G6 P38646	0	1473.79	High	2	737.4	1.13	69
	FALSE	High	VQQTVQDLFGR		1	7	1	Q8N1C8	A1XP52; Q8N1C8; B7Z4V2; B7Z1V7; V9HW84; B7Z4T3; A0A384P5G6 P38646	0	1290.68	High	2	645.844	0.3	61
	FALSE	High	LLGQFTLIGIPPAPR		1	7	2	Q8N1C8	A1XP52; Q8N1C8; B7Z4V2; H0Y8S0; V9HW84; B7Z4T3; A0A384P5G6 P38646	0	1592.95	High	2	796.979	-1.58	60
	FALSE	High	STNGDTFLGGEDFDQALLR	2xDeamidated [N3; Q15]	1	7	1	Q8N1C8	Q8N1C8; B7Z4V2; B7Z1V7; V9HW84; B7Z4T3; A0A384P5G6 P38646; Q2F839	0	2057.93	High	2	1029.48	8.97	56
FALSE	Master Protein	V9HWB4 P11021	78 kDa glucose-regulated protein OS=Homo sapiens OX=9606 GN=HEL-S-89n PE=2 SV=1 Endoplasmic reticulum chaperone BiP OS=Homo sapiens OX=9606 GN=HSPA5 PE=1 SV=2	21	11	21	9	654	72.3	5.16	960	11	1
	Checked	Confidence	Sequence	Modifications	# Protein Groups	# Proteins	# PSMs	Master Protein Accessions	Protein Accessions	# Missed Cleavages	Theo. MH+ [Da]	Confidence (by Search Engine): Mascot	Charge (by Search Engine): Mascot	m/z [Da] (by Search Engine): Mascot	DeltaM [ppm] (by Search Engine): Mascot	Ions Score (by Search Engine): Mascot
	FALSE	High	IINEPTAAAIAYGLDK		3	22	2	B4DXY3; E9PKE3; V9HWB4 P11021	E9PLF4; B4DXY3; E9PKE3; E9PI65; B4DI54; A0A024R6B5 P54652; Q53HF2; A0A1U9X7X9; V9HW22 P11142; Q96IS6; V9HWB4 P11021; B2RCQ9; B4DEF7; B4DTX2; P11142-2; A0A1U9X7W7 P34931; A0A384MDT7; E9PN89; B4E1Q1; B3KTV0; Q53FA3; A0A1U9X7X4	0	1659.9	High	2	830.451	-0.31	107
	FALSE	High	IINEPTAAAIAYGLDKR		1	2	2	V9HWB4 P11021	V9HWB4 P11021; B4DEF7	1	1816	High	3	606.004	-0.14	89
	FALSE	High	DNHLLGTFDLTGIPPAPR	1xDeamidated [N2]	1	1	1	V9HWB4 P11021	V9HWB4 P11021	0	1935	High	2	968.009	7.48	77
	FALSE	High	TKPYIQVDIGGGQTK		1	2	2	V9HWB4 P11021	V9HWB4 P11021; B4DEF7	0	1604.86	High	2	802.939	3.61	75
	FALSE	High	DNHLLGTFDLTGIPPAPR		1	1	3	V9HWB4 P11021	V9HWB4 P11021	0	1934.01	High	2	967.514	3.76	74
	FALSE	High	IEWLESHQDADIEDFK		1	1	4	V9HWB4 P11021	V9HWB4 P11021	0	1974.91	High	2	987.96	2.87	73
	FALSE	High	ITITNDQNR		1	1	1	V9HWB4 P11021	V9HWB4 P11021	0	1074.55	High	2	537.778	-5.5	57
	FALSE	High	ELEEIVQPIISK		1	1	1	V9HWB4 P11021	V9HWB4 P11021	0	1397.79	High	2	699.397	-1.31	55
	FALSE	High	TWNDPSVQQDIK		1	2	1	V9HWB4 P11021	V9HWB4 P11021; B4DEF7	0	1430.69	High	2	715.846	-4.83	49
	FALSE	High	ITPSYVAFTPEGER		1	2	2	V9HWB4 P11021	V9HWB4 P11021; B4DEF7	0	1566.78	High	2	783.899	6.46	46
	FALSE	High	VEIIANDQGNR		5	45	2	B4DXY3; E9PKE3; B4DI39; A0A384NKX5 P17066; V9HWB4 P11021	E9PLF4; P48741; B4DNX1; B4DXY3; E9PKE3; B4E1T6; B4DI39; A0A0G2JIW1; E9PI65; A0A384NKX5 P17066; E9PQQ4; E9PNE6; B4DI54; A0A024R6B5 P54652; Q53HF2; A0A1U9X7X9; Q53FC7; Q53GZ6; V9HW22 P11142; B3KSM6; P0DMV8-2; V9HWB4 P11021; B2RCQ9; E9PK54; B4DFN9; B4DWK5; A8K5I0 P0DMV8 P0DMV9; B2R6X5; B4DEF7; B4E388; B4DTX2; B3KUS2; E9PN25; A0A1U9X7W4; P11142-2; E9PPY6; A0A1U9X7W7 P34931; A0A384MDT7; B4DNV4; E9PQK7…	0	1228.63	High	2	614.814	-6.61	41
	FALSE	High	NELESYAYSLK		1	1	1	V9HWB4 P11021	V9HWB4 P11021	0	1316.64	High	2	658.823	1.96	40
FALSE	Master Protein	B4DZ08	Aconitate hydratase, mitochondrial OS=Homo sapiens OX=9606 PE=2 SV=1	8	4	7	4	761	83.4	7.72	353	4	1
	Checked	Confidence	Sequence	Modifications	# Protein Groups	# Proteins	# PSMs	Master Protein Accessions	Protein Accessions	# Missed Cleavages	Theo. MH+ [Da]	Confidence (by Search Engine): Mascot	Charge (by Search Engine): Mascot	m/z [Da] (by Search Engine): Mascot	DeltaM [ppm] (by Search Engine): Mascot	Ions Score (by Search Engine): Mascot
	FALSE	High	NAVTQEFGPVPDTAR		1	11	2	B4DZ08	B4DEC3; B4DZ08; B4DW08; Q71UF1; B4DJW1; O75944; A2A274; A0A0K0K1H7; B2RBW5; B4DLY4; Q99798	0	1601.79	High	2	801.398	-1.91	96
	FALSE	High	DINQEVYNFLATAGAK		1	7	2	B4DZ08	B4DZ08; B4DJW1; A2A274; A0A0K0K1H7; B2RBW5; B4DLY4; Q99798	0	1753.88	High	2	877.443	1.74	74
	FALSE	High	IVYGHLDDPASQEIER		1	6	2	B4DZ08	B4DZ08; Q71UF1; A2A274; A0A0K0K1H7; B2RBW5; Q99798	0	1841.9	High	3	614.639	-0.04	65
	FALSE	High	LTGSLSGWSSPK		1	7	1	B4DZ08	B4DZ08; B4DJW1; A2A274; A0A0K0K1H7; B2RBW5; B4DLY4; Q99798	0	1219.63	High	2	610.322	3.53	62
FALSE	Master Protein	A0A0A0MT01	Actin-depolymerizing factor OS=Homo sapiens OX=9606 GN=GSN PE=1 SV=1	1	1	1	1	767	84.7	5.83	40	1	1
	Checked	Confidence	Sequence	Modifications	# Protein Groups	# Proteins	# PSMs	Master Protein Accessions	Protein Accessions	# Missed Cleavages	Theo. MH+ [Da]	Confidence (by Search Engine): Mascot	Charge (by Search Engine): Mascot	m/z [Da] (by Search Engine): Mascot	DeltaM [ppm] (by Search Engine): Mascot	Ions Score (by Search Engine): Mascot
	FALSE	High	HVVPNEVVVQR		1	14	1	A0A0A0MT01	A0A0A0MT01; B7Z4U6; A0A0U1RQL8; P06396-2; B7Z992; A0A384MEF1 P06396; P06396-4; Q69YR8; B7Z9A0; P06396-3; B7Z6N2; A0A0A0MS51; Q5T0I0; B7Z2X4	0	1275.72	High	3	425.909	-4.28	40
FALSE	Master Protein	Q562M3	Actin-like protein (Fragment) OS=Homo sapiens OX=9606 GN=ACT PE=4 SV=1	57	3	22	1	103	11.5	6.68	967	3	1
	Checked	Confidence	Sequence	Modifications	# Protein Groups	# Proteins	# PSMs	Master Protein Accessions	Protein Accessions	# Missed Cleavages	Theo. MH+ [Da]	Confidence (by Search Engine): Mascot	Charge (by Search Engine): Mascot	m/z [Da] (by Search Engine): Mascot	DeltaM [ppm] (by Search Engine): Mascot	Ions Score (by Search Engine): Mascot
	FALSE	High	TTGIVMDSGDGVTHTVPIYEGYALPHAILR	1xOxidation [M6]	2	29	7	Q562M3; Q53G99	Q562Y8; A0A2R8Y793; Q562M3; Q53G99; A0A2R8YEA7; Q6PJ43; Q562L5; Q562S0; Q53GK6; Q1KLZ0 P60709; Q562M5; Q8WVW5; Q53G76; Q562X9; A0AUL6; I3L1U9 I3L3I0; Q562R8; I3L4N8; Q562L9; B4DW52; Q562P0; Q562Z6; Q562Z7; P63261; Q562N8; Q562N2; B3KWQ3; Q562N0; B7ZAP6	0	3199.61	High	3	1067.21	1.68	103
	FALSE	High	TTGIVMDSGDGVTHTVPIYEGYALPHAILR		2	29	10	Q562M3; Q53G99	Q562Y8; A0A2R8Y793; Q562M3; Q53G99; A0A2R8YEA7; Q6PJ43; Q562L5; Q562S0; Q53GK6; Q1KLZ0 P60709; Q562M5; Q8WVW5; Q53G76; Q562X9; A0AUL6; I3L1U9 I3L3I0; Q562R8; I3L4N8; Q562L9; B4DW52; Q562P0; Q562Z6; Q562Z7; P63261; Q562N8; Q562N2; B3KWQ3; Q562N0; B7ZAP6	0	3183.61	High	3	1061.88	-0.64	98
	FALSE	High	VAPEEHPVLLTQAPLNPK	1xDeamidated [Q12]	1	1	4	Q562M3	Q562M3	0	1954.06	High	2	977.534	-1.64	79
	FALSE	High	IWHHTFYNELR		2	77	1	Q562M3; Q53G99	E7EVS6; G5E9R0; J3KT65; Q562Y8; Q562W2; A5A3E0; Q562T4; A0A2R8Y793; Q562R5; Q562L3; Q562X1; Q562T3; Q562Q8; Q562M3; Q562T5; Q562N4; Q562X0; Q562T8; C9JUM1; Q562P9; Q562Y4; Q53G99; Q9BYX7; A8K3K1; B7Z6P1; Q562L5; Q562S0; Q53GK6; Q562N6; A0A2R8YGF8; Q562Q6; Q562X6; P0CG39; A6NL76; Q1KLZ0 P60709; Q562Y6; B4E335; Q562L6; Q562M5; Q8WVW5; A1E282; Q53G76; Q562X4; Q562R0; Q562Q9; B4E3A4; Q6S8J3; Q562X9; …	0	1515.75	High	3	505.921	-0.49	42
FALSE	Master Protein	F5H6T1	Actin-related protein 2 OS=Homo sapiens OX=9606 GN=ACTR2 PE=1 SV=2	12	3	3	3	339	38.8	6.27	116	3	1
	Checked	Confidence	Sequence	Modifications	# Protein Groups	# Proteins	# PSMs	Master Protein Accessions	Protein Accessions	# Missed Cleavages	Theo. MH+ [Da]	Confidence (by Search Engine): Mascot	Charge (by Search Engine): Mascot	m/z [Da] (by Search Engine): Mascot	DeltaM [ppm] (by Search Engine): Mascot	Ions Score (by Search Engine): Mascot
	FALSE	High	ILLTEPPMNPTK		1	6	1	F5H6T1	F5H6T1; B4DWQ5; Q8IY98; P61160; P61160-2; B4DHK9	0	1353.74	High	2	677.376	0.56	61
	FALSE	High	GYAFNHSADFETVR		1	6	1	F5H6T1	F5H6T1; B4DWQ5; Q8IY98; P61160; P61160-2; B4DHK9	0	1613.73	High	3	538.583	0.9	49
	FALSE	High	LCYVGYNIEQEQK	1xCarbamidomethyl [C2]	1	6	1	F5H6T1	F5H6T1; B4DWQ5; Q8IY98; P61160; P61160-2; B4DHK9	0	1643.77	High	2	822.387	-4.17	41
FALSE	Master Protein	F8VXW2	Actin-related protein 2/3 complex subunit 1B OS=Homo sapiens OX=9606 GN=ARPC1B PE=1 SV=2	8	1	1	1	130	15	8.6	41	1	1
	Checked	Confidence	Sequence	Modifications	# Protein Groups	# Proteins	# PSMs	Master Protein Accessions	Protein Accessions	# Missed Cleavages	Theo. MH+ [Da]	Confidence (by Search Engine): Mascot	Charge (by Search Engine): Mascot	m/z [Da] (by Search Engine): Mascot	DeltaM [ppm] (by Search Engine): Mascot	Ions Score (by Search Engine): Mascot
	FALSE	High	TWKPTLVILR		1	6	1	F8VXW2	F8VXW2; C9JEY1; C9JBJ7; C9K057; A4D275 O15143; A0A1W2PNV4	0	1226.76	High	3	409.591	-3.75	41
FALSE	Master Protein	B3KPA6	Acyl-Coenzyme A dehydrogenase, very long chain, isoform CRA_e OS=Homo sapiens OX=9606 GN=ACADVL PE=2 SV=1	18	8	10	8	579	62.5	7.25	374	8	1
	Checked	Confidence	Sequence	Modifications	# Protein Groups	# Proteins	# PSMs	Master Protein Accessions	Protein Accessions	# Missed Cleavages	Theo. MH+ [Da]	Confidence (by Search Engine): Mascot	Charge (by Search Engine): Mascot	m/z [Da] (by Search Engine): Mascot	DeltaM [ppm] (by Search Engine): Mascot	Ions Score (by Search Engine): Mascot
	FALSE	High	NPFGNAGLLLGEAGK		1	7	2	B3KPA6	B3KPA6; G3V1M7; B4DEA8; P49748; P49748-2; P49748-3; Q53HR2	0	1457.77	High	2	729.391	0.59	82
	FALSE	High	IFEGTNDILR		1	10	2	B3KPA6	B3KPA6; G3V1M7; B3KPX1; B4DEA8; P49748; P49748-2; P49748-3; Q53HR2; J3QRJ8; J3KSR4	0	1177.62	High	2	589.314	-0.74	69
	FALSE	High	ITAFVVER		1	6	1	B3KPA6	B3KPA6; B4DEA8; P49748; P49748-2; P49748-3; Q53HR2	0	934.536	High	2	467.772	0.44	59
	FALSE	High	AGLGSGLSLSGLVHPELSR		1	8	1	B3KPA6	B3KPA6; G3V1M7; B3KPX1; B4DEA8; P49748; P49748-2; P49748-3; Q53HR2	0	1850.01	High	3	617.34	-4.26	56
	FALSE	High	GIVNEQFLLQR		1	8	1	B3KPA6	B3KPA6; B3KPX1; B4DEA8; P49748; P49748-2; P49748-3; Q53HR2; J3QRJ8	0	1316.73	High	2	658.868	-2.79	51
	FALSE	High	GQLTTDQVFPYPSVLNEEQTQFLK	1xDeamidated [N16]	1	8	1	B3KPA6	B3KPA6; K7EJW8; B4DEA8; P49748; P49748-2; P49748-3; Q53HR2; K7EQP4	0	2783.38	High	3	928.469	5.13	47
	FALSE	High	TPVTDPATGAVK		1	6	1	B3KPA6	B3KPA6; B4DEA8; P49748; P49748-2; P49748-3; Q53HR2	0	1156.62	High	2	578.814	-0.26	47
	FALSE	High	GILLFGTK		1	9	1	B3KPA6	B3KPA6; B4DEA8; P49748; P49748-2; P49748-3; Q53HR2; J3QKU9; K7EQP4; B4DYY0	0	848.524	High	2	424.765	-0.48	34
FALSE	Master Protein	Q1RMG2	Adenosylhomocysteinase OS=Homo sapiens OX=9606 GN=AHCY PE=2 SV=1	4	1	2	1	306	33.8	6.61	104	1	1
	Checked	Confidence	Sequence	Modifications	# Protein Groups	# Proteins	# PSMs	Master Protein Accessions	Protein Accessions	# Missed Cleavages	Theo. MH+ [Da]	Confidence (by Search Engine): Mascot	Charge (by Search Engine): Mascot	m/z [Da] (by Search Engine): Mascot	DeltaM [ppm] (by Search Engine): Mascot	Ions Score (by Search Engine): Mascot
	FALSE	High	VPAINVNDSVTK		1	3	2	Q1RMG2	Q1RMG2; A0A384MTQ3 P23526; P23526-2	0	1256.68	High	2	628.847	1.75	67
FALSE	Master Protein	A0A140VK93 P54819	Adenylate kinase 2, mitochondrial OS=Homo sapiens OX=9606 GN=AK2 PE=2 SV=1 Adenylate kinase 2, mitochondrial OS=Homo sapiens OX=9606 GN=AK2 PE=1 SV=2	14	2	3	2	239	26.5	7.81	180	2	1
	Checked	Confidence	Sequence	Modifications	# Protein Groups	# Proteins	# PSMs	Master Protein Accessions	Protein Accessions	# Missed Cleavages	Theo. MH+ [Da]	Confidence (by Search Engine): Mascot	Charge (by Search Engine): Mascot	m/z [Da] (by Search Engine): Mascot	DeltaM [ppm] (by Search Engine): Mascot	Ions Score (by Search Engine): Mascot
	FALSE	High	LQAYHTQTTPLIEYYR		1	7	2	A0A140VK93 P54819	P54819-2; A0A140VK93 P54819; P54819-6; P54819-5; F8W1A4; A0A5K1VW67; F8VY04	0	1997.01	High	3	666.341	-1.67	78
	FALSE	High	LAENFCVCHLATGDMLR	2xCarbamidomethyl [C6; C8]; 1xOxidation [M15]	1	9	1	A0A140VK93 P54819	A0A5F9ZHP2; P54819-2; B4DLK2; A0A140VK93 P54819; P54819-5; F8W1A4; G3V213; P54819-3; F8VZG5	0	2022.92	High	3	674.979	1.14	76
FALSE	Master Protein	B4DI38	Adenylyl cyclase-associated protein 1 OS=Homo sapiens OX=9606 PE=2 SV=1	6	2	4	2	452	49	8.21	163	2	1
	Checked	Confidence	Sequence	Modifications	# Protein Groups	# Proteins	# PSMs	Master Protein Accessions	Protein Accessions	# Missed Cleavages	Theo. MH+ [Da]	Confidence (by Search Engine): Mascot	Charge (by Search Engine): Mascot	m/z [Da] (by Search Engine): Mascot	DeltaM [ppm] (by Search Engine): Mascot	Ions Score (by Search Engine): Mascot
	FALSE	High	ALLVTASQCQQPAENK	1xCarbamidomethyl [C9]	1	15	2	B4DI38	B4DI38; B4DNW7; D3DPU2; Q5T0R1; Q01518-2; B2RDY9; Q5T0R6; Q5T0R5; Q5T0R2; B4DNY3; Q5T0R9; Q5T0R3; Q01518; Q5T0R4; Q5T0R7	0	1757.89	High	2	879.445	-1.11	75
	FALSE	High	EMNDAAMFYTNR	2xOxidation [M2; M7]	1	17	1	B4DI38	B4DI38; B4DNW7; D3DPU2; Q5T0R1; Q01518-2; B2RDY9; Q5T0R6; Q5T0R5; B4DNA3; Q5T0R2; B4DNY3; Q5T0R9; Q5T0R3; Q01518; Q5T0R4; Q5T0R7; B4DUZ8	0	1494.6	High	2	747.805	2.79	49
	FALSE	High	EMNDAAMFYTNR	1xOxidation [M7]	1	17	1	B4DI38	B4DI38; B4DNW7; D3DPU2; Q5T0R1; Q01518-2; B2RDY9; Q5T0R6; Q5T0R5; B4DNA3; Q5T0R2; B4DNY3; Q5T0R9; Q5T0R3; Q01518; Q5T0R4; Q5T0R7; B4DUZ8	0	1478.6	High	2	739.806	0.94	32
FALSE	Master Protein	H0Y512	Adipocyte plasma membrane-associated protein (Fragment) OS=Homo sapiens OX=9606 GN=APMAP PE=1 SV=1	4	2	2	2	409	45.4	5.66	60	2	1
	Checked	Confidence	Sequence	Modifications	# Protein Groups	# Proteins	# PSMs	Master Protein Accessions	Protein Accessions	# Missed Cleavages	Theo. MH+ [Da]	Confidence (by Search Engine): Mascot	Charge (by Search Engine): Mascot	m/z [Da] (by Search Engine): Mascot	DeltaM [ppm] (by Search Engine): Mascot	Ions Score (by Search Engine): Mascot
	FALSE	High	LLEYDTVTR		1	3	1	H0Y512	H0Y512; Q9HDC9-2; Q9HDC9	0	1109.58	High	2	555.294	-2.68	52
	FALSE	High	VLLDQLR		1	3	1	H0Y512	H0Y512; Q9HDC9-2; Q9HDC9	0	856.525	High	2	428.765	-1.93	38
FALSE	Master Protein	P05141	ADP/ATP translocase 2 OS=Homo sapiens OX=9606 GN=SLC25A5 PE=1 SV=7	20	6	14	2	298	32.8	9.69	406	6	1
	Checked	Confidence	Sequence	Modifications	# Protein Groups	# Proteins	# PSMs	Master Protein Accessions	Protein Accessions	# Missed Cleavages	Theo. MH+ [Da]	Confidence (by Search Engine): Mascot	Charge (by Search Engine): Mascot	m/z [Da] (by Search Engine): Mascot	DeltaM [ppm] (by Search Engine): Mascot	Ions Score (by Search Engine): Mascot
	FALSE	High	DFLAGGVAAAISK		1	2	2	P05141	P05141; Q6NVC0	0	1219.67	High	2	610.338	-0.08	70
	FALSE	High	YFPTQALNFAFK		2	10	5	Q6I9V5 P12236; P05141	Q6I9V5 P12236; Q59EI9; P05141; A0A0S2Z3H3 P12235; Q9H0C2; Q6NVC0; A0A0S2Z359; V9GYG0; A8K787; Q59EP7	0	1446.74	High	2	723.875	0.85	59
	FALSE	High	QIFLGGVDKR		1	2	3	P05141	P05141; Q6NVC0	1	1132.65	High	3	378.22	-1.08	51
	FALSE	High	LLLQVQHASK		2	8	1	Q6I9V5 P12236; P05141	Q6I9V5 P12236; Q59EI9; P05141; A0A0S2Z3H3 P12235; Q6NVC0; A0A0S2Z359; V9GYG0; A8K787	0	1136.68	High	2	568.839	-6.11	49
	FALSE	High	TAVAPIER		2	9	1	Q6I9V5 P12236; P05141	Q6I9V5 P12236; Q59EI9; P05141; A0A0S2Z3H3 P12235; Q9H0C2; Q6NVC0; A0A0S2Z359; V9GYG0; A8K787	0	856.489	High	2	428.746	-3.7	48
	FALSE	High	QIFLGGVDKR	1xGln->pyro-Glu [N-Term]	1	2	1	P05141	P05141; Q6NVC0	1	1115.62	High	2	558.315	2.3	45
	FALSE	High	GNLANVIR		2	11	1	Q6I9V5 P12236; P05141	Q6I9V5 P12236; Q59EI9; P05141; A0A0S2Z3H3 P12235; Q9H0C2; Q6NVC0; O75961; A0A0S2Z359; V9GYG0; A8K787; Q59EP7	0	856.5	High	2	428.753	-2.07	38
FALSE	Master Protein	C9JPM4	ADP-ribosylation factor 4 (Fragment) OS=Homo sapiens OX=9606 GN=ARF4 PE=1 SV=1	28	3	5	2	127	14.5	8.12	164	3	1
	Checked	Confidence	Sequence	Modifications	# Protein Groups	# Proteins	# PSMs	Master Protein Accessions	Protein Accessions	# Missed Cleavages	Theo. MH+ [Da]	Confidence (by Search Engine): Mascot	Charge (by Search Engine): Mascot	m/z [Da] (by Search Engine): Mascot	DeltaM [ppm] (by Search Engine): Mascot	Ions Score (by Search Engine): Mascot
	FALSE	High	ILMVGLDAAGK		2	17	2	F5H423; C9JPM4	F5H423; C9JPM4; A0A024R0Y6 P61204; B4DN70; B4DJC8; B4E190; B4DLJ3; P18085; A0A024R3Q0 P84077; B4DEB9; C9J1Z8; P61204-2; P84085 A4D0Z3; F5H6T5; F5H0C7; F8WDB3; F5H1V1	0	1087.62	High	2	544.314	2.45	61
	FALSE	High	NICFTVWDVGGQDR	1xCarbamidomethyl [C3]	1	3	2	C9JPM4	C9JPM4; P18085; C9JAK5	0	1666.76	High	2	833.886	0.87	58
	FALSE	High	IQEVADELQK		1	3	1	C9JPM4	C9JPM4; P18085; C9JAK5	0	1172.62	High	2	586.811	-1.33	50
FALSE	Master Protein	Q4JM47	AGR2 OS=Homo sapiens OX=9606 GN=AGR2 PE=4 SV=1	18	3	4	3	195	22.2	8.76	106	3	1
	Checked	Confidence	Sequence	Modifications	# Protein Groups	# Proteins	# PSMs	Master Protein Accessions	Protein Accessions	# Missed Cleavages	Theo. MH+ [Da]	Confidence (by Search Engine): Mascot	Charge (by Search Engine): Mascot	m/z [Da] (by Search Engine): Mascot	DeltaM [ppm] (by Search Engine): Mascot	Ions Score (by Search Engine): Mascot
	FALSE	High	LYAYEPADTALLLDNMK		1	4	1	Q4JM47	Q4JM47; Q4JM46 O95994; B2R7D7; Q53G64	0	1940.97	High	2	970.992	4.5	48
	FALSE	High	LPQTLSR		1	7	2	Q4JM47	Q4JM47; Q4JM46 O95994; C9J3E2; B5MC07; B2R7D7; B4DKU8; Q53G64	0	814.478	High	2	407.741	-5.39	44
	FALSE	High	IMFVDPSLTVR		1	9	1	Q4JM47	Q4JM47; B5MC62; Q4JM46 O95994; B5MC07; H7C040; B2R7D7; H7C3Z9; Q53G64; Q8TD06	0	1277.69	High	2	639.353	5.23	40
FALSE	Master Protein	Q59EJ0	Aldehyde dehydrogenase 1A1 variant (Fragment) OS=Homo sapiens OX=9606 PE=2 SV=1	7	2	3	1	330	35.8	6.24	101	2	1
	Checked	Confidence	Sequence	Modifications	# Protein Groups	# Proteins	# PSMs	Master Protein Accessions	Protein Accessions	# Missed Cleavages	Theo. MH+ [Da]	Confidence (by Search Engine): Mascot	Charge (by Search Engine): Mascot	m/z [Da] (by Search Engine): Mascot	DeltaM [ppm] (by Search Engine): Mascot	Ions Score (by Search Engine): Mascot
	FALSE	High	LYSNAYLNDLAGCIK	1xCarbamidomethyl [C13]; 1xDeamidated [N4]	1	7	1	Q59EJ0	Q59EJ0; Q5SYQ7; B4DDF8; Q5SYQ8; V9HVX6; V9HW83 P00352; Q5SYQ9	0	1715.83	High	2	858.427	8.66	60
	FALSE	High	VTLELGGK		3	22	2	Q59EJ0; A0A384NPN7 P05091; A0A384MTJ7	Q53FB6; Q59EJ0; A0A024RC95 P47895; H0YMG7; B4DYU3; O94788-3; B4DH89; B4DDF8; O94788-4; P05091-2; V9HVX6; V9HW83 P00352; B4DXX3; A0A384NPN7 P05091; B4YAH7; Q7Z3A2; O94788; H0Y2X5; A0A384MTJ7; O94788-2; B2R5T2; P30837	0	816.483	High	2	408.744	-1.89	52
FALSE	Master Protein	A0A384NPN7 P05091	Aldehyde dehydrogenase 2 family (Mitochondrial), isoform CRA_c OS=Homo sapiens OX=9606 GN=ALDH2 PE=2 SV=1 Aldehyde dehydrogenase, mitochondrial OS=Homo sapiens OX=9606 GN=ALDH2 PE=1 SV=2	20	7	11	6	517	56.3	7.05	418	7	1
	Checked	Confidence	Sequence	Modifications	# Protein Groups	# Proteins	# PSMs	Master Protein Accessions	Protein Accessions	# Missed Cleavages	Theo. MH+ [Da]	Confidence (by Search Engine): Mascot	Charge (by Search Engine): Mascot	m/z [Da] (by Search Engine): Mascot	DeltaM [ppm] (by Search Engine): Mascot	Ions Score (by Search Engine): Mascot
	FALSE	High	TFVQEDIYDEFVER		1	5	2	A0A384NPN7 P05091	Q53FB6; P05091-2; S4R3S4; A0A384NPN7 P05091; B4YAH7	0	1789.83	High	2	895.419	1.71	77
	FALSE	High	TFPTVNPSTGEVICQVAEGDKEDVDK	1xCarbamidomethyl [C14]; 1xDeamidated [N6]	1	2	1	A0A384NPN7 P05091	F8VP50; A0A384NPN7 P05091	1	2836.32	High	3	946.113	1.59	63
	FALSE	High	VAEQTPLTALYVANLIK		1	5	2	A0A384NPN7 P05091	Q53FB6; P05091-2; F8VP50; A0A384NPN7 P05091; B4YAH7	0	1844.05	High	2	922.532	1.92	60
	FALSE	High	VTLELGGK		3	22	2	Q59EJ0; A0A384NPN7 P05091; A0A384MTJ7	Q53FB6; Q59EJ0; A0A024RC95 P47895; H0YMG7; B4DYU3; O94788-3; B4DH89; B4DDF8; O94788-4; P05091-2; V9HVX6; V9HW83 P00352; B4DXX3; A0A384NPN7 P05091; B4YAH7; Q7Z3A2; O94788; H0Y2X5; A0A384MTJ7; O94788-2; B2R5T2; P30837	0	816.483	High	2	408.744	-1.89	52
	FALSE	High	LGPALATGNVVVMK		1	5	2	A0A384NPN7 P05091	Q53FB6; P05091-2; F8VP50; A0A384NPN7 P05091; B4YAH7	0	1369.79	High	2	685.399	1.94	50
	FALSE	High	VVGNPFDSK		1	5	1	A0A384NPN7 P05091	Q53FB6; P05091-2; S4R3S4; A0A384NPN7 P05091; B4YAH7	0	962.494	High	2	481.752	2.36	49
	FALSE	High	VIQVAAGSSNLKR		1	4	1	A0A384NPN7 P05091	Q53FB6; P05091-2; A0A384NPN7 P05091; B4YAH7	1	1342.78	High	2	671.89	-5.94	47
FALSE	Master Protein	O60218	Aldo-keto reductase family 1 member B10 OS=Homo sapiens OX=9606 GN=AKR1B10 PE=1 SV=2	6	2	3	2	316	36	7.84	117	2	1
	Checked	Confidence	Sequence	Modifications	# Protein Groups	# Proteins	# PSMs	Master Protein Accessions	Protein Accessions	# Missed Cleavages	Theo. MH+ [Da]	Confidence (by Search Engine): Mascot	Charge (by Search Engine): Mascot	m/z [Da] (by Search Engine): Mascot	DeltaM [ppm] (by Search Engine): Mascot	Ions Score (by Search Engine): Mascot
	FALSE	High	IVENIQVFDFK		1	1	2	O60218	O60218	0	1351.73	High	2	676.366	-0.72	61
	FALSE	High	TAAQVLIR		1	1	1	O60218	O60218	0	871.536	High	2	436.271	-1.66	48
FALSE	Master Protein	H0Y804	Aldo-keto reductase family 1 member C1 (Fragment) OS=Homo sapiens OX=9606 GN=AKR1C1 PE=1 SV=1	3	1	1	1	248	28.2	8.79	47	1	1
	Checked	Confidence	Sequence	Modifications	# Protein Groups	# Proteins	# PSMs	Master Protein Accessions	Protein Accessions	# Missed Cleavages	Theo. MH+ [Da]	Confidence (by Search Engine): Mascot	Charge (by Search Engine): Mascot	m/z [Da] (by Search Engine): Mascot	DeltaM [ppm] (by Search Engine): Mascot	Ions Score (by Search Engine): Mascot
	FALSE	High	TPALIALR		1	9	1	H0Y804	H0Y804; A0A0A0MSS8; P42330-2; P52895; Q04828; S4R3Z2; P42330; B4DK69; Q2XPP3	0	854.546	High	2	427.778	3.15	47
FALSE	Master Protein	Q6NUM9	All-trans-retinol 13,14-reductase OS=Homo sapiens OX=9606 GN=RETSAT PE=1 SV=2	2	1	2	1	610	66.8	8.28	94	1	1
	Checked	Confidence	Sequence	Modifications	# Protein Groups	# Proteins	# PSMs	Master Protein Accessions	Protein Accessions	# Missed Cleavages	Theo. MH+ [Da]	Confidence (by Search Engine): Mascot	Charge (by Search Engine): Mascot	m/z [Da] (by Search Engine): Mascot	DeltaM [ppm] (by Search Engine): Mascot	Ions Score (by Search Engine): Mascot
	FALSE	High	FLPLPVVQLLDR		1	5	2	Q6NUM9	Q6NUM9; B4DKE1; H7BZ16; H7BZ81; Q6NUM9-2	0	1409.85	High	2	705.433	5.53	61
FALSE	Master Protein	V9HW50	All-trans-retinol dehydrogenase [NAD(+)] ADH1B OS=Homo sapiens OX=9606 GN=ADH1B PE=1 SV=1	2	1	2	1	375	39.8	8.19	45	1	1
	Checked	Confidence	Sequence	Modifications	# Protein Groups	# Proteins	# PSMs	Master Protein Accessions	Protein Accessions	# Missed Cleavages	Theo. MH+ [Da]	Confidence (by Search Engine): Mascot	Charge (by Search Engine): Mascot	m/z [Da] (by Search Engine): Mascot	DeltaM [ppm] (by Search Engine): Mascot	Ions Score (by Search Engine): Mascot
	FALSE	High	IIAVDINK		1	11	2	V9HW50	V9HW50; A0A024RDE3 P00325; P07327; D6RHZ6; A0A087WU81; P00325-2; B4E2R9; B4E1R1; F5HB16; B7ZB36; P00326	0	885.54	High	2	443.275	3.51	37
FALSE	Master Protein	D1MGQ2 P69905	Alpha-1-globin OS=Homo sapiens OX=9606 GN=HBA2 PE=3 SV=1 Hemoglobin subunit alpha OS=Homo sapiens OX=9606 GN=HBA1 PE=1 SV=2	49	4	12	4	142	15.2	8.68	386	4	1
	Checked	Confidence	Sequence	Modifications	# Protein Groups	# Proteins	# PSMs	Master Protein Accessions	Protein Accessions	# Missed Cleavages	Theo. MH+ [Da]	Confidence (by Search Engine): Mascot	Charge (by Search Engine): Mascot	m/z [Da] (by Search Engine): Mascot	DeltaM [ppm] (by Search Engine): Mascot	Ions Score (by Search Engine): Mascot
	FALSE	High	VGAHAGEYGAEALER		1	19	3	D1MGQ2 P69905	D1MGQ2 P69905; V9H1D9; E9M4D4; E1B2D1; A0A385HVZ2; I1VZV6; U6A216; A0A0K2BMD8; A0A2R8Y7C0; A0A385HW02; A0A1S5UZ39; A0A385HW63; Q4ZGM8; U3PXP0; Q9BX83; A0A385HW00; A0A385HVY8; A0A385HW21; A0A1K0GXZ1	0	1529.73	High	3	510.582	-0.96	73
	FALSE	High	TYFPHFDLSHGSAQVK		1	18	2	D1MGQ2 P69905	D1MGQ2 P69905; Q96T46; E9M4D4; E1B2D1; G3V1N2; A0A385HVZ2; I1VZV6; U6A216; A0A0K2BMD8; A0A2R8Y7C0; A0A385HW02; A0A1S5UZ39; A0A385HW63; Q9BX83; A0A385HW00; A0A385HVY8; A0A385HW21; A0A1K0GXZ1	0	1833.89	High	2	917.448	-1.58	63
	FALSE	High	VADALTNAVAHVDDMPNALSALSDLHAHK	1xDeamidated [N]; 1xOxidation [M15]	1	23	2	D1MGQ2 P69905	D1MGQ2 P69905; Q96T46; V9H1D9; E9M4D4; E1B2D1; G3V1N2; A0A385HVZ2; P78461; U6A216; A0A0K2BMD8; A0A2R8Y7C0; A0A385HW02; A0A1S5UZ39; A0A385HW63; Q4ZGM8; Q9BX83; A0A385HW00; A0A385HVY8; Q86YL2; A0A385HW21; A0A1K0GXZ1; Q9NQT3; Q6J1Z9	0	3013.47	High	3	1005.17	4.96	56
	FALSE	High	VADALTNAVAHVDDMPNALSALSDLHAHK	1xOxidation [M15]	1	23	1	D1MGQ2 P69905	D1MGQ2 P69905; Q96T46; V9H1D9; E9M4D4; E1B2D1; G3V1N2; A0A385HVZ2; P78461; U6A216; A0A0K2BMD8; A0A2R8Y7C0; A0A385HW02; A0A1S5UZ39; A0A385HW63; Q4ZGM8; Q9BX83; A0A385HW00; A0A385HVY8; Q86YL2; A0A385HW21; A0A1K0GXZ1; Q9NQT3; Q6J1Z9	0	3012.48	High	4	753.877	0.3	49
	FALSE	High	MFLSFPTTK	1xOxidation [M1]	1	19	2	D1MGQ2 P69905	D1MGQ2 P69905; Q96T46; E9M4D4; G3V1N2; A0A385HVZ2; I1VZV6; U6A216; A0A0K2BMD8; A0A2R8Y7C0; A0A385HW02; A0A1S5UZ39; A0A385HW63; Q4ZGM8; U3PXP0; Q9BX83; A0A385HW00; A0A385HVY8; A0A385HW21; A0A1K0GXZ1	0	1087.55	High	2	544.279	1.91	48
	FALSE	High	VADALTNAVAHVDDMPNALSALSDLHAHK		1	23	1	D1MGQ2 P69905	D1MGQ2 P69905; Q96T46; V9H1D9; E9M4D4; E1B2D1; G3V1N2; A0A385HVZ2; P78461; U6A216; A0A0K2BMD8; A0A2R8Y7C0; A0A385HW02; A0A1S5UZ39; A0A385HW63; Q4ZGM8; Q9BX83; A0A385HW00; A0A385HVY8; Q86YL2; A0A385HW21; A0A1K0GXZ1; Q9NQT3; Q6J1Z9	0	2996.49	High	4	749.876	-1.89	44
	FALSE	High	MFLSFPTTK		1	19	1	D1MGQ2 P69905	D1MGQ2 P69905; Q96T46; E9M4D4; G3V1N2; A0A385HVZ2; I1VZV6; U6A216; A0A0K2BMD8; A0A2R8Y7C0; A0A385HW02; A0A1S5UZ39; A0A385HW63; Q4ZGM8; U3PXP0; Q9BX83; A0A385HW00; A0A385HVY8; A0A385HW21; A0A1K0GXZ1	0	1071.55	High	2	536.28	-0.99	39
FALSE	Master Protein	O43707 A0A0S2Z3G9	Alpha-actinin-4 OS=Homo sapiens OX=9606 GN=ACTN4 PE=1 SV=2 Actinin alpha 4 isoform 1 (Fragment) OS=Homo sapiens OX=9606 GN=ACTN4 PE=2 SV=1	23	15	28	15	911	104.8	5.44	1109	15	1
	Checked	Confidence	Sequence	Modifications	# Protein Groups	# Proteins	# PSMs	Master Protein Accessions	Protein Accessions	# Missed Cleavages	Theo. MH+ [Da]	Confidence (by Search Engine): Mascot	Charge (by Search Engine): Mascot	m/z [Da] (by Search Engine): Mascot	DeltaM [ppm] (by Search Engine): Mascot	Ions Score (by Search Engine): Mascot
	FALSE	High	ETTDTDTADQVIASFK		1	8	1	O43707 A0A0S2Z3G9	F5GXS2; Q96BG6; A0A0S2Z3C0; O43707-3; O43707-2; H7C144; A0A0S2Z3X3; O43707 A0A0S2Z3G9	0	1741.81	High	2	871.41	-0.28	127
	FALSE	High	VEQIAAIAQELNELDYYDSHNVNTR		1	3	1	O43707 A0A0S2Z3G9	Q96BG6; O43707-2; O43707 A0A0S2Z3G9	0	2905.4	High	3	969.137	0.28	72
	FALSE	High	GISQEQMQEFR		1	8	1	O43707 A0A0S2Z3G9	F5GXS2; Q96BG6; A0A0S2Z3C0; O43707-3; O43707-2; H7C144; A0A0S2Z3X3; O43707 A0A0S2Z3G9	0	1352.63	High	2	676.816	-1.4	71
	FALSE	High	MAPYQGPDAVPGALDYK	1xOxidation [M1]	1	8	1	O43707 A0A0S2Z3G9	F5GXS2; Q96BG6; A0A0S2Z3C0; O43707-3; O43707-2; H7C144; A0A0S2Z3X3; O43707 A0A0S2Z3G9	0	1808.85	High	2	904.927	-3.32	71
	FALSE	High	LASDLLEWIR		1	13	2	O43707 A0A0S2Z3G9	K7EJH8; P12814-2; G3V2W4; H9KV75; Q96BG6; A0A024R694 P12814; P12814-3; P12814-4; O43707-2; Q86TX4; O43707 A0A0S2Z3G9; B4DSX0; B7Z565	0	1215.67	High	2	608.339	-1.95	68
	FALSE	High	MAPYQGPDAVPGALDYK		1	8	1	O43707 A0A0S2Z3G9	F5GXS2; Q96BG6; A0A0S2Z3C0; O43707-3; O43707-2; H7C144; A0A0S2Z3X3; O43707 A0A0S2Z3G9	0	1792.86	High	2	896.934	1.71	68
	FALSE	High	ACLISLGYDVENDR	1xCarbamidomethyl [C2]	1	6	1	O43707 A0A0S2Z3G9	F5GXS2; Q96BG6; O43707-3; O43707-2; A0A0S2Z3X3; O43707 A0A0S2Z3G9	0	1624.76	High	2	812.885	-0.72	67
	FALSE	High	TINEVENQILTR		1	22	2	O43707 A0A0S2Z3G9	H0YJW3; B3KUX9; P12814-2; F5GXS2; B7Z2W3; H9KV75; B4DFY0; H0YJ11; Q96BG6; A0A0S2Z3C0; O43707-3; H7C5W8; A0A024R694 P12814; P12814-3; Q5ZEZ4; P12814-4; O43707-2; H7C144; A0A0S2Z3X3; O43707 A0A0S2Z3G9; A1L0V1; B7Z565	0	1429.76	High	2	715.387	1.48	66
	FALSE	High	FAIQDISVEETSAK		1	27	2	O43707 A0A0S2Z3G9	B4DZQ2; P35609-2; A0A494C166; P12814-2; G3V2W4; B4DRP5; H9KV75; G3V2E8; A0A494C033; B2R8Y4; B7Z2N5; A0A024R694 P12814; P12814-3; A0A494C1A0; B7Z4V1; P12814-4; Q08043; Q86TX4; P35609; O43707 A0A0S2Z3G9; G3V2X9; A0A087WSZ2; B4E337; G3V5M4; G3V2N5; B4DSX0; B7Z565	0	1537.77	High	2	769.392	1.77	63
	FALSE	High	VGWEQLLTTIAR		1	22	2	O43707 A0A0S2Z3G9	H0YJW3; B3KUX9; P12814-2; F5GXS2; B7Z2W3; H9KV75; B4DFY0; H0YJ11; Q96BG6; A0A0S2Z3C0; O43707-3; H7C5W8; A0A024R694 P12814; P12814-3; Q5ZEZ4; P12814-4; O43707-2; H7C144; A0A0S2Z3X3; O43707 A0A0S2Z3G9; A1L0V1; B7Z565	0	1386.77	High	2	693.89	-0.35	63
	FALSE	High	VLAVNQENEHLMEDYEK	1xOxidation [M12]	1	6	2	O43707 A0A0S2Z3G9	K7EJH8; Q96BG6; O43707-2; O43707 A0A0S2Z3G9; B4E337; B4DSX0	0	2076.95	High	3	692.991	1.44	60
	FALSE	High	VLAVNQENEHLMEDYEK		1	6	2	O43707 A0A0S2Z3G9	K7EJH8; Q96BG6; O43707-2; O43707 A0A0S2Z3G9; B4E337; B4DSX0	0	2060.96	High	3	687.658	0.26	60
	FALSE	High	GISQEQMQEFR	1xOxidation [M7]	1	8	2	O43707 A0A0S2Z3G9	F5GXS2; Q96BG6; A0A0S2Z3C0; O43707-3; O43707-2; H7C144; A0A0S2Z3X3; O43707 A0A0S2Z3G9	0	1368.62	High	2	684.813	-1.86	58
	FALSE	High	ELPPDQAEYCIAR	1xCarbamidomethyl [C10]	1	18	1	O43707 A0A0S2Z3G9	H0YJW3; B3KUX9; P12814-2; F5GXS2; H9KV75; B4DFY0; Q96BG6; A0A0S2Z3C0; O43707-3; A0A024R694 P12814; P12814-3; P12814-4; O43707-2; H7C144; A0A0S2Z3X3; O43707 A0A0S2Z3G9; A1L0V1; B7Z565	0	1561.73	High	2	781.366	-4.94	57
	FALSE	High	KHEAFESDLAAHQDR		1	24	2	O43707 A0A0S2Z3G9	P35609-2; B7Z4K1; A0A494C060; B3KUX9; P12814-2; Q59FD9; B7Z2W3; H9KV75; B4DFY0; Q96BG6; B7Z2N5; H7C5W8; A0A024R694 P12814; P12814-3; A0A494C1A0; P12814-4; O43707-2; Q86TX4; P35609; O43707 A0A0S2Z3G9; B7Z4P6; B4E337; F6THM6; B7Z565	1	1753.83	High	4	439.209	-5.23	55
	FALSE	High	DGLAFNALIHR		1	10	3	O43707 A0A0S2Z3G9	A0A024R0N6; Q9H254-4; M0QZQ3; C9JY79; Q9H254; O43707 A0A0S2Z3G9; B4E337; Q71S06; B4DSX0; Q9H254-2	0	1226.66	High	3	409.56	1.3	54
	FALSE	High	HRDYETATLSDIK		1	4	1	O43707 A0A0S2Z3G9	Q96BG6; O43707-2; O43707 A0A0S2Z3G9; B4E337	1	1548.77	High	3	516.928	3.13	43
	FALSE	High	HTNYTMEHIR		1	32	1	O43707 A0A0S2Z3G9	H0YJW3; P35609-2; B7Z4K1; A0A494C060; B3KUX9; P12814-2; F5GXS2; Q59FD9; B7Z2W3; H9KV75; B4DFY0; H0YJ11; Q96BG6; A0A0S2Z3C0; O43707-3; B7Z2N5; H7C5W8; A0A024R694 P12814; P12814-3; Q5ZEZ4; A0A494C1A0; P12814-4; O43707-2; H7C144; B7Z4P8; A0A0S2Z3X3; P35609; O43707 A0A0S2Z3G9; A1L0V1; B7Z4P6; F6THM6; B7Z565	0	1301.61	High	3	434.538	-5.11	41
FALSE	Master Protein	M0R2M1	Alpha-soluble NSF attachment protein (Fragment) OS=Homo sapiens OX=9606 GN=NAPA PE=1 SV=1	4	1	1	1	268	29.8	5.39	44	1	1
	Checked	Confidence	Sequence	Modifications	# Protein Groups	# Proteins	# PSMs	Master Protein Accessions	Protein Accessions	# Missed Cleavages	Theo. MH+ [Da]	Confidence (by Search Engine): Mascot	Charge (by Search Engine): Mascot	m/z [Da] (by Search Engine): Mascot	DeltaM [ppm] (by Search Engine): Mascot	Ions Score (by Search Engine): Mascot
	FALSE	High	YEELFPAFSDSR		1	5	1	M0R2M1	M0R2M1; M0R213; A0A024R0R9 P54920; M0R0Y2; M0R0I4	0	1460.67	High	2	730.838	-0.92	44
FALSE	Master Protein	Q53EZ0	Amine oxidase (Fragment) OS=Homo sapiens OX=9606 PE=2 SV=1	8	3	3	3	527	59.6	7.87	140	3	1
	Checked	Confidence	Sequence	Modifications	# Protein Groups	# Proteins	# PSMs	Master Protein Accessions	Protein Accessions	# Missed Cleavages	Theo. MH+ [Da]	Confidence (by Search Engine): Mascot	Charge (by Search Engine): Mascot	m/z [Da] (by Search Engine): Mascot	DeltaM [ppm] (by Search Engine): Mascot	Ions Score (by Search Engine): Mascot
	FALSE	High	FVGGSGQVSER		1	9	1	Q53EZ0	Q5ULA3; P27338-2; P27338; Q53EZ0; B7Z242; P21397-2; Q49A63; Q8TBI1; Q53YE7 P21397	0	1122.55	High	2	561.78	-1.35	88
	FALSE	High	NEHVDYVDVGGAYVGPTQNR	1xDeamidated [N19]	1	3	1	Q53EZ0	Q53EZ0; Q49A63; Q53YE7 P21397	0	2191.01	High	3	731.013	9.1	55
	FALSE	High	IMDLLGDQVK	1xOxidation [M2]	1	5	1	Q53EZ0	Q5ULA3; Q53EZ0; P21397-2; Q49A63; Q53YE7 P21397	0	1147.6	High	2	574.306	2.32	46
FALSE	Master Protein	A0A0S2Z2Z6 P08133	Annexin (Fragment) OS=Homo sapiens OX=9606 GN=ANXA6 PE=2 SV=1 Annexin A6 OS=Homo sapiens OX=9606 GN=ANXA6 PE=1 SV=3	2	1	1	1	673	75.8	5.6	83	1	1
	Checked	Confidence	Sequence	Modifications	# Protein Groups	# Proteins	# PSMs	Master Protein Accessions	Protein Accessions	# Missed Cleavages	Theo. MH+ [Da]	Confidence (by Search Engine): Mascot	Charge (by Search Engine): Mascot	m/z [Da] (by Search Engine): Mascot	DeltaM [ppm] (by Search Engine): Mascot	Ions Score (by Search Engine): Mascot
	FALSE	High	WGTDEAQFIYILGNR		1	5	1	A0A0S2Z2Z6 P08133	A0A0S2Z2Z6 P08133; P08133-2; B7Z582; A0A0S2Z377; A8K3Q7	0	1782.88	High	2	891.944	-0.23	83
FALSE	Master Protein	P09525	Annexin A4 OS=Homo sapiens OX=9606 GN=ANXA4 PE=1 SV=4	29	7	12	7	319	35.9	6.13	670	7	1
	Checked	Confidence	Sequence	Modifications	# Protein Groups	# Proteins	# PSMs	Master Protein Accessions	Protein Accessions	# Missed Cleavages	Theo. MH+ [Da]	Confidence (by Search Engine): Mascot	Charge (by Search Engine): Mascot	m/z [Da] (by Search Engine): Mascot	DeltaM [ppm] (by Search Engine): Mascot	Ions Score (by Search Engine): Mascot
	FALSE	High	SETSGSFEDALLAIVK		1	9	2	P09525	Q59FK3; B4DDZ4; P09525-2; P09525; Q6MZI0; Q6P452; V9HW59; B4DE02; Q6LES2	0	1666.85	High	2	833.93	-0.42	135
	FALSE	High	GAGTDEGCLIEILASR	1xCarbamidomethyl [C8]	1	5	2	P09525	P09525-2; P09525; V9HW59; B4DE02; Q6LES2	0	1661.82	High	2	831.408	-4.91	115
	FALSE	High	GLGTDEDAIISVLAYR		1	6	2	P09525	P09525; Q6P452; V9HW59; B4DE02; Q6LES2; B4E1S2	0	1692.88	High	2	846.944	0.29	74
	FALSE	High	ISQTYQQQYGR		1	8	1	P09525	B4DDZ4; P09525-2; P09525; Q6P452; V9HW59; B4DE02; Q6LES2; B4E1S2	0	1371.67	High	2	686.331	-7.97	68
	FALSE	High	DEGNYLDDALVR		1	8	1	P09525	Q59FK3; B4DDZ4; P09525-2; P09525; Q6P452; V9HW59; B4DE02; Q6LES2	0	1379.64	High	2	690.324	-2.5	61
	FALSE	High	GLGTDDNTLIR		1	9	2	P09525	Q59FK3; B4DDZ4; P09525-2; P09525; Q6MZI0; Q6P452; V9HW59; B4DE02; Q6LES2	0	1174.61	High	2	587.806	-1.24	51
	FALSE	High	VLVSLSAGGR		1	8	2	P09525	Q59FK3; B4DDZ4; P09525-2; P09525; Q6P452; V9HW59; B4DE02; Q6LES2	0	958.568	High	2	479.788	1.44	51
FALSE	Master Protein	A0A024R5Z7 P07355	Annexin OS=Homo sapiens OX=9606 GN=ANXA2 PE=2 SV=1 Annexin A2 OS=Homo sapiens OX=9606 GN=ANXA2 PE=1 SV=2	29	9	17	9	339	38.6	7.75	696	9	1
	Checked	Confidence	Sequence	Modifications	# Protein Groups	# Proteins	# PSMs	Master Protein Accessions	Protein Accessions	# Missed Cleavages	Theo. MH+ [Da]	Confidence (by Search Engine): Mascot	Charge (by Search Engine): Mascot	m/z [Da] (by Search Engine): Mascot	DeltaM [ppm] (by Search Engine): Mascot	Ions Score (by Search Engine): Mascot
	FALSE	High	RAEDGSVIDYELIDQDAR		1	12	3	A0A024R5Z7 P07355	H0YNP5; H0YMD0; H0YM50; H0YN28; P07355-2; A0A024R5Z7 P07355; H0YNA0; V9HW65; H0YN42; H0YL33; H0YMU9; B3KRQ1	1	2064.98	High	3	688.998	-1.6	96
	FALSE	High	GLGTDEDSLIEIICSR	1xCarbamidomethyl [C14]	1	18	1	A0A024R5Z7 P07355	H0YNP5; A6NMY6; H0YMD0; H0YLE2; H0YM50; H0YN28; P07355-2; H0YMM1; A0A024R5Z7 P07355; H0YKS4; H0YNA0; V9HW65; H0YN52; H0YN42; H0YL33; H0YMU9; B4DNH8; B3KRQ1	0	1777.86	High	2	889.44	5.1	89
	FALSE	High	TDLEKDIISDTSGDFR		1	15	1	A0A024R5Z7 P07355	H0YNP5; A6NMY6; H0YMD0; H0YM50; H0YN28; P07355-2; A0A024R5Z7 P07355; H0YKS4; H0YNA0; V9HW65; H0YN52; H0YN42; H0YL33; H0YMU9; B3KRQ1	1	1811.87	High	3	604.625	-3.74	63
	FALSE	High	SYSPYDMLESIR	1xOxidation [M7]	1	9	2	A0A024R5Z7 P07355	A6NMY6; H0YM50; H0YN28; P07355-2; A0A024R5Z7 P07355; V9HW65; H0YN42; H0YL33; B3KRQ1	0	1476.67	High	2	738.838	0.91	62
	FALSE	High	SYSPYDMLESIR		1	9	2	A0A024R5Z7 P07355	A6NMY6; H0YM50; H0YN28; P07355-2; A0A024R5Z7 P07355; V9HW65; H0YN42; H0YL33; B3KRQ1	0	1460.67	High	2	730.84	-0.47	59
	FALSE	High	TPAQYDASELK		1	17	2	A0A024R5Z7 P07355	H0YNP5; A6NMY6; H0YMD0; H0YKZ7; H0YM50; H0YMT9; P07355-2; H0YMM1; A0A024R5Z7 P07355; H0YMW4; H0YKS4; V9HW65; H0YLV6; H0YN42; H0YKX9; H0YMU9; B4DNH8	0	1222.6	High	2	611.799	-4.19	59
	FALSE	High	GVDEVTIVNILTNR		1	17	2	A0A024R5Z7 P07355	H0YMD0; H0YKL9; H0YKZ7; H0YMT9; P07355-2; H0YMM1; A0A024R5Z7 P07355; H0YMW4; H0YKS4; H0YMD9; V9HW65; H0YLV6; H0YN42; H0YKX9; H0YMU9; B4DNH8; H0YKV8	0	1542.85	High	2	771.924	-4.93	55
	FALSE	High	TDLEKDIISDTSGDFRK		1	15	2	A0A024R5Z7 P07355	H0YNP5; A6NMY6; H0YMD0; H0YM50; H0YN28; P07355-2; A0A024R5Z7 P07355; H0YKS4; H0YNA0; V9HW65; H0YN52; H0YN42; H0YL33; H0YMU9; B3KRQ1	2	1939.96	High	3	647.324	-1.16	50
	FALSE	High	SLYYYIQQDTK		1	5	1	A0A024R5Z7 P07355	A6NMY6; P07355-2; A0A024R5Z7 P07355; V9HW65; B4DNH8	0	1421.69	High	2	711.352	1.99	46
	FALSE	High	DIISDTSGDFR		1	15	1	A0A024R5Z7 P07355	H0YNP5; A6NMY6; H0YMD0; H0YM50; H0YN28; P07355-2; A0A024R5Z7 P07355; H0YKS4; H0YNA0; V9HW65; H0YN52; H0YN42; H0YL33; H0YMU9; B3KRQ1	0	1225.57	High	2	613.288	-1.41	45
FALSE	Master Protein	V9HWE0 P08758	Annexin OS=Homo sapiens OX=9606 GN=HEL-S-7 PE=2 SV=1 Annexin A5 OS=Homo sapiens OX=9606 GN=ANXA5 PE=1 SV=2	12	3	4	3	320	35.9	5.05	228	3	1
	Checked	Confidence	Sequence	Modifications	# Protein Groups	# Proteins	# PSMs	Master Protein Accessions	Protein Accessions	# Missed Cleavages	Theo. MH+ [Da]	Confidence (by Search Engine): Mascot	Charge (by Search Engine): Mascot	m/z [Da] (by Search Engine): Mascot	DeltaM [ppm] (by Search Engine): Mascot	Ions Score (by Search Engine): Mascot
	FALSE	High	GLGTDEESILTLLTSR		1	3	2	V9HWE0 P08758	B4DNG6; E9PHT9; V9HWE0 P08758	0	1704.9	High	2	852.954	-0.29	95
	FALSE	High	FITIFGTR		1	3	1	V9HWE0 P08758	D6RBE9; D6RBL5; V9HWE0 P08758	0	954.541	High	2	477.775	2.84	51
	FALSE	High	ETSGNLEQLLLAVVK		1	3	1	V9HWE0 P08758	D6RBE9; D6RBL5; V9HWE0 P08758	0	1613.91	High	2	807.462	3.52	48
FALSE	Master Protein	B7Z6L0	Annexin OS=Homo sapiens OX=9606 PE=2 SV=1	2	1	2	1	605	65.6	8.27	73	1	1
	Checked	Confidence	Sequence	Modifications	# Protein Groups	# Proteins	# PSMs	Master Protein Accessions	Protein Accessions	# Missed Cleavages	Theo. MH+ [Da]	Confidence (by Search Engine): Mascot	Charge (by Search Engine): Mascot	m/z [Da] (by Search Engine): Mascot	DeltaM [ppm] (by Search Engine): Mascot	Ions Score (by Search Engine): Mascot
	FALSE	High	TPVLFDIYEIK		1	6	2	B7Z6L0	B7Z6L0; Q5T0G8 P50995; Q59EP1; B4DPJ2; Q6ICS0; P50995-2	0	1337.74	High	2	669.37	-1.44	44
FALSE	Master Protein	A0A3S8NFS6	Antithrombin-III OS=Homo sapiens OX=9606 PE=3 SV=1	2	1	2	1	414	47.1	6.04	70	1	1
	Checked	Confidence	Sequence	Modifications	# Protein Groups	# Proteins	# PSMs	Master Protein Accessions	Protein Accessions	# Missed Cleavages	Theo. MH+ [Da]	Confidence (by Search Engine): Mascot	Charge (by Search Engine): Mascot	m/z [Da] (by Search Engine): Mascot	DeltaM [ppm] (by Search Engine): Mascot	Ions Score (by Search Engine): Mascot
	FALSE	High	LPGIVAEGR		1	4	2	A0A3S8NFS6	A0A3S8NFS6; A0A024R944 P01008; A0A0K0Q2Z1; A0A2S0BDD1	0	911.531	High	2	456.269	-0.16	46
FALSE	Master Protein	A0A024R3E3 P02647	Apolipoprotein A-I, isoform CRA_a OS=Homo sapiens OX=9606 GN=APOA1 PE=2 SV=1 Apolipoprotein A-I OS=Homo sapiens OX=9606 GN=APOA1 PE=1 SV=1	6	1	1	1	267	30.8	5.76	54	1	1
	Checked	Confidence	Sequence	Modifications	# Protein Groups	# Proteins	# PSMs	Master Protein Accessions	Protein Accessions	# Missed Cleavages	Theo. MH+ [Da]	Confidence (by Search Engine): Mascot	Charge (by Search Engine): Mascot	m/z [Da] (by Search Engine): Mascot	DeltaM [ppm] (by Search Engine): Mascot	Ions Score (by Search Engine): Mascot
	FALSE	High	EQLGPVTQEFWDNLEK		1	2	1	A0A024R3E3 P02647	A0A024R3E3 P02647; F8W696	0	1932.93	High	2	966.972	1.7	54
FALSE	Master Protein	A0A024RDL8 P04424	Argininosuccinate lyase isoform 1 OS=Homo sapiens OX=9606 GN=ASL PE=2 SV=1 Argininosuccinate lyase OS=Homo sapiens OX=9606 GN=ASL PE=1 SV=4	6	2	3	2	464	51.6	6.48	135	2	1
	Checked	Confidence	Sequence	Modifications	# Protein Groups	# Proteins	# PSMs	Master Protein Accessions	Protein Accessions	# Missed Cleavages	Theo. MH+ [Da]	Confidence (by Search Engine): Mascot	Charge (by Search Engine): Mascot	m/z [Da] (by Search Engine): Mascot	DeltaM [ppm] (by Search Engine): Mascot	Ions Score (by Search Engine): Mascot
	FALSE	High	INVLPLGSGAIAGNPLGVDR		1	3	2	A0A024RDL8 P04424	F8W943; A0A024RDL8 P04424; P04424-2	0	1933.09	High	2	967.047	0.09	84
	FALSE	High	FNASIAYDR		1	8	1	A0A024RDL8 P04424	A0A0S2Z3B0; Q6XYD2; A0A5F9ZHM8; A0A0S2Z316 P04424-3; B4DU69; A0A5F9ZHC6; A0A024RDL8 P04424; P04424-2	0	1056.51	High	2	528.758	-1.82	50
FALSE	Master Protein	A0A024R408	Arp2/3 complex 34 kDa subunit OS=Homo sapiens OX=9606 GN=ARPC2 PE=3 SV=1	8	1	1	1	186	21.7	9.07	40	1	1
	Checked	Confidence	Sequence	Modifications	# Protein Groups	# Proteins	# PSMs	Master Protein Accessions	Protein Accessions	# Missed Cleavages	Theo. MH+ [Da]	Confidence (by Search Engine): Mascot	Charge (by Search Engine): Mascot	m/z [Da] (by Search Engine): Mascot	DeltaM [ppm] (by Search Engine): Mascot	Ions Score (by Search Engine): Mascot
	FALSE	High	YFQFQEEGKEGENR		1	3	1	A0A024R408	A0A024R408; Q9BXV5; Q53R19 O15144	1	1760.79	High	3	587.6	-1.08	40
FALSE	Master Protein	Q59FV6	ARP3 actin-related protein 3 homolog variant (Fragment) OS=Homo sapiens OX=9606 PE=2 SV=1	6	2	3	2	369	42.2	5.87	95	2	1
	Checked	Confidence	Sequence	Modifications	# Protein Groups	# Proteins	# PSMs	Master Protein Accessions	Protein Accessions	# Missed Cleavages	Theo. MH+ [Da]	Confidence (by Search Engine): Mascot	Charge (by Search Engine): Mascot	m/z [Da] (by Search Engine): Mascot	DeltaM [ppm] (by Search Engine): Mascot	Ions Score (by Search Engine): Mascot
	FALSE	High	DITYFIQQLLR		1	13	2	Q59FV6	H7C4J1; C9IZN3; Q9C0K3; Q59FV6; Q9P1U1-2; Q9P1U1; P61158 A0A024RAI1; B4DTI0; B4DXW1; A0A0A0MTI9; Q9P1U1-3; Q59GD5; B7Z9W3	0	1409.78	High	2	705.391	-2.25	47
	FALSE	High	QYTGINAISK		1	5	1	Q59FV6	B4DT29; Q59FV6; P61158 A0A024RAI1; B4DTI0; B4DXW1	0	1094.58	High	2	547.794	-3.03	42
FALSE	Master Protein	B3KUZ8	Aspartate aminotransferase OS=Homo sapiens OX=9606 PE=2 SV=1	20	5	7	5	371	41.3	8.84	286	5	1
	Checked	Confidence	Sequence	Modifications	# Protein Groups	# Proteins	# PSMs	Master Protein Accessions	Protein Accessions	# Missed Cleavages	Theo. MH+ [Da]	Confidence (by Search Engine): Mascot	Charge (by Search Engine): Mascot	m/z [Da] (by Search Engine): Mascot	DeltaM [ppm] (by Search Engine): Mascot	Ions Score (by Search Engine): Mascot
	FALSE	High	FVTVQTISGTGALR		1	4	2	B3KUZ8	P00505-2; B3KUZ8; A0A024R6W0; P00505	0	1449.81	High	2	725.408	1.57	71
	FALSE	High	TCGFDFTGAVEDISK	1xCarbamidomethyl [C2]	1	5	2	B3KUZ8	A8K482; P00505-2; B3KUZ8; A0A024R6W0; P00505	0	1646.74	High	2	823.871	-0.69	68
	FALSE	High	HFIEQGINVCLCQSYAK	2xCarbamidomethyl [C10; C12]	1	5	1	B3KUZ8	A8K482; P00505-2; B3KUZ8; A0A024R6W0; P00505	0	2066.98	High	3	689.666	1.73	47
	FALSE	High	NLDKEYLPIGGLAEFCK	1xCarbamidomethyl [C16]	1	5	1	B3KUZ8	A8K482; B3KUZ8; A0A024R6W0; P00505; B4DY39	1	1966.99	High	3	656.336	0.23	46
	FALSE	High	DAGMQLQGYR	1xOxidation [M4]	1	5	1	B3KUZ8	A8K482; P00505-2; B3KUZ8; A0A024R6W0; P00505	0	1154.53	High	2	577.768	2.26	42
FALSE	Master Protein	Q08ET0 P24539	ATP synthase F(0) complex subunit B1, mitochondrial OS=Homo sapiens OX=9606 GN=hCG_39985 PE=2 SV=1 ATP synthase F(0) complex subunit B1, mitochondrial OS=Homo sapiens OX=9606 GN=ATP5PB PE=1 SV=2	10	2	4	2	256	28.9	9.36	115	2	1
	Checked	Confidence	Sequence	Modifications	# Protein Groups	# Proteins	# PSMs	Master Protein Accessions	Protein Accessions	# Missed Cleavages	Theo. MH+ [Da]	Confidence (by Search Engine): Mascot	Charge (by Search Engine): Mascot	m/z [Da] (by Search Engine): Mascot	DeltaM [ppm] (by Search Engine): Mascot	Ions Score (by Search Engine): Mascot
	FALSE	High	QASIQHIQNAIDTEK	1xDeamidated [Q5]; 1xGln->pyro-Glu [N-Term]	1	4	2	Q08ET0 P24539	Q08ET0 P24539; Q53GB3; Q5QNZ2; A8K4W2	0	1679.82	High	2	840.417	1.4	49
	FALSE	High	QASIQHIQNAIDTEK		1	4	1	Q08ET0 P24539	Q08ET0 P24539; Q53GB3; Q5QNZ2; A8K4W2	0	1695.87	High	3	565.961	0.77	46
	FALSE	High	YGPFVADFADK		1	4	1	Q08ET0 P24539	Q08ET0 P24539; Q53GB3; Q5QNZ2; A8K4W2	0	1229.58	High	2	615.294	-3.02	40
FALSE	Master Protein	Q96IX5	ATP synthase membrane subunit DAPIT, mitochondrial OS=Homo sapiens OX=9606 GN=ATP5MD PE=1 SV=1	26	1	1	1	58	6.5	9.76	44	1	1
	Checked	Confidence	Sequence	Modifications	# Protein Groups	# Proteins	# PSMs	Master Protein Accessions	Protein Accessions	# Missed Cleavages	Theo. MH+ [Da]	Confidence (by Search Engine): Mascot	Charge (by Search Engine): Mascot	m/z [Da] (by Search Engine): Mascot	DeltaM [ppm] (by Search Engine): Mascot	Ions Score (by Search Engine): Mascot
	FALSE	High	AGPESDAQYQFTGIK		1	1	1	Q96IX5	Q96IX5	0	1611.76	High	2	806.384	-3.02	44
FALSE	Master Protein	V9HW26 P25705	ATP synthase subunit alpha OS=Homo sapiens OX=9606 GN=HEL-S-123m PE=2 SV=1 ATP synthase subunit alpha, mitochondrial OS=Homo sapiens OX=9606 GN=ATP5F1A PE=1 SV=1	8	4	7	4	553	59.7	9.13	232	4	1
	Checked	Confidence	Sequence	Modifications	# Protein Groups	# Proteins	# PSMs	Master Protein Accessions	Protein Accessions	# Missed Cleavages	Theo. MH+ [Da]	Confidence (by Search Engine): Mascot	Charge (by Search Engine): Mascot	m/z [Da] (by Search Engine): Mascot	DeltaM [ppm] (by Search Engine): Mascot	Ions Score (by Search Engine): Mascot
	FALSE	High	VVDALGNAIDGK		1	8	2	V9HW26 P25705	K7ENJ4; K7EK77; K7ERX7; P25705-2; K7EJP1; B4DGW3; V9HW26 P25705; K7EQH4	0	1171.63	High	2	586.318	-2.89	66
	FALSE	High	TGAIVDVPVGEELLGR		1	7	2	V9HW26 P25705	K7EK77; K7ERX7; P25705-2; K7EJP1; B4DGW3; V9HW26 P25705; K7EQH4	0	1624.89	High	2	812.948	-1.15	61
	FALSE	High	AVDSLVPIGR		1	7	2	V9HW26 P25705	K7ENJ4; K7EK77; K7ERX7; P25705-2; B4DGW3; V9HW26 P25705; P25705-3	0	1026.59	High	2	513.801	1.25	53
	FALSE	High	QMSLLLR	1xOxidation [M2]	1	3	1	V9HW26 P25705	P25705-2; V9HW26 P25705; P25705-3	0	876.497	High	2	438.752	-1.15	43
FALSE	Master Protein	Q0QEN7	ATP synthase subunit beta (Fragment) OS=Homo sapiens OX=9606 GN=ATP5B PE=2 SV=1	51	15	32	15	445	48.1	5.07	1202	15	1
	Checked	Confidence	Sequence	Modifications	# Protein Groups	# Proteins	# PSMs	Master Protein Accessions	Protein Accessions	# Missed Cleavages	Theo. MH+ [Da]	Confidence (by Search Engine): Mascot	Charge (by Search Engine): Mascot	m/z [Da] (by Search Engine): Mascot	DeltaM [ppm] (by Search Engine): Mascot	Ions Score (by Search Engine): Mascot
	FALSE	High	VALTGLTVAEYFR		1	4	2	Q0QEN7	Q0QEN7; F8W0P7; P06576 V9HW31; H0YH81	0	1439.79	High	2	720.4	1.99	88
	FALSE	High	AIAELGIYPAVDPLDSTSR		1	3	3	Q0QEN7	Q0QEN7; P06576 V9HW31; H0YH81	0	1988.03	High	2	994.522	1.29	87
	FALSE	High	VALVYGQMNEPPGAR		1	4	2	Q0QEN7	Q0QEN7; F8W0P7; P06576 V9HW31; H0YH81	0	1601.81	High	2	801.413	4.82	85
	FALSE	High	IMNVIGEPIDER		1	4	2	Q0QEN7	Q0QEN7; F8W079; P06576 V9HW31; H0YH81	0	1385.71	High	2	693.358	-0.39	74
	FALSE	High	EGNDLYHEMIESGVINLK		1	6	1	Q0QEN7	Q0QEN7; F8W0P7; F8W079; P06576 V9HW31; H0YI37; H0YH81	0	2061	High	2	1031	0.32	72
	FALSE	High	TIAMDGTEGLVR	1xOxidation [M4]	1	4	2	Q0QEN7	Q0QEN7; F8W079; P06576 V9HW31; H0YH81	0	1278.64	High	2	639.822	1.31	68
	FALSE	High	TVLIMELINNVAK		1	6	2	Q0QEN7	Q0QEN7; F8W0P7; F8W079; P06576 V9HW31; H0YI37; H0YH81	0	1457.84	High	2	729.422	-1.57	61
	FALSE	High	VLDSGAPIKIPVGPETLGR		1	4	2	Q0QEN7	Q0QEN7; F8W079; P06576 V9HW31; H0YH81	1	1919.1	High	3	640.371	0.64	58
	FALSE	High	IMNVIGEPIDER	1xOxidation [M2]	1	4	2	Q0QEN7	Q0QEN7; F8W079; P06576 V9HW31; H0YH81	0	1401.7	High	2	701.357	1.15	56
	FALSE	High	VVDLLAPYAK		1	4	1	Q0QEN7	Q0QEN7; F8W079; P06576 V9HW31; H0YH81	0	1088.64	High	2	544.82	-1.87	54
	FALSE	High	AHGGYSVFAGVGER		1	6	3	Q0QEN7	Q0QEN7; F8W0P7; F8W079; P06576 V9HW31; H0YI37; H0YH81	0	1406.68	High	2	703.848	5.86	53
	FALSE	High	FTQAGSEVSALLGR		1	4	2	Q0QEN7	Q0QEN7; F8W0P7; P06576 V9HW31; H0YH81	0	1435.75	High	2	718.383	3.31	53
	FALSE	High	FLSQPFQVAEVFTGHMGK		1	2	1	Q0QEN7	Q0QEN7; P06576 V9HW31	0	2023.01	High	3	675.005	-4.37	50
	FALSE	High	IMDPNIVGSEHYDVAR	1xOxidation [M2]	1	3	2	Q0QEN7	Q0QEN7; P06576 V9HW31; H0YH81	0	1831.86	High	3	611.292	-1.58	50
	FALSE	High	LVLEVAQHLGESTVR		1	2	2	Q0QEN7	Q0QEN7; P06576 V9HW31	0	1650.92	High	3	550.978	0.88	49
	FALSE	High	IPSAVGYQPTLATDMGTMQER	2xOxidation [M15; M18]	1	6	1	Q0QEN7	Q0QEN7; F8W0P7; F8W079; P06576 V9HW31; H0YI37; H0YH81	0	2298.07	High	3	766.692	-4.91	48
	FALSE	High	IPSAVGYQPTLATDMGTMQER	1xOxidation [M18]	1	6	2	Q0QEN7	Q0QEN7; F8W0P7; F8W079; P06576 V9HW31; H0YI37; H0YH81	0	2282.08	High	3	761.364	-1.21	45
FALSE	Master Protein	Q8TAS0	ATP synthase subunit gamma (Fragment) OS=Homo sapiens OX=9606 PE=2 SV=1	3	1	1	1	291	32.2	9.11	39	1	1
	Checked	Confidence	Sequence	Modifications	# Protein Groups	# Proteins	# PSMs	Master Protein Accessions	Protein Accessions	# Missed Cleavages	Theo. MH+ [Da]	Confidence (by Search Engine): Mascot	Charge (by Search Engine): Mascot	m/z [Da] (by Search Engine): Mascot	DeltaM [ppm] (by Search Engine): Mascot	Ions Score (by Search Engine): Mascot
	FALSE	High	HLLIGVSSDR		1	5	1	Q8TAS0	Q8TAS0; P36542-2; B4DFE6; B4DL14; P36542	0	1096.61	High	2	548.805	-7.72	39
FALSE	Master Protein	P48047	ATP synthase subunit O, mitochondrial OS=Homo sapiens OX=9606 GN=ATP5PO PE=1 SV=1	8	1	3	1	213	23.3	9.96	148	1	1
	Checked	Confidence	Sequence	Modifications	# Protein Groups	# Proteins	# PSMs	Master Protein Accessions	Protein Accessions	# Missed Cleavages	Theo. MH+ [Da]	Confidence (by Search Engine): Mascot	Charge (by Search Engine): Mascot	m/z [Da] (by Search Engine): Mascot	DeltaM [ppm] (by Search Engine): Mascot	Ions Score (by Search Engine): Mascot
	FALSE	High	FSPLTTNLINLLAENGR	1xDeamidated [N15]	1	4	1	P48047	P48047; Q53HH2; A0A494C0K9; H7C0C1	0	1874	High	2	937.506	1.21	121
	FALSE	High	FSPLTTNLINLLAENGR	2xDeamidated [N15; N]	1	4	2	P48047	P48047; Q53HH2; A0A494C0K9; H7C0C1	0	1874.99	High	2	938.001	4.66	53
FALSE	Master Protein	G3V325	ATP5MF-PTCD1 readthrough OS=Homo sapiens OX=9606 GN=ATP5MF-PTCD1 PE=4 SV=1	1	1	2	1	749	84.1	8.72	72	1	1
	Checked	Confidence	Sequence	Modifications	# Protein Groups	# Proteins	# PSMs	Master Protein Accessions	Protein Accessions	# Missed Cleavages	Theo. MH+ [Da]	Confidence (by Search Engine): Mascot	Charge (by Search Engine): Mascot	m/z [Da] (by Search Engine): Mascot	DeltaM [ppm] (by Search Engine): Mascot	Ions Score (by Search Engine): Mascot
	FALSE	High	LGELPSWILMR		1	8	2	G3V325	G3V325; P56134-2; C9JU26; P56134; C9JJT5; B4DJ38; P56134-4; P56134-3	0	1314.72	High	2	657.864	-3.01	50
FALSE	Master Protein	B2RDN9	ATP-dependent DNA helicase 2 subunit 1 OS=Homo sapiens OX=9606 PE=2 SV=1	5	3	6	3	609	69.7	6.7	195	3	1
	Checked	Confidence	Sequence	Modifications	# Protein Groups	# Proteins	# PSMs	Master Protein Accessions	Protein Accessions	# Missed Cleavages	Theo. MH+ [Da]	Confidence (by Search Engine): Mascot	Charge (by Search Engine): Mascot	m/z [Da] (by Search Engine): Mascot	DeltaM [ppm] (by Search Engine): Mascot	Ions Score (by Search Engine): Mascot
	FALSE	High	SDSFENPVLQQHFR		1	7	2	B2RDN9	B2RDN9; B1AHC9; A0A024R1N4 P12956; B4E356; Q6IC76; P12956-2; B4DE32	0	1703.81	High	3	568.609	-0.34	59
	FALSE	High	LGSLVDEFK		1	7	2	B2RDN9	B2RDN9; B1AHC9; A0A024R1N4 P12956; B4E356; Q6IC76; P12956-2; B4DE32	0	1007.54	High	2	504.275	1.48	57
	FALSE	High	IMATPEQVGK	1xOxidation [M2]	1	7	2	B2RDN9	B2RDN9; B1AHC9; A0A024R1N4 P12956; B4E356; Q6IC76; P12956-2; B4DE32	0	1089.56	High	2	545.283	-2.05	54
FALSE	Master Protein	Q53HT6	B-cell receptor-associated protein (Fragment) OS=Homo sapiens OX=9606 PE=2 SV=1	4	1	1	1	246	27.9	8.44	48	1	1
	Checked	Confidence	Sequence	Modifications	# Protein Groups	# Proteins	# PSMs	Master Protein Accessions	Protein Accessions	# Missed Cleavages	Theo. MH+ [Da]	Confidence (by Search Engine): Mascot	Charge (by Search Engine): Mascot	m/z [Da] (by Search Engine): Mascot	DeltaM [ppm] (by Search Engine): Mascot	Ions Score (by Search Engine): Mascot
	FALSE	High	AENQVLAMR		1	5	1	Q53HT6	Q53HT6; A0A2R8Y5M6; P51572-2; P51572; Q53G72	0	1031.53	High	2	516.269	0.08	48
FALSE	Master Protein	Q53G99	Beta actin variant (Fragment) OS=Homo sapiens OX=9606 PE=2 SV=1	54	14	92	4	375	41.7	5.59	4343	14	1
	Checked	Confidence	Sequence	Modifications	# Protein Groups	# Proteins	# PSMs	Master Protein Accessions	Protein Accessions	# Missed Cleavages	Theo. MH+ [Da]	Confidence (by Search Engine): Mascot	Charge (by Search Engine): Mascot	m/z [Da] (by Search Engine): Mascot	DeltaM [ppm] (by Search Engine): Mascot	Ions Score (by Search Engine): Mascot
	FALSE	High	DLYANTVLSGGTTMYPGIADR		2	21	2	V9HVZ7; Q53G99	A0A2R8Y793; Q9UE89; V9HVZ7; A4UCT3; Q53G99; Q6PJ43; Q53GK6; Q1KLZ0 P60709; B4E335; Q8WVW5; Q53G76; Q96DE1; B4E3A4; Q96FU6; F1BXA6; B4DVQ0; A5GZ75; B4DW52; P63261; B3KWQ3; B7ZAP6	0	2215.07	High	2	1108.04	-0.15	126
	FALSE	High	DLYANTVLSGGTTMYPGIADR	1xOxidation [M14]	2	21	4	V9HVZ7; Q53G99	A0A2R8Y793; Q9UE89; V9HVZ7; A4UCT3; Q53G99; Q6PJ43; Q53GK6; Q1KLZ0 P60709; B4E335; Q8WVW5; Q53G76; Q96DE1; B4E3A4; Q96FU6; F1BXA6; B4DVQ0; A5GZ75; B4DW52; P63261; B3KWQ3; B7ZAP6	0	2231.06	High	2	1116.04	2.13	125
	FALSE	High	LCYVALDFEQEMATAASSSSLEK	1xCarbamidomethyl [C2]	2	22	3	V9HVZ7; Q53G99	G8FSY7; A0A2R8Y793; V9HVZ7; A4UCT3; Q53G99; A0A2R8YEA7; Q6PJ43; Q53GK6; Q1KLZ0 P60709; B4E335; Q8WVW5; Q53G76; B4E3A4; Q96FU6; Q6S8J3; B4DVQ0; A5GZ75; I3L4N8; B4DW52; P63261; B3KWQ3; B7ZAP6	0	2550.17	High	2	1275.59	-3.05	104
	FALSE	High	KDLYANTVLSGGTTMYPGIADR	1xOxidation [M15]	2	21	2	V9HVZ7; Q53G99	A0A2R8Y793; Q9UE89; V9HVZ7; A4UCT3; Q53G99; Q6PJ43; Q53GK6; Q1KLZ0 P60709; B4E335; Q8WVW5; Q53G76; Q96DE1; B4E3A4; Q96FU6; F1BXA6; B4DVQ0; A5GZ75; B4DW52; P63261; B3KWQ3; B7ZAP6	1	2359.16	High	3	787.059	0.75	103
	FALSE	High	TTGIVMDSGDGVTHTVPIYEGYALPHAILR	1xOxidation [M6]	2	29	7	Q562M3; Q53G99	Q562Y8; A0A2R8Y793; Q562M3; Q53G99; A0A2R8YEA7; Q6PJ43; Q562L5; Q562S0; Q53GK6; Q1KLZ0 P60709; Q562M5; Q8WVW5; Q53G76; Q562X9; A0AUL6; I3L1U9 I3L3I0; Q562R8; I3L4N8; Q562L9; B4DW52; Q562P0; Q562Z6; Q562Z7; P63261; Q562N8; Q562N2; B3KWQ3; Q562N0; B7ZAP6	0	3199.61	High	3	1067.21	1.68	103
	FALSE	High	SYELPDGQVITIGNER		2	41	32	V9HVZ7; Q53G99	G8FSY7; A5A3E0; A0A2R8Y793; P63267; V9HVZ7; A4UCT3; Q53G99; A0A173GMX0; Q9BYX7; A8K3K1; A0A2R8YEA7; Q6PJ43; B7Z6P1; Q53GK6; B3KPP5; Q1KLZ0 P60709; B4E335; P63267-2; Q8WVW5; Q53G76; Q96DE1; B3KUD3; B4E3A4; Q96FU6; Q6S8J3; F1BXA6; P62736 D2JYH4; B4DVQ0; P68133; B4DUI8; K4ENJ5; A5GZ75; Q562R1; K4EP00 K4EQ44; B3KW67; B4DW52; P68032; P63261; Q13707; B3KWQ3; B7ZAP6	0	1790.89	High	2	895.95	-0.01	100
	FALSE	High	TTGIVMDSGDGVTHTVPIYEGYALPHAILR		2	29	10	Q562M3; Q53G99	Q562Y8; A0A2R8Y793; Q562M3; Q53G99; A0A2R8YEA7; Q6PJ43; Q562L5; Q562S0; Q53GK6; Q1KLZ0 P60709; Q562M5; Q8WVW5; Q53G76; Q562X9; A0AUL6; I3L1U9 I3L3I0; Q562R8; I3L4N8; Q562L9; B4DW52; Q562P0; Q562Z6; Q562Z7; P63261; Q562N8; Q562N2; B3KWQ3; Q562N0; B7ZAP6	0	3183.61	High	3	1061.88	-0.64	98
	FALSE	High	KDLYANTVLSGGTTMYPGIADR		2	21	2	V9HVZ7; Q53G99	A0A2R8Y793; Q9UE89; V9HVZ7; A4UCT3; Q53G99; Q6PJ43; Q53GK6; Q1KLZ0 P60709; B4E335; Q8WVW5; Q53G76; Q96DE1; B4E3A4; Q96FU6; F1BXA6; B4DVQ0; A5GZ75; B4DW52; P63261; B3KWQ3; B7ZAP6	1	2343.16	High	3	781.727	0.17	94
	FALSE	High	SYELPDGQVITIGNER	1xDeamidated [N/Q]	2	41	5	V9HVZ7; Q53G99	G8FSY7; A5A3E0; A0A2R8Y793; P63267; V9HVZ7; A4UCT3; Q53G99; A0A173GMX0; Q9BYX7; A8K3K1; A0A2R8YEA7; Q6PJ43; B7Z6P1; Q53GK6; B3KPP5; Q1KLZ0 P60709; B4E335; P63267-2; Q8WVW5; Q53G76; Q96DE1; B3KUD3; B4E3A4; Q96FU6; Q6S8J3; F1BXA6; P62736 D2JYH4; B4DVQ0; P68133; B4DUI8; K4ENJ5; A5GZ75; Q562R1; K4EP00 K4EQ44; B3KW67; B4DW52; P68032; P63261; Q13707; B3KWQ3; B7ZAP6	0	1791.88	High	2	896.443	1.89	85
	FALSE	High	QEYDESGPSIVHR	1xGln->pyro-Glu [N-Term]	2	23	3	V9HVZ7; Q53G99	A5A3E0; A0A2R8YFE2; V9HVZ7; Q53G99; Q9BYX7; Q6PJ43; Q53GK6; P0CG39; Q1KLZ0 P60709; B4E335; Q8WVW5; Q53G76; Q96DE1; B4E3A4; Q96FU6; Q6S8J3; B4DVQ0; B4DW52; P0CG38; P63261; L0R5C4; B3KWQ3; B7ZAP6	0	1499.68	High	2	750.343	1.11	83
	FALSE	High	VAPEEHPVLLTEAPLNPK		1	37	4	Q53G99	E7EVS6; G5E9R0; J3KT65; Q562V5; A0A2R8Y793; Q562N4; Q562P9; Q53G99; Q562L5; Q562S0; Q53GK6; Q562N6; A0A2R8YGF8; Q1KLZ0 P60709; Q562Y6; B4E335; Q562L6; Q8WVW5; A1E282; Q53G76; B4E3A4; Q562X9; B4DVQ0; I3L1U9 I3L3I0; Q562R8; K7EM38; I3L4N8; Q562L9; Q562U2; B4DW52; Q562P0; Q562Z4; Q562Z7; I3L3R2; P63261; Q562N8; Q562N0	0	1954.06	High	2	977.534	-1.64	79
	FALSE	High	LCYVALDFEQEMATAASSSSLEK	1xCarbamidomethyl [C2]; 1xOxidation [M12]	2	22	3	V9HVZ7; Q53G99	G8FSY7; A0A2R8Y793; V9HVZ7; A4UCT3; Q53G99; A0A2R8YEA7; Q6PJ43; Q53GK6; Q1KLZ0 P60709; B4E335; Q8WVW5; Q53G76; B4E3A4; Q96FU6; Q6S8J3; B4DVQ0; A5GZ75; I3L4N8; B4DW52; P63261; B3KWQ3; B7ZAP6	0	2566.17	High	2	1283.59	3.43	75
	FALSE	High	CPEALFQPSFLGMESCGIHETTFNSIMK	2xCarbamidomethyl [C1; C16]; 2xOxidation [M13; M27]	2	20	1	V9HVZ7; Q53G99	A0A2R8Y793; V9HVZ7; A4UCT3; Q53G99; Q6PJ43; Q53GK6; Q1KLZ0 P60709; B4E335; Q8WVW5; Q53G76; Q96DE1; B4E3A4; Q96FU6; F1BXA6; B4DVQ0; A5GZ75; B4DW52; P63261; B3KWQ3; B7ZAP6	0	3263.45	High	3	1088.49	-2.76	74
	FALSE	High	EKLCYVALDFEQEMATAASSSSLEK	1xCarbamidomethyl [C4]	2	22	1	V9HVZ7; Q53G99	G8FSY7; A0A2R8Y793; V9HVZ7; A4UCT3; Q53G99; A0A2R8YEA7; Q6PJ43; Q53GK6; Q1KLZ0 P60709; B4E335; Q8WVW5; Q53G76; B4E3A4; Q96FU6; Q6S8J3; B4DVQ0; A5GZ75; I3L4N8; B4DW52; P63261; B3KWQ3; B7ZAP6	1	2807.31	High	3	936.444	2.52	70
	FALSE	High	QEYDESGPSIVHR		2	23	4	V9HVZ7; Q53G99	A5A3E0; A0A2R8YFE2; V9HVZ7; Q53G99; Q9BYX7; Q6PJ43; Q53GK6; P0CG39; Q1KLZ0 P60709; B4E335; Q8WVW5; Q53G76; Q96DE1; B4E3A4; Q96FU6; Q6S8J3; B4DVQ0; B4DW52; P0CG38; P63261; L0R5C4; B3KWQ3; B7ZAP6	0	1516.7	High	2	758.856	1.95	67
	FALSE	High	AGFAGDDAPR		1	46	1	Q53G99	E7EVS6; G5E9R0; J3KT65; A5A3E0; A0A2R8Y793; P63267; C9JUM1; Q53G99; A8K3K1; B7Z6P1; Q53GK6; F8WCH0; A0A2R8YGF8; P0CG39; A6NL76; B7Z6I1; Q1KLZ0 P60709; B4E335; P63267-2; Q8WVW5; A1E282; Q53G76; B3KUD3; F6UVQ4 F6QUT6; B4E3A4; Q6S8J3; P62736 D2JYH4; B4DVQ0; P68133; I3L1U9 I3L3I0; C9JTX5; K7EM38; I3L4N8; C9JFL5; F8WB63; B3KW67; C9JZR7; B4DW52; P0CG38; P68032; I3L3R2; P63261; L0R5C4; Q13707; Q7Z7J6; B…	0	976.448	High	2	488.725	-5.12	50
	FALSE	High	EITALAPSTMK		1	33	2	Q53G99	Q9UE89; P63267; A0A2R8YFE2; A4UCT3; Q53G99; A8K3K1; Q6PJ43; B7Z6P1; Q53GK6; B3KPP5; A6NL76; Q1KLZ0 P60709; B4E335; P63267-2; Q8WVW5; Q53G76; Q96DE1; B3KUD3; B4E3A4; Q96FU6; F1BXA6; P62736 D2JYH4; B4DVQ0; P68133; B4DUI8; A5GZ75; B4DW52; P68032; P63261; Q13707; Q7Z7J6; B3KWQ3; B7ZAP6	0	1161.62	High	2	581.311	-2.67	49
	FALSE	High	EITALAPSTMK	1xOxidation [M10]	1	33	1	Q53G99	Q9UE89; P63267; A0A2R8YFE2; A4UCT3; Q53G99; A8K3K1; Q6PJ43; B7Z6P1; Q53GK6; B3KPP5; A6NL76; Q1KLZ0 P60709; B4E335; P63267-2; Q8WVW5; Q53G76; Q96DE1; B3KUD3; B4E3A4; Q96FU6; F1BXA6; P62736 D2JYH4; B4DVQ0; P68133; B4DUI8; A5GZ75; B4DW52; P68032; P63261; Q13707; Q7Z7J6; B3KWQ3; B7ZAP6	0	1177.61	High	2	589.309	-2.36	49
	FALSE	High	AVFPSIVGRPR		1	44	2	Q53G99	E7EVS6; G5E9R0; J3KT65; A5A3E0; A0A2R8Y793; P63267; C9JUM1; Q53G99; A8K3K1; B7Z6P1; Q53GK6; F8WCH0; A0A2R8YGF8; A6NL76; B7Z6I1; Q1KLZ0 P60709; B4E335; P63267-2; Q8WVW5; A1E282; Q53G76; B3KUD3; F6UVQ4 F6QUT6; B4E3A4; Q6S8J3; P62736 D2JYH4; B4DVQ0; P68133; I3L1U9 I3L3I0; C9JTX5; K7EM38; I3L4N8; C9JFL5; F8WB63; B3KW67; C9JZR7; B4DW52; P0CG38; P68032; I3L3R2; P63261; Q13707; Q7Z7J6; B8ZZJ2	0	1198.71	High	2	599.855	-2.35	47
	FALSE	High	IWHHTFYNELR		2	77	1	Q562M3; Q53G99	E7EVS6; G5E9R0; J3KT65; Q562Y8; Q562W2; A5A3E0; Q562T4; A0A2R8Y793; Q562R5; Q562L3; Q562X1; Q562T3; Q562Q8; Q562M3; Q562T5; Q562N4; Q562X0; Q562T8; C9JUM1; Q562P9; Q562Y4; Q53G99; Q9BYX7; A8K3K1; B7Z6P1; Q562L5; Q562S0; Q53GK6; Q562N6; A0A2R8YGF8; Q562Q6; Q562X6; P0CG39; A6NL76; Q1KLZ0 P60709; Q562Y6; B4E335; Q562L6; Q562M5; Q8WVW5; A1E282; Q53G76; Q562X4; Q562R0; Q562Q9; B4E3A4; Q6S8J3; Q562X9; …	0	1515.75	High	3	505.921	-0.49	42
	FALSE	High	IIAPPER		2	34	2	V9HVZ7; Q53G99	P63267; A0A2R8YFE2; V9HVZ7; A4UCT3; Q53G99; A8K3K1; Q6PJ43; B7Z6P1; Q53GK6; B3KPP5; A6NL76; Q1KLZ0 P60709; B4E335; P63267-2; Q8WVW5; Q53G76; Q96DE1; B3KUD3; B4E3A4; Q96FU6; F1BXA6; P62736 D2JYH4; B4DVQ0; P68133; B4DUI8; A5GZ75; Q562R1; B3KW67; B4DW52; P68032; P63261; Q7Z7J6; B3KWQ3; B7ZAP6	0	795.472	High	2	398.238	-3.42	39
FALSE	Master Protein	D9YZU5 P68871	Beta-globin OS=Homo sapiens OX=9606 GN=HBB PE=3 SV=1 Hemoglobin subunit beta OS=Homo sapiens OX=9606 GN=HBB PE=1 SV=2	63	8	35	0	147	16	7.28	1578	8	1
	Checked	Confidence	Sequence	Modifications	# Protein Groups	# Proteins	# PSMs	Master Protein Accessions	Protein Accessions	# Missed Cleavages	Theo. MH+ [Da]	Confidence (by Search Engine): Mascot	Charge (by Search Engine): Mascot	m/z [Da] (by Search Engine): Mascot	DeltaM [ppm] (by Search Engine): Mascot	Ions Score (by Search Engine): Mascot
	FALSE	High	FFESFGDLSTPDAVMGNPK		4	34	11	Q4TZM4; A0A2R3Z0D6; D9YZU5 P68871; Q6J1Z7	Q0Z944; Q9UK54; Q3Y9I8; Q4TZM4; A0A2R8Y7R2; A0A2R3Z0D6; Q9UP81; F8W6P5; Q14473; B3VL05; Q8IZI0; A0A1B4WRL5; Q9BWU5; B3VL17; E9NGZ5; Q3LR79; B2M1S6; Q6V0K9; D9YZU5 P68871; Q14484; Q3L3Q5; Q9BWV6; Q9GZL9; A0A481SHK9; B5ANL9; B3VL31; Q4JLR8; Q9UBV6; Q52MT0; A0A3G5AXY7; B3VL86; Q4TWB7; A1YZ08; Q6J1Z7	0	2058.95	High	2	1029.98	0.16	103
	FALSE	High	FFESFGDLSTPDAVMGNPK	1xOxidation [M15]	4	34	4	Q4TZM4; A0A2R3Z0D6; D9YZU5 P68871; Q6J1Z7	Q0Z944; Q9UK54; Q3Y9I8; Q4TZM4; A0A2R8Y7R2; A0A2R3Z0D6; Q9UP81; F8W6P5; Q14473; B3VL05; Q8IZI0; A0A1B4WRL5; Q9BWU5; B3VL17; E9NGZ5; Q3LR79; B2M1S6; Q6V0K9; D9YZU5 P68871; Q14484; Q3L3Q5; Q9BWV6; Q9GZL9; A0A481SHK9; B5ANL9; B3VL31; Q4JLR8; Q9UBV6; Q52MT0; A0A3G5AXY7; B3VL86; Q4TWB7; A1YZ08; Q6J1Z7	0	2074.94	High	2	1037.98	3.9	89
	FALSE	High	VVAGVANALAHK		2	11	4	A0N071 P02042; D9YZU5 P68871	Q9UK54; A0N071 P02042; B2M0Y1; C8C504; B2M1S7; D9YZU5 P68871; A0A481SHK9; Q6VFQ6; Q6VFQ5; A0A650F0N3; A0A3G9CLN8	0	1149.67	High	2	575.338	-3.82	88
	FALSE	High	LLVVYPWTQR		5	60	4	Q4TZM4; A0N071 P02042; A0A2R3Z0D6; D9YZU5 P68871; Q6J1Z7	Q0Z944; A0A515HFS3; Q9UK54; E9PFT6; Q4TZM4; D9YZU7 P02100; A0N071 P02042; A0A2R8Y7R2; E9PEW8; E9M263; A0A2R3Z0D6; Q9UP81; D3GKD9; F8W6P5; C8C504; Q14473; B3VL05; Q8IZI0; Q8IUL9; Q9BWU5; B3VL17; E9NGZ5; Q14474; P69891; Q14403; Q3LR79; Q6V0K9; D9YZU5 P68871; Q14484; Q3L3Q5; Q9BWV6; A0A650ATW2; A9YUX2; Q9GZL9; A0A481SHK9; D9YZU8; B5ANL9; B2M1S8; D9YZU9 P69892; B3VL31; Q9UBV6; Q9UNL6; D5FZW3; Q14476;…	0	1274.73	High	2	637.866	-0.33	81
	FALSE	High	KVLGAFSDGLAHLDNLK		3	36	4	A0N071 P02042; D9YZU5 P68871; Q6J1Z7	Q0Z944; Q9UK54; Q3Y9I8; E9PFT6; A0N071 P02042; A0A2R8Y7R2; E9PEW8; F8W6P5; C8C504; Q14473; B3VL05; Q8IUL9; A0A1B4WRL5; Q9BWU5; B3VL17; E9NGZ5; B2M1S6; Q6V0K9; D9YZU5 P68871; Q9BWV6; Q9GZL9; A0A481SHK9; B5ANL9; B2M1S8; B3VL31; Q4JLR8; Q52MT0; A0A3G5AXY7; D1MGQ0; Q4F786; B3VL86; Q4TWB7; Q14477; A1YZ08; Q6J1Z7; Q670S4	1	1797.99	High	3	599.999	-1.9	76
	FALSE	High	VNVDEVGGEALGR		3	39	4	Q4TZM4; A0A2R3Z0D6; D9YZU5 P68871	Q0Z944; Q3Y9I8; Q4TZM4; A0A2R8Y7R2; E9M263; A0A2R3Z0D6; Q9UP81; F8W6P5; J7LKS8; C8C504; Q14473; B3VL05; Q8IZI0; Q8IUL9; A0A1B4WRL5; Q9BWU5; B3VL17; E9NGZ5; Q3LR79; Q6V0K9; D9YZU5 P68871; Q14484; A0A140KFU0; Q9BWV6; A9YUX2; Q9GZL9; A0A481SHK9; B5ANL9; B3VL31; Q9UBV6; B3VL12; D5FZW3; Q9H1I6; Q52MT0; Q9BXA2; B3VL86; Q4TWB7; A0A2S1CVU8; O95408	0	1314.66	High	2	657.836	0.48	68
	FALSE	High	VLGAFSDGLAHLDNLK		3	36	4	A0N071 P02042; D9YZU5 P68871; Q6J1Z7	Q0Z944; Q9UK54; Q3Y9I8; E9PFT6; A0N071 P02042; A0A2R8Y7R2; E9PEW8; F8W6P5; C8C504; Q14473; B3VL05; Q8IUL9; A0A1B4WRL5; Q9BWU5; B3VL17; E9NGZ5; B2M1S6; Q6V0K9; D9YZU5 P68871; Q9BWV6; Q9GZL9; A0A481SHK9; B5ANL9; B2M1S8; B3VL31; Q4JLR8; Q52MT0; A0A3G5AXY7; D1MGQ0; Q4F786; B3VL86; Q4TWB7; Q14477; A1YZ08; Q6J1Z7; Q670S4	0	1669.89	High	2	835.449	-0.37	67
	FALSE	High	GTFATLSELHCDK	1xCarbamidomethyl [C11]	3	29	3	Q4TZM4; D9YZU5 P68871; Q6J1Z7	Q0Z944; Q9UK54; Q3Y9I8; Q4TZM4; A0A2R8Y7R2; C8C504; Q14473; B3VL05; Q8IZI0; Q8IUL9; A0A1B4WRL5; B3VL17; E9NGZ5; Q3LR79; B2M1S6; Q6V0K9; D9YZU5 P68871; Q9BWV6; Q9GZL9; A0A481SHK9; B3VL31; Q4JLR8; Q52MT0; A0A3G5AXY7; B3VL86; Q4TWB7; A1YZ08; Q6J1Z7; Q670S4	0	1478.69	High	3	493.569	-1.01	48
	FALSE	High	SAVTALWGK		4	50	1	Q4TZM4; A0A2R3Z0D6; D9YZU5 P68871; Q6J1Z7	Q0Z944; Q3Y9I8; Q4TZM4; A0A2R8Y7R2; E9M263; O95412; A0A2R3Z0D6; Q9UP81; F8W6P5; J7LKS8; C8C504; Q14473; B3VL05; Q8IZI0; Q8IUL9; A0A0J9YWK4; A0A1B4WRL5; Q9BWU5; B3VL17; E9NGZ5; Q3LR79; B2M1S6; Q7Z7B3; Q6V0K9; D9YZU5 P68871; Q14484; Q9BWV6; A9YUX2; Q9GZL9; A0A481SHK9; Q7Z2K5; B5ANL9; B3VL31; Q4JLR8; Q9UBV6; B3VL12; D5FZW3; Q9H1I6; Q52MT0; Q9BXA2; Q9HAR8; B3VL86; Q4TWB7; Q14477; A1YZ08; A0A2S1CVU8; …	0	932.52	High	2	466.763	-0.64	39
FALSE	Master Protein	A0A024RAJ6 P07686	Beta-hexosaminidase OS=Homo sapiens OX=9606 GN=HEXB PE=2 SV=1 Beta-hexosaminidase subunit beta OS=Homo sapiens OX=9606 GN=HEXB PE=1 SV=3	3	2	2	2	556	63.1	6.76	63	2	1
	Checked	Confidence	Sequence	Modifications	# Protein Groups	# Proteins	# PSMs	Master Protein Accessions	Protein Accessions	# Missed Cleavages	Theo. MH+ [Da]	Confidence (by Search Engine): Mascot	Charge (by Search Engine): Mascot	m/z [Da] (by Search Engine): Mascot	DeltaM [ppm] (by Search Engine): Mascot	Ions Score (by Search Engine): Mascot
	FALSE	High	GILIDTSR		1	8	2	A0A024RAJ6 P07686	A0A0S2Z3W3 P06865; H3BS10; Q9BVJ8; B4DVA7; H3BTD4; A0A024RAJ6 P07686; H3BP20; H3BU85	0	874.499	High	2	437.753	0	52
	FALSE	High	VLDIIATINK		1	3	1	A0A024RAJ6 P07686	Q5URX0; H0YA83; A0A024RAJ6 P07686	0	1099.67	High	2	550.339	-0.42	41
FALSE	Master Protein	P13727	Bone marrow proteoglycan OS=Homo sapiens OX=9606 GN=PRG2 PE=1 SV=2	6	1	1	1	222	25.2	6.76	73	1	1
	Checked	Confidence	Sequence	Modifications	# Protein Groups	# Proteins	# PSMs	Master Protein Accessions	Protein Accessions	# Missed Cleavages	Theo. MH+ [Da]	Confidence (by Search Engine): Mascot	Charge (by Search Engine): Mascot	m/z [Da] (by Search Engine): Mascot	DeltaM [ppm] (by Search Engine): Mascot	Ions Score (by Search Engine): Mascot
	FALSE	High	SLQTFSQAWFTCR	1xCarbamidomethyl [C12]	1	1	1	P13727	P13727	0	1631.76	High	2	816.387	1.49	73
FALSE	Master Protein	A0A2L0RI76	Butyryl-CoA dehydrogenase OS=Homo sapiens OX=9606 GN=IVD PE=3 SV=1	2	1	1	1	426	46.6	8.05	49	1	1
	Checked	Confidence	Sequence	Modifications	# Protein Groups	# Proteins	# PSMs	Master Protein Accessions	Protein Accessions	# Missed Cleavages	Theo. MH+ [Da]	Confidence (by Search Engine): Mascot	Charge (by Search Engine): Mascot	m/z [Da] (by Search Engine): Mascot	DeltaM [ppm] (by Search Engine): Mascot	Ions Score (by Search Engine): Mascot
	FALSE	High	TDLAAVPASR		1	13	1	A0A2L0RI76	A0A2L0RI76; A0A0A0MT83; A0A0S2Z4K7; A0A2L0RI93; P26440; A0A384MR53; H0YKV0; A0A2L0RI88; H7C4G6; H0YN10; P26440-2; H0YLC3; A0A2L0RIE3	0	1000.54	High	2	500.774	-1.18	49
FALSE	Master Protein	A8K7I4	Calcium-activated chloride channel regulator 1 OS=Homo sapiens OX=9606 GN=CLCA1 PE=1 SV=3	13	9	20	9	914	100.2	6.37	976	9	1
	Checked	Confidence	Sequence	Modifications	# Protein Groups	# Proteins	# PSMs	Master Protein Accessions	Protein Accessions	# Missed Cleavages	Theo. MH+ [Da]	Confidence (by Search Engine): Mascot	Charge (by Search Engine): Mascot	m/z [Da] (by Search Engine): Mascot	DeltaM [ppm] (by Search Engine): Mascot	Ions Score (by Search Engine): Mascot
	FALSE	High	YSLQASSQTLTLTVTSR		1	3	2	A8K7I4	B3KUF3; B4DUZ6; A8K7I4	0	1855.98	High	2	928.494	2.18	119
	FALSE	High	TVTLELLDNGAGADATK		1	2	2	A8K7I4	B4DUZ6; A8K7I4	0	1688.87	High	2	844.936	-2.72	92
	FALSE	High	ASVTALIESVNGK	1xDeamidated [N11]	1	2	1	A8K7I4	B4DUZ6; A8K7I4	0	1289.69	High	2	645.351	0.21	86
	FALSE	High	FPSPLVVYANIR		1	2	4	A8K7I4	B4DUZ6; A8K7I4	0	1375.77	High	2	688.39	-0.36	78
	FALSE	High	ASVTALIESVNGK		1	2	2	A8K7I4	B4DUZ6; A8K7I4	0	1288.71	High	2	644.858	-1.96	71
	FALSE	High	TVTLELLDNGAGADATKDDGVYSR		1	2	1	A8K7I4	B4DUZ6; A8K7I4	1	2481.21	High	3	827.741	-0.88	66
	FALSE	High	TVTLELLDNGAGADATK	1xDeamidated [N9]	1	2	2	A8K7I4	B4DUZ6; A8K7I4	0	1689.85	High	2	845.435	5.08	62
	FALSE	High	TTPMTTQPPNPTFSLLQIGQR	1xOxidation [M4]	1	2	1	A8K7I4	B4DUZ6; A8K7I4	0	2344.2	High	3	782.075	5.55	57
	FALSE	High	LAEYGPQGR		1	1	2	A8K7I4	A8K7I4	0	990.5	High	2	495.752	-4.22	56
	FALSE	High	WGVFDEYNNDEK		1	1	2	A8K7I4	A8K7I4	0	1515.64	High	2	758.321	-2.94	55
	FALSE	High	MAYLQIPGIAK	1xOxidation [M1]	1	3	1	A8K7I4	B3KUF3; B4DUZ6; A8K7I4	0	1220.67	High	2	610.839	0.26	40
FALSE	Master Protein	P27824	Calnexin OS=Homo sapiens OX=9606 GN=CANX PE=1 SV=2	3	1	1	1	592	67.5	4.6	64	1	1
	Checked	Confidence	Sequence	Modifications	# Protein Groups	# Proteins	# PSMs	Master Protein Accessions	Protein Accessions	# Missed Cleavages	Theo. MH+ [Da]	Confidence (by Search Engine): Mascot	Charge (by Search Engine): Mascot	m/z [Da] (by Search Engine): Mascot	DeltaM [ppm] (by Search Engine): Mascot	Ions Score (by Search Engine): Mascot
	FALSE	High	IPDPEAVKPDDWDEDAPAK		1	5	1	P27824	P27824-2; P27824-3; P27824; D6RGY2; Q6ZP56	0	2107.98	High	3	703.333	0.72	64
FALSE	Master Protein	E5RHP7	Carbonic anhydrase (Fragment) OS=Homo sapiens OX=9606 GN=CA1 PE=1 SV=1	22	4	10	4	251	27.7	6.6	382	4	1
	Checked	Confidence	Sequence	Modifications	# Protein Groups	# Proteins	# PSMs	Master Protein Accessions	Protein Accessions	# Missed Cleavages	Theo. MH+ [Da]	Confidence (by Search Engine): Mascot	Charge (by Search Engine): Mascot	m/z [Da] (by Search Engine): Mascot	DeltaM [ppm] (by Search Engine): Mascot	Ions Score (by Search Engine): Mascot
	FALSE	High	EIINVGHSFHVNFEDNDNR		1	8	4	E5RHP7	E5RG43; E5RHP7; E5RGU8; E5RFL2; E5RII2; P00915 V9HWE3; E5RH81; E5RIF9	0	2256.04	High	3	752.685	-0.74	94
	FALSE	High	ESISVSSEQLAQFR		1	5	1	E5RHP7	E5RHP7; P00915 V9HWE3; E5RG81; E5RFE7; E5RJI8	0	1580.79	High	2	790.898	-1.88	75
	FALSE	High	YSSLAEAASK		1	10	1	E5RHP7	E5RG43; E5RHP7; E5RJF6; H0YBE2; P00915 V9HWE3; E5RG81; E5RFE7; E5RJI8; E5RH81; E5RIF9	0	1026.51	High	2	513.757	-3.48	53
	FALSE	High	ADGLAVIGVLMK		1	8	2	E5RHP7	E5RHP7; E5RJF6; H0YBE2; P00915 V9HWE3; E5RG81; E5RFE7; E5RJI8; E5RH81	0	1186.69	High	2	593.846	-0.68	50
	FALSE	High	ADGLAVIGVLMK	1xOxidation [M11]	1	8	2	E5RHP7	E5RHP7; E5RJF6; H0YBE2; P00915 V9HWE3; E5RG81; E5RFE7; E5RJI8; E5RH81	0	1202.68	High	2	601.845	0.81	44
FALSE	Master Protein	P22748	Carbonic anhydrase 4 OS=Homo sapiens OX=9606 GN=CA4 PE=1 SV=2	9	2	4	2	312	35	7.83	134	2	1
	Checked	Confidence	Sequence	Modifications	# Protein Groups	# Proteins	# PSMs	Master Protein Accessions	Protein Accessions	# Missed Cleavages	Theo. MH+ [Da]	Confidence (by Search Engine): Mascot	Charge (by Search Engine): Mascot	m/z [Da] (by Search Engine): Mascot	DeltaM [ppm] (by Search Engine): Mascot	Ions Score (by Search Engine): Mascot
	FALSE	High	YLGSLTTPTCDEK	1xCarbamidomethyl [C10]	1	3	2	P22748	K7EKY5; K7EIH9; P22748	0	1484.69	High	2	742.851	1.09	50
	FALSE	High	ASISGGGLPAPYQAK		1	2	2	P22748	K7ENI8; P22748	0	1416.75	High	2	708.878	-0.13	45
FALSE	Master Protein	V9HW21 P00918	Carbonic anhydrase OS=Homo sapiens OX=9606 GN=HEL-76 PE=2 SV=1 Carbonic anhydrase 2 OS=Homo sapiens OX=9606 GN=CA2 PE=1 SV=2	32	6	18	6	260	29.2	7.4	502	6	1
	Checked	Confidence	Sequence	Modifications	# Protein Groups	# Proteins	# PSMs	Master Protein Accessions	Protein Accessions	# Missed Cleavages	Theo. MH+ [Da]	Confidence (by Search Engine): Mascot	Charge (by Search Engine): Mascot	m/z [Da] (by Search Engine): Mascot	DeltaM [ppm] (by Search Engine): Mascot	Ions Score (by Search Engine): Mascot
	FALSE	High	ILNNGHAFNVEFDDSQDK	1xDeamidated [N]	1	4	8	V9HW21 P00918	A0A0K0K1L1; E5RK37; E5RID5; V9HW21 P00918	0	2063.93	High	3	688.651	3.77	71
	FALSE	High	YDPSLKPLSVSYDQATSLR		1	4	2	V9HW21 P00918	A0A0K0K1L1; E5RK37; E5RID5; V9HW21 P00918	0	2140.09	High	3	714.036	0.31	68
	FALSE	High	QSPVDIDTHTAK		1	4	1	V9HW21 P00918	A0A0K0K1L1; E5RK37; E5RID5; V9HW21 P00918	0	1311.65	High	2	656.328	-4.61	54
	FALSE	High	SADFTNFDPR		1	1	2	V9HW21 P00918	V9HW21 P00918	0	1169.52	High	2	585.264	-1.28	52
	FALSE	High	VVDVLDSIK		1	2	1	V9HW21 P00918	A0A0K0K1L1; V9HW21 P00918	0	987.572	High	2	494.289	-1.56	45
	FALSE	High	AVQQPDGLAVLGIFLK		1	2	3	V9HW21 P00918	A0A0K0K1L1; V9HW21 P00918	0	1668.97	High	3	556.994	-0.82	42
	FALSE	High	ILNNGHAFNVEFDDSQDK		1	4	1	V9HW21 P00918	A0A0K0K1L1; E5RK37; E5RID5; V9HW21 P00918	0	2062.95	High	3	688.319	-2.08	40
FALSE	Master Protein	Q4G0E9	Carboxylic ester hydrolase (Fragment) OS=Homo sapiens OX=9606 GN=CES2 PE=2 SV=1	5	2	3	2	587	64.9	6.4	110	2	1
	Checked	Confidence	Sequence	Modifications	# Protein Groups	# Proteins	# PSMs	Master Protein Accessions	Protein Accessions	# Missed Cleavages	Theo. MH+ [Da]	Confidence (by Search Engine): Mascot	Charge (by Search Engine): Mascot	m/z [Da] (by Search Engine): Mascot	DeltaM [ppm] (by Search Engine): Mascot	Ions Score (by Search Engine): Mascot
	FALSE	High	WVQQNIAHFGGNPDR		1	7	2	Q4G0E9	Q4G0E9; Q53H57; O00748-5; O00748-2; O00748-4; O00748; Q6IPK9	0	1738.84	High	3	580.284	-2.05	56
	FALSE	High	LGVLGFFSTGDK		1	8	1	Q4G0E9	Q4G0E9; Q53H57; O00748-5; O00748-2; O00748-4; O00748; Q6IPK9; J3QLP1	0	1240.66	High	2	620.833	1.03	54
FALSE	Master Protein	B2RAQ8	Carnitine O-palmitoyltransferase OS=Homo sapiens OX=9606 PE=2 SV=1	2	1	1	1	773	88.3	8.59	59	1	1
	Checked	Confidence	Sequence	Modifications	# Protein Groups	# Proteins	# PSMs	Master Protein Accessions	Protein Accessions	# Missed Cleavages	Theo. MH+ [Da]	Confidence (by Search Engine): Mascot	Charge (by Search Engine): Mascot	m/z [Da] (by Search Engine): Mascot	DeltaM [ppm] (by Search Engine): Mascot	Ions Score (by Search Engine): Mascot
	FALSE	High	ILDNTSEPQPGEAR		1	3	1	B2RAQ8	P50416-2; B2RAQ8; A0A024R5F4 P50416	0	1526.74	High	2	763.879	4.26	59
FALSE	Master Protein	A0A384MDY0 P35221	Catenin (Cadherin-associated protein), alpha 1, 102kDa, isoform CRA_b OS=Homo sapiens OX=9606 GN=CTNNA1 PE=2 SV=1 Catenin alpha-1 OS=Homo sapiens OX=9606 GN=CTNNA1 PE=1 SV=1	3	2	3	2	906	100	6.29	77	2	1
	Checked	Confidence	Sequence	Modifications	# Protein Groups	# Proteins	# PSMs	Master Protein Accessions	Protein Accessions	# Missed Cleavages	Theo. MH+ [Da]	Confidence (by Search Engine): Mascot	Charge (by Search Engine): Mascot	m/z [Da] (by Search Engine): Mascot	DeltaM [ppm] (by Search Engine): Mascot	Ions Score (by Search Engine): Mascot
	FALSE	High	AAAGEFADDPCSSVK	1xCarbamidomethyl [C11]	1	10	2	A0A384MDY0 P35221	A0A384MDY0 P35221; E5RG03; E5RIB1; E5RHV7; G3XAM7; E5RJ41; P35221-2; E5RGY6; B4E2G8; B4DU00	0	1524.66	High	2	762.838	3.04	42
	FALSE	High	IAEQVASFQEEK		1	7	1	A0A384MDY0 P35221	P35221-3; A0A384MDY0 P35221; G3XAM7; B4DKT9; P35221-2; B4E2G8; B4DU00	0	1378.68	High	2	689.85	5.3	41
FALSE	Master Protein	C9J144	Catenin alpha-2 (Fragment) OS=Homo sapiens OX=9606 GN=CTNNA2 PE=1 SV=1	27	1	1	1	66	7.2	10.21	50	1	1
	Checked	Confidence	Sequence	Modifications	# Protein Groups	# Proteins	# PSMs	Master Protein Accessions	Protein Accessions	# Missed Cleavages	Theo. MH+ [Da]	Confidence (by Search Engine): Mascot	Charge (by Search Engine): Mascot	m/z [Da] (by Search Engine): Mascot	DeltaM [ppm] (by Search Engine): Mascot	Ions Score (by Search Engine): Mascot
	FALSE	High	LLEPLVTQVTTLVNTSNK		1	6	1	C9J144	C9J144; P26232-3; P26232; P26232-2; P26232-5; C9IZ88	0	1970.12	High	3	657.379	2.8	50
FALSE	Master Protein	C9JZR2	Catenin delta-1 OS=Homo sapiens OX=9606 GN=CTNND1 PE=1 SV=2	1	1	1	1	938	104.8	6.87	49	1	1
	Checked	Confidence	Sequence	Modifications	# Protein Groups	# Proteins	# PSMs	Master Protein Accessions	Protein Accessions	# Missed Cleavages	Theo. MH+ [Da]	Confidence (by Search Engine): Mascot	Charge (by Search Engine): Mascot	m/z [Da] (by Search Engine): Mascot	DeltaM [ppm] (by Search Engine): Mascot	Ions Score (by Search Engine): Mascot
	FALSE	High	GYELLFQPEVVR		1	38	1	C9JZR2	O60716-10; O60716-2; O60716-12; C9JZR2; O60716-26; O60716-8; O60716-17; O60716-7; O60716-13; O60716-31; Q68DU0; O60716-23; O60716; O60716-3; O60716-15; A0A024R4Y7 O60716-30; A0A669KB62; O60716-9; Q7KZJ3; O60716-4; O60716-28; O60716-27; O60716-11; O60716-18; O60716-32; O60716-19; O60716-14; O60716-20; O60716-5; O60716-6; Q96FS1; A0A024R4Z0 O60716-29; O60716-22; O60716-25; A0A669KB05; O60716-24; O6…	0	1449.77	High	2	725.393	3.77	49
FALSE	Master Protein	P25774	Cathepsin S OS=Homo sapiens OX=9606 GN=CTSS PE=1 SV=3	5	1	1	1	331	37.5	8.34	65	1	1
	Checked	Confidence	Sequence	Modifications	# Protein Groups	# Proteins	# PSMs	Master Protein Accessions	Protein Accessions	# Missed Cleavages	Theo. MH+ [Da]	Confidence (by Search Engine): Mascot	Charge (by Search Engine): Mascot	m/z [Da] (by Search Engine): Mascot	DeltaM [ppm] (by Search Engine): Mascot	Ions Score (by Search Engine): Mascot
	FALSE	High	LVSLSAQNLVDCSTEK	1xCarbamidomethyl [C12]	1	2	1	P25774	P25774-2; P25774	0	1763.88	High	2	882.448	1.9	65
FALSE	Master Protein	Q5U000	Cathepsin X OS=Homo sapiens OX=9606 PE=2 SV=1	6	1	1	1	303	33.8	7.11	42	1	1
	Checked	Confidence	Sequence	Modifications	# Protein Groups	# Proteins	# PSMs	Master Protein Accessions	Protein Accessions	# Missed Cleavages	Theo. MH+ [Da]	Confidence (by Search Engine): Mascot	Charge (by Search Engine): Mascot	m/z [Da] (by Search Engine): Mascot	DeltaM [ppm] (by Search Engine): Mascot	Ions Score (by Search Engine): Mascot
	FALSE	High	DQECDKFNQCGTCNEFK	3xCarbamidomethyl [C4; C10; C13]	1	2	1	Q5U000	Q5U000; Q9UBR2	1	2179.85	High	3	727.29	3.07	42
FALSE	Master Protein	P21926	CD9 antigen OS=Homo sapiens OX=9606 GN=CD9 PE=1 SV=4	4	1	2	1	228	25.4	7.15	109	1	1
	Checked	Confidence	Sequence	Modifications	# Protein Groups	# Proteins	# PSMs	Master Protein Accessions	Protein Accessions	# Missed Cleavages	Theo. MH+ [Da]	Confidence (by Search Engine): Mascot	Charge (by Search Engine): Mascot	m/z [Da] (by Search Engine): Mascot	DeltaM [ppm] (by Search Engine): Mascot	Ions Score (by Search Engine): Mascot
	FALSE	High	KDVLETFTVK		1	5	2	P21926	P21926; B4DPP0; A6NNI4; A0A2R8Y478; G8JLH6	1	1179.66	High	2	590.335	0.27	65
FALSE	Master Protein	B3KT98	cDNA FLJ37915 fis, clone CTONG1000093, highly similar to Homo sapiens armadillo repeat containing 2 (ARMC2), mRNA OS=Homo sapiens OX=9606 PE=2 SV=1	1	1	1	1	867	96.8	8.24	32	1	1
	Checked	Confidence	Sequence	Modifications	# Protein Groups	# Proteins	# PSMs	Master Protein Accessions	Protein Accessions	# Missed Cleavages	Theo. MH+ [Da]	Confidence (by Search Engine): Mascot	Charge (by Search Engine): Mascot	m/z [Da] (by Search Engine): Mascot	DeltaM [ppm] (by Search Engine): Mascot	Ions Score (by Search Engine): Mascot
	FALSE	High	GAVEILINLIK	1xDeamidated [N8]	1	3	1	B3KT98	B3KT98; Q8NEN0; Q8NEN0-2	0	1183.73	High	2	592.372	6.4	32
FALSE	Master Protein	B3KX51	cDNA FLJ44754 fis, clone BRACE3030748, highly similar to Guanine nucleotide-binding protein G(i), alpha-2 subunit OS=Homo sapiens OX=9606 PE=2 SV=1	6	1	1	1	303	34.9	5.38	82	1	1
	Checked	Confidence	Sequence	Modifications	# Protein Groups	# Proteins	# PSMs	Master Protein Accessions	Protein Accessions	# Missed Cleavages	Theo. MH+ [Da]	Confidence (by Search Engine): Mascot	Charge (by Search Engine): Mascot	m/z [Da] (by Search Engine): Mascot	DeltaM [ppm] (by Search Engine): Mascot	Ions Score (by Search Engine): Mascot
	FALSE	High	EYQLNDSAAYYLNDLER		1	10	1	B3KX51	P04899-3; B3KX51; P04899-5; P04899; B3KP24; P04899-6; P04899-2; P04899-4; Q93020; Q96C71	0	2076.95	High	2	1038.98	0.51	82
FALSE	Master Protein	B4DUL5	cDNA FLJ51625, highly similar to Ubiquinol-cytochrome-c reductase complex coreprotein I, mitochondrial OS=Homo sapiens OX=9606 PE=2 SV=1	23	4	9	4	365	40.3	5.88	301	4	1
	Checked	Confidence	Sequence	Modifications	# Protein Groups	# Proteins	# PSMs	Master Protein Accessions	Protein Accessions	# Missed Cleavages	Theo. MH+ [Da]	Confidence (by Search Engine): Mascot	Charge (by Search Engine): Mascot	m/z [Da] (by Search Engine): Mascot	DeltaM [ppm] (by Search Engine): Mascot	Ions Score (by Search Engine): Mascot
	FALSE	High	DVVFNYLHATAFQGTPLAQAVEGPSENVR		1	3	2	B4DUL5	B4DUL5; B4DZB9; P31930	0	3130.56	High	3	1044.19	-3.26	69
	FALSE	High	NALVSHLDGTTPVCEDIGR	1xCarbamidomethyl [C14]	1	2	2	B4DUL5	B4DUL5; P31930	0	2054	High	3	685.335	-2.95	61
	FALSE	High	DVVFNYLHATAFQGTPLAQAVEGPSENVR	1xDeamidated [Q]	1	3	2	B4DUL5	B4DUL5; B4DZB9; P31930	0	3131.54	High	3	1044.52	5.16	55
	FALSE	High	YIYDQCPAVAGYGPIEQLPDYNR	1xCarbamidomethyl [C6]	1	2	1	B4DUL5	B4DUL5; P31930	0	2702.26	High	3	901.427	4.11	50
	FALSE	High	LCTSATESEVAR	1xCarbamidomethyl [C2]	1	2	2	B4DUL5	B4DUL5; P31930	0	1323.62	High	2	662.313	-1.48	48
FALSE	Master Protein	B4DYY1	cDNA FLJ51659, highly similar to 4-trimethylaminobutyraldehyde dehydrogenase OS=Homo sapiens OX=9606 PE=2 SV=1	4	1	1	1	321	35	6.02	38	1	1
	Checked	Confidence	Sequence	Modifications	# Protein Groups	# Proteins	# PSMs	Master Protein Accessions	Protein Accessions	# Missed Cleavages	Theo. MH+ [Da]	Confidence (by Search Engine): Mascot	Charge (by Search Engine): Mascot	m/z [Da] (by Search Engine): Mascot	DeltaM [ppm] (by Search Engine): Mascot	Ions Score (by Search Engine): Mascot
	FALSE	High	GIKPVTLELGGK		1	6	1	B4DYY1	B4DYY1; B4DE91; P49189-3; P49189; P49189-2; B4DX14	0	1211.74	High	3	404.583	-1.85	38
FALSE	Master Protein	B4DHC4	cDNA FLJ51843, highly similar to 14-3-3 protein gamma OS=Homo sapiens OX=9606 PE=2 SV=1	24	4	10	3	225	25.6	4.92	343	4	1
	Checked	Confidence	Sequence	Modifications	# Protein Groups	# Proteins	# PSMs	Master Protein Accessions	Protein Accessions	# Missed Cleavages	Theo. MH+ [Da]	Confidence (by Search Engine): Mascot	Charge (by Search Engine): Mascot	m/z [Da] (by Search Engine): Mascot	DeltaM [ppm] (by Search Engine): Mascot	Ions Score (by Search Engine): Mascot
	FALSE	High	NVTELNEPLSNEER		1	4	2	B4DHC4	B4DE78; B4DHC4; P61981; B3KNB4	0	1643.79	High	2	822.395	-2.13	79
	FALSE	High	TAFDDAIAELDTLNEDSYK		1	4	1	B4DHC4	B4DE78; B4DHC4; P61981; B3KNB4	0	2130.97	High	2	1065.99	2.24	76
	FALSE	High	DSTLIMQLLR	1xOxidation [M6]	7	29	4	D0PNI1 P63104; G9K389; P31947; V9HWD6 P31946; Q9H4N8; B4DHC4; B4DMT8	D0PNI1 P63104; G9K389; P31946-2; B7ZA86; P31947; V9HWD6 P31946; P63104-2; H0YB80; Q9H4N8; B5BU24; B4DE78; A0A024R1K7 Q04917; B4DHC4; B0AZS6; Q53S41; P61981; P31947-2; K7EM20; P62258-2; B7Z2E6; B4DMT8; B3KNB4; Q2F831; E7EX29; G9K388; B4DY04; P27348; V9HW98 P62258; B2R6N6	0	1205.66	High	2	603.331	-0.12	63
	FALSE	High	YLAEVATGEK		1	3	2	B4DHC4	B4DHC4; P61981; B3KNB4	0	1080.56	High	2	540.783	1.37	45
	FALSE	High	DSTLIMQLLR		7	29	1	D0PNI1 P63104; G9K389; P31947; V9HWD6 P31946; Q9H4N8; B4DHC4; B4DMT8	D0PNI1 P63104; G9K389; P31946-2; B7ZA86; P31947; V9HWD6 P31946; P63104-2; H0YB80; Q9H4N8; B5BU24; B4DE78; A0A024R1K7 Q04917; B4DHC4; B0AZS6; Q53S41; P61981; P31947-2; K7EM20; P62258-2; B7Z2E6; B4DMT8; B3KNB4; Q2F831; E7EX29; G9K388; B4DY04; P27348; V9HW98 P62258; B2R6N6	0	1189.66	High	2	595.335	0.83	43
FALSE	Master Protein	B4DMT8	cDNA FLJ52118, highly similar to 14-3-3 protein theta OS=Homo sapiens OX=9606 PE=2 SV=1	28	4	9	3	210	23.8	4.88	368	4	1
	Checked	Confidence	Sequence	Modifications	# Protein Groups	# Proteins	# PSMs	Master Protein Accessions	Protein Accessions	# Missed Cleavages	Theo. MH+ [Da]	Confidence (by Search Engine): Mascot	Charge (by Search Engine): Mascot	m/z [Da] (by Search Engine): Mascot	DeltaM [ppm] (by Search Engine): Mascot	Ions Score (by Search Engine): Mascot
	FALSE	High	TAFDEAIAELDTLNEDSYK		1	4	2	B4DMT8	Q53S41; B4DMT8; B4DY04; P27348	0	2144.99	High	2	1073	0.73	92
	FALSE	High	QTIDNSQGAYQEAFDISK		1	4	1	B4DMT8	Q53S41; B4DMT8; B4DY04; P27348	0	2014.94	High	2	1007.97	-0.55	84
	FALSE	High	DSTLIMQLLR	1xOxidation [M6]	7	29	4	D0PNI1 P63104; G9K389; P31947; V9HWD6 P31946; Q9H4N8; B4DHC4; B4DMT8	D0PNI1 P63104; G9K389; P31946-2; B7ZA86; P31947; V9HWD6 P31946; P63104-2; H0YB80; Q9H4N8; B5BU24; B4DE78; A0A024R1K7 Q04917; B4DHC4; B0AZS6; Q53S41; P61981; P31947-2; K7EM20; P62258-2; B7Z2E6; B4DMT8; B3KNB4; Q2F831; E7EX29; G9K388; B4DY04; P27348; V9HW98 P62258; B2R6N6	0	1205.66	High	2	603.331	-0.12	63
	FALSE	High	SICTTVLELLDK	1xCarbamidomethyl [C3]	1	3	1	B4DMT8	B4DMT8; E9PG15; P27348	0	1391.75	High	2	696.375	-1.67	53
	FALSE	High	DSTLIMQLLR		7	29	1	D0PNI1 P63104; G9K389; P31947; V9HWD6 P31946; Q9H4N8; B4DHC4; B4DMT8	D0PNI1 P63104; G9K389; P31946-2; B7ZA86; P31947; V9HWD6 P31946; P63104-2; H0YB80; Q9H4N8; B5BU24; B4DE78; A0A024R1K7 Q04917; B4DHC4; B0AZS6; Q53S41; P61981; P31947-2; K7EM20; P62258-2; B7Z2E6; B4DMT8; B3KNB4; Q2F831; E7EX29; G9K388; B4DY04; P27348; V9HW98 P62258; B2R6N6	0	1189.66	High	2	595.335	0.83	43
FALSE	Master Protein	B4E386	cDNA FLJ52847, highly similar to Tubulin beta-6 chain OS=Homo sapiens OX=9606 PE=2 SV=1	17	4	5	0	300	34.1	4.84	182	4	1
	Checked	Confidence	Sequence	Modifications	# Protein Groups	# Proteins	# PSMs	Master Protein Accessions	Protein Accessions	# Missed Cleavages	Theo. MH+ [Da]	Confidence (by Search Engine): Mascot	Charge (by Search Engine): Mascot	m/z [Da] (by Search Engine): Mascot	DeltaM [ppm] (by Search Engine): Mascot	Ions Score (by Search Engine): Mascot
	FALSE	High	FPGQLNADLR		4	56	2	B4E386; Q13885; B4DE77; Q2NKY5	Q8N6N5; A1L195; B4DMU8; B4E386; Q13885; G3V2A3; B2RBD5; Q13509; B4DE77; Q9H4B7; P04350; Q6LC01; A5D907; Q96B85; A6NNZ2; B4E052; A0A075B736; Q1KSF8; Q9BUF5; B4DQN9; A0A183YE00; Q13509-2; Q5ST81; B4DXZ5; B4DY90; K7ESM5; Q8IWP6; B7ZAF0; B2R6L0; A5D906; O43209; Q53G92; B7Z4N1; Q96HX0; Q8IZ29; Q9BUU9; B4DP54; Q9UGA2; Q5JP53; A0A0B4J269; A1L196; B4DJ43; Q3ZCM7; Q5SQY0; Q9BV28; A0A384NYT8; Q5SU16 P07437…	0	1130.6	High	2	565.799	-4.55	74
	FALSE	High	MASTFIGNSTAIQELFK		2	5	1	B4E386; Q2NKY5	B4E386; Q9BUF5; B4DP54; B3KS31; Q2NKY5	0	1857.94	High	2	929.473	-1.8	58
	FALSE	High	LAVNMVPFPR	1xOxidation [M5]	4	50	1	B4E386; Q13885; B4DE77; Q2NKY5	Q8N6N5; B4DMU8; B4E386; Q13885; B2RBD5; Q13509; B4DE77; Q9H4B7; P04350; Q6LC01; Q96B85; A6NNZ2; B4E052; A0A075B736; Q1KSF8; Q9BUF5; B4DQN9; A0A183YE00; Q13509-2; Q5ST81; B4DXZ5; B4DY90; K7ESM5; Q8IWP6; B7ZAF0; B2R6L0; O43209; Q53G92; B7Z4N1; Q96HX0; Q8IZ29; Q9BUU9; B4DP54; Q9UGA2; Q5JP53; A0A0B4J269; B4DJ43; Q3ZCM7; B4DFH6; Q5SQY0; Q9BV28; A0A384NYT8; Q5SU16 P07437; B3KML9; P68371; B3KS31; Q3ZCR3…	0	1159.63	High	2	580.316	-3.08	55
	FALSE	High	LHFFMPGFAPLTSR		3	42	1	B4E386; Q13885; B4DE77	Q8N6N5; B4DMU8; B4E386; Q13885; B4DE77; P04350; Q6LC01; Q96B85; A6NNZ2; B4E052; A0A075B736; Q1KSF8; Q9BUF5; B4DQN9; Q5ST81; B4DXZ5; B4DY90; K7ESM5; Q8IWP6; B7ZAF0; B2R6L0; O43209; B7Z4N1; Q96HX0; Q8IZ29; I0CMK4; Q9BUU9; B4DP54; Q9UGA2; Q5JP53; B4DJ43; Q3ZCM7; B4DFH6; Q5SQY0; A0A384NYT8; Q5SU16 P07437; B3KML9; P68371; B7ZAK1; B3KS31; A0A384MEE3 Q9BVA1; A0A024QZU2	0	1620.84	High	3	540.951	1.1	54
FALSE	Master Protein	B4DHR1	cDNA FLJ53009, highly similar to Calreticulin OS=Homo sapiens OX=9606 PE=2 SV=1	7	1	1	1	212	24.3	5.11	52	1	1
	Checked	Confidence	Sequence	Modifications	# Protein Groups	# Proteins	# PSMs	Master Protein Accessions	Protein Accessions	# Missed Cleavages	Theo. MH+ [Da]	Confidence (by Search Engine): Mascot	Charge (by Search Engine): Mascot	m/z [Da] (by Search Engine): Mascot	DeltaM [ppm] (by Search Engine): Mascot	Ions Score (by Search Engine): Mascot
	FALSE	High	IKDPDASKPEDWDER		1	5	1	B4DHR1	B4DHR1; Q53G71; B4E2Y9; K7EJB9; V9HW88 P27797	1	1800.84	High	3	600.953	1.83	52
FALSE	Master Protein	B4DI39	cDNA FLJ54328, highly similar to Heat shock 70 kDa protein 1 OS=Homo sapiens OX=9606 PE=2 SV=1	14	6	11	2	618	67.5	5.5	426	6	1
	Checked	Confidence	Sequence	Modifications	# Protein Groups	# Proteins	# PSMs	Master Protein Accessions	Protein Accessions	# Missed Cleavages	Theo. MH+ [Da]	Confidence (by Search Engine): Mascot	Charge (by Search Engine): Mascot	m/z [Da] (by Search Engine): Mascot	DeltaM [ppm] (by Search Engine): Mascot	Ions Score (by Search Engine): Mascot
	FALSE	High	IINEPTAAAIAYGLDR		2	17	2	B4DI39; A0A384NKX5 P17066	B4E1S9; B4DI39; A0A0G2JIW1; A0A384NKX5 P17066; Q53FC7; B4DHP5; B3KSM6; P0DMV8-2; B4DFN9; B4DWK5; B4DNT8; A8K5I0 P0DMV8 P0DMV9; B2R6X5; Q9UQC1; A0A1U9X7W4; Q59EJ3; B4DVU9	0	1687.9	High	2	844.455	0.61	82
	FALSE	High	ELEQVCNPIISGLYQGAGGPGPGGFGAQGPK	1xCarbamidomethyl [C6]	1	15	2	B4DI39	B4E1S9; V9GZ37; B4E1T6; B4DI39; A0A0G2JIW1; P0DMV8-2; B4DFN9; B4DWK5; B4DNT8; A8K5I0 P0DMV8 P0DMV9; B4E388; A0A1U9X7W4; Q59EJ3; B4DVU9; B3KTT5	0	3055.49	High	3	1019.17	0.99	82
	FALSE	High	ELEQVCNPIISGLYQGAGGPGPGGFGAQGPK	1xCarbamidomethyl [C6]; 1xDeamidated [Q15]	1	15	1	B4DI39	B4E1S9; V9GZ37; B4E1T6; B4DI39; A0A0G2JIW1; P0DMV8-2; B4DFN9; B4DWK5; B4DNT8; A8K5I0 P0DMV8 P0DMV9; B4E388; A0A1U9X7W4; Q59EJ3; B4DVU9; B3KTT5	0	3056.48	High	3	1019.5	5.42	73
	FALSE	High	FEELCSDLFR	1xCarbamidomethyl [C5]	2	21	1	B4DI39; A0A384NKX5 P17066	P48741; B4E1S9; V9GZ37; B4DI39; A0A0G2JIW1; A0A384NKX5 P17066; Q53FC7; B4DHP5; B3KSM6; P0DMV8-2; B4DFN9; B4DWK5; B4DNT8; A8K5I0 P0DMV8 P0DMV9; B2R6X5; B4E388; A0A1U9X7W4; B4DNV4; Q59EJ3; B4DVU9; B3KTT5	0	1315.6	High	2	658.302	-1.88	62
	FALSE	High	LLQDFFNGR	1xDeamidated [N7]	1	16	1	B4DI39	B4E1S9; B4DNX1; V9GZ37; B4E1T6; B4DI39; A0A0G2JIW1; P0DMV8-2; B4DFN9; B4DWK5; B4DNT8; A8K5I0 P0DMV8 P0DMV9; B4E388; A0A1U9X7W4; Q59EJ3; B4DVU9; B3KTT5	0	1110.56	High	2	555.783	0.29	57
	FALSE	High	DAGVIAGLNVLR		2	18	2	B4DXY3; B4DI39	B4E1S9; B4DXY3; B4DI39; A0A0G2JIW1; B4DI54; A0A1U9X7X9; P0DMV8-2; B2RCQ9; B4DWK5; B4DNT8; A8K5I0 P0DMV8 P0DMV9; Q9UQC1; A0A1U9X7W4; A0A1U9X7W7 P34931; Q59EJ3; B4DVU9; Q53FA3; A0A1U9X7X4	0	1197.69	High	2	599.351	-0.51	51
	FALSE	High	VEIIANDQGNR		5	45	2	B4DXY3; E9PKE3; B4DI39; A0A384NKX5 P17066; V9HWB4 P11021	E9PLF4; P48741; B4DNX1; B4DXY3; E9PKE3; B4E1T6; B4DI39; A0A0G2JIW1; E9PI65; A0A384NKX5 P17066; E9PQQ4; E9PNE6; B4DI54; A0A024R6B5 P54652; Q53HF2; A0A1U9X7X9; Q53FC7; Q53GZ6; V9HW22 P11142; B3KSM6; P0DMV8-2; V9HWB4 P11021; B2RCQ9; E9PK54; B4DFN9; B4DWK5; A8K5I0 P0DMV8 P0DMV9; B2R6X5; B4DEF7; B4E388; B4DTX2; B3KUS2; E9PN25; A0A1U9X7W4; P11142-2; E9PPY6; A0A1U9X7W7 P34931; A0A384MDT7; B4DNV4; E9PQK7…	0	1228.63	High	2	614.814	-6.61	41
	FALSE	High	LLQDFFNGR		1	16	1	B4DI39	B4E1S9; B4DNX1; V9GZ37; B4E1T6; B4DI39; A0A0G2JIW1; P0DMV8-2; B4DFN9; B4DWK5; B4DNT8; A8K5I0 P0DMV8 P0DMV9; B4E388; A0A1U9X7W4; Q59EJ3; B4DVU9; B3KTT5	0	1109.57	High	2	555.29	-0.37	40
FALSE	Master Protein	B7Z8W6	cDNA FLJ55038, highly similar to Nicotinamide phosphoribosyltransferase OS=Homo sapiens OX=9606 PE=2 SV=1	6	1	1	1	241	26.8	5.58	50	1	1
	Checked	Confidence	Sequence	Modifications	# Protein Groups	# Proteins	# PSMs	Master Protein Accessions	Protein Accessions	# Missed Cleavages	Theo. MH+ [Da]	Confidence (by Search Engine): Mascot	Charge (by Search Engine): Mascot	m/z [Da] (by Search Engine): Mascot	DeltaM [ppm] (by Search Engine): Mascot	Ions Score (by Search Engine): Mascot
	FALSE	High	YLLETSGNLDGLEYK		1	3	1	B7Z8W6	B7Z8W6; A0A024R718 P43490; A0A0C4DFS8	0	1714.85	High	2	857.929	-1.19	50
FALSE	Master Protein	B4DXY3	cDNA FLJ56517, highly similar to Heat shock 70 kDa protein 1L OS=Homo sapiens OX=9606 PE=2 SV=1	7	3	5	0	532	58.3	6.49	222	3	1
	Checked	Confidence	Sequence	Modifications	# Protein Groups	# Proteins	# PSMs	Master Protein Accessions	Protein Accessions	# Missed Cleavages	Theo. MH+ [Da]	Confidence (by Search Engine): Mascot	Charge (by Search Engine): Mascot	m/z [Da] (by Search Engine): Mascot	DeltaM [ppm] (by Search Engine): Mascot	Ions Score (by Search Engine): Mascot
	FALSE	High	IINEPTAAAIAYGLDK		3	22	2	B4DXY3; E9PKE3; V9HWB4 P11021	E9PLF4; B4DXY3; E9PKE3; E9PI65; B4DI54; A0A024R6B5 P54652; Q53HF2; A0A1U9X7X9; V9HW22 P11142; Q96IS6; V9HWB4 P11021; B2RCQ9; B4DEF7; B4DTX2; P11142-2; A0A1U9X7W7 P34931; A0A384MDT7; E9PN89; B4E1Q1; B3KTV0; Q53FA3; A0A1U9X7X4	0	1659.9	High	2	830.451	-0.31	107
	FALSE	High	DAGVIAGLNVLR		2	18	2	B4DXY3; B4DI39	B4E1S9; B4DXY3; B4DI39; A0A0G2JIW1; B4DI54; A0A1U9X7X9; P0DMV8-2; B2RCQ9; B4DWK5; B4DNT8; A8K5I0 P0DMV8 P0DMV9; Q9UQC1; A0A1U9X7W4; A0A1U9X7W7 P34931; Q59EJ3; B4DVU9; Q53FA3; A0A1U9X7X4	0	1197.69	High	2	599.351	-0.51	51
	FALSE	High	VEIIANDQGNR		5	45	2	B4DXY3; E9PKE3; B4DI39; A0A384NKX5 P17066; V9HWB4 P11021	E9PLF4; P48741; B4DNX1; B4DXY3; E9PKE3; B4E1T6; B4DI39; A0A0G2JIW1; E9PI65; A0A384NKX5 P17066; E9PQQ4; E9PNE6; B4DI54; A0A024R6B5 P54652; Q53HF2; A0A1U9X7X9; Q53FC7; Q53GZ6; V9HW22 P11142; B3KSM6; P0DMV8-2; V9HWB4 P11021; B2RCQ9; E9PK54; B4DFN9; B4DWK5; A8K5I0 P0DMV8 P0DMV9; B2R6X5; B4DEF7; B4E388; B4DTX2; B3KUS2; E9PN25; A0A1U9X7W4; P11142-2; E9PPY6; A0A1U9X7W7 P34931; A0A384MDT7; B4DNV4; E9PQK7…	0	1228.63	High	2	614.814	-6.61	41
FALSE	Master Protein	B4DF70	cDNA FLJ60461, highly similar to Peroxiredoxin-2 OS=Homo sapiens OX=9606 PE=2 SV=1	20	3	5	2	183	20.1	8.78	149	3	1
	Checked	Confidence	Sequence	Modifications	# Protein Groups	# Proteins	# PSMs	Master Protein Accessions	Protein Accessions	# Missed Cleavages	Theo. MH+ [Da]	Confidence (by Search Engine): Mascot	Charge (by Search Engine): Mascot	m/z [Da] (by Search Engine): Mascot	DeltaM [ppm] (by Search Engine): Mascot	Ions Score (by Search Engine): Mascot
	FALSE	High	EGGLGPLNIPLLADVTR		1	3	2	B4DF70	B4DF70; A6NIW5; V9HW12 P32119	0	1734.97	High	2	867.987	-4.41	52
	FALSE	High	QITVNDLPVGR		2	6	1	B4DF70; B2R4P2	B4DF70; B2R4P2; A0A384NPQ2 Q06830; V9HW12 P32119; A0A0A0MRQ5; A0A0A0MSI0	0	1211.67	High	2	606.341	0.19	51
	FALSE	High	QITVNDLPVGR	1xGln->pyro-Glu [N-Term]	2	6	1	B4DF70; B2R4P2	B4DF70; B2R4P2; A0A384NPQ2 Q06830; V9HW12 P32119; A0A0A0MRQ5; A0A0A0MSI0	0	1194.65	High	2	597.827	-1.4	41
	FALSE	High	GLFIIDGK		1	2	1	B4DF70	B4DF70; V9HW12 P32119	0	862.503	High	2	431.757	3.68	38
FALSE	Master Protein	B4DWS6	cDNA FLJ61181, highly similar to Homo sapiens hydroxysteroid (17-beta) dehydrogenase 12 (HSD17B12), mRNA OS=Homo sapiens OX=9606 PE=2 SV=1	5	1	2	1	304	33.5	9.39	119	1	1
	Checked	Confidence	Sequence	Modifications	# Protein Groups	# Proteins	# PSMs	Master Protein Accessions	Protein Accessions	# Missed Cleavages	Theo. MH+ [Da]	Confidence (by Search Engine): Mascot	Charge (by Search Engine): Mascot	m/z [Da] (by Search Engine): Mascot	DeltaM [ppm] (by Search Engine): Mascot	Ions Score (by Search Engine): Mascot
	FALSE	High	TFVDFFSQCLHEEYR	1xCarbamidomethyl [C9]	1	5	1	B4DWS6	B4DWS6; Q53GQ0; D3DR22; A0A1B0GV93; B3KQJ0	0	1977.88	High	3	659.965	0.56	85
	FALSE	High	TFVDFFSQCLHEEYR	1xCarbamidomethyl [C9]; 1xDeamidated [Q8]	1	5	1	B4DWS6	B4DWS6; Q53GQ0; D3DR22; A0A1B0GV93; B3KQJ0	0	1978.86	High	3	660.299	9.07	53
FALSE	Master Protein	B4DZK8	cDNA FLJ61192, highly similar to Erythrocyte band 7 integral membrane protein OS=Homo sapiens OX=9606 PE=2 SV=1	7	2	2	2	280	30.8	8.25	102	2	1
	Checked	Confidence	Sequence	Modifications	# Protein Groups	# Proteins	# PSMs	Master Protein Accessions	Protein Accessions	# Missed Cleavages	Theo. MH+ [Da]	Confidence (by Search Engine): Mascot	Charge (by Search Engine): Mascot	m/z [Da] (by Search Engine): Mascot	DeltaM [ppm] (by Search Engine): Mascot	Ions Score (by Search Engine): Mascot
	FALSE	High	YLQTLTTIAAEK		1	5	1	B4DZK8	B4DZK8; B4E310; A0A024R882 P27105; P27105-2; B4E2V5	0	1351.75	High	2	676.375	-2.35	66
	FALSE	High	LLAQTTLR		1	4	1	B4DZK8	B4DZK8; F8VSL7; A0A024R882 P27105; B4E2V5	0	915.562	High	2	458.284	-2.08	62
FALSE	Master Protein	B4E2A0	cDNA FLJ61543, highly similar to Desmoplakin OS=Homo sapiens OX=9606 PE=2 SV=1	1	1	1	1	1350	156.2	7.43	42	1	1
	Checked	Confidence	Sequence	Modifications	# Protein Groups	# Proteins	# PSMs	Master Protein Accessions	Protein Accessions	# Missed Cleavages	Theo. MH+ [Da]	Confidence (by Search Engine): Mascot	Charge (by Search Engine): Mascot	m/z [Da] (by Search Engine): Mascot	DeltaM [ppm] (by Search Engine): Mascot	Ions Score (by Search Engine): Mascot
	FALSE	High	LLQLQEQMR		1	5	1	B4E2A0	B4E2A0; Q4LE79; P15924; P15924-3; P15924-2	0	1158.63	High	2	579.819	-0.02	42
FALSE	Master Protein	A8K9K4	cDNA FLJ75504, highly similar to Homo sapiens glucosidase I, mRNA OS=Homo sapiens OX=9606 PE=2 SV=1	3	1	1	1	562	62.2	7.11	44	1	1
	Checked	Confidence	Sequence	Modifications	# Protein Groups	# Proteins	# PSMs	Master Protein Accessions	Protein Accessions	# Missed Cleavages	Theo. MH+ [Da]	Confidence (by Search Engine): Mascot	Charge (by Search Engine): Mascot	m/z [Da] (by Search Engine): Mascot	DeltaM [ppm] (by Search Engine): Mascot	Ions Score (by Search Engine): Mascot
	FALSE	High	LAGSLLTQALESHAEGFR		1	7	1	A8K9K4	A8K9K4; A0A3B3IRW2; Q13724-2; A0A3B3IRK6; A0A384MDR6 Q13724; A0A3B3IS52; Q58F09	0	1899.99	High	3	634.002	-1.2	44
FALSE	Master Protein	A8K7T4	cDNA FLJ75774, highly similar to Homo sapiens lectin, mannose-binding 2 (LMAN2), mRNA OS=Homo sapiens OX=9606 PE=2 SV=1	6	1	2	1	356	40.2	6.95	95	1	1
	Checked	Confidence	Sequence	Modifications	# Protein Groups	# Proteins	# PSMs	Master Protein Accessions	Protein Accessions	# Missed Cleavages	Theo. MH+ [Da]	Confidence (by Search Engine): Mascot	Charge (by Search Engine): Mascot	m/z [Da] (by Search Engine): Mascot	DeltaM [ppm] (by Search Engine): Mascot	Ions Score (by Search Engine): Mascot
	FALSE	High	DNFHGLAIFLDTYPNDETTER		1	5	2	A8K7T4	A8K7T4; D6RIU4; B4DWN1; D6RBV2; A0A384NPY7 Q12907	0	2468.14	High	3	823.384	0.59	57
FALSE	Master Protein	A8KAK1	cDNA FLJ77398, highly similar to Homo sapiens UDP-glucose ceramide glucosyltransferase-like 1, transcript variant 2, mRNA OS=Homo sapiens OX=9606 PE=2 SV=1	2	2	2	2	1531	174.9	5.52	91	2	1
	Checked	Confidence	Sequence	Modifications	# Protein Groups	# Proteins	# PSMs	Master Protein Accessions	Protein Accessions	# Missed Cleavages	Theo. MH+ [Da]	Confidence (by Search Engine): Mascot	Charge (by Search Engine): Mascot	m/z [Da] (by Search Engine): Mascot	DeltaM [ppm] (by Search Engine): Mascot	Ions Score (by Search Engine): Mascot
	FALSE	High	VWQLQDLSFQTAAR		1	3	1	A8KAK1	Q9NYU2-2; A8KAK1; Q9NYU2	0	1662.86	High	2	831.932	-2.37	69
	FALSE	High	IEYQFFEDR		1	3	1	A8KAK1	Q9NYU2-2; A8KAK1; Q9NYU2	0	1246.57	High	2	623.79	-0.77	45
FALSE	Master Protein	B7Z9J8	cDNA, FLJ78862, highly similar to Isocitrate dehydrogenase OS=Homo sapiens OX=9606 PE=2 SV=1	9	1	1	1	257	28.1	5.66	60	1	1
	Checked	Confidence	Sequence	Modifications	# Protein Groups	# Proteins	# PSMs	Master Protein Accessions	Protein Accessions	# Missed Cleavages	Theo. MH+ [Da]	Confidence (by Search Engine): Mascot	Charge (by Search Engine): Mascot	m/z [Da] (by Search Engine): Mascot	DeltaM [ppm] (by Search Engine): Mascot	Ions Score (by Search Engine): Mascot
	FALSE	High	ENTEGEYSGIEHVIVDGVVQSIK		1	9	1	B7Z9J8	B7Z9J8; B4DJB4; B4DSY4; H0YL72; H0YLI6; H0YMU3; Q53GF8; P50213-2; P50213	0	2502.24	High	3	834.747	-3.52	60
FALSE	Master Protein	B7ZB41	cDNA, FLJ79405, highly similar to Homo sapiens solute carrier family 25, member 24, transcript variant 1, mRNA OS=Homo sapiens OX=9606 PE=2 SV=1	3	1	1	1	477	53.3	6.61	42	1	1
	Checked	Confidence	Sequence	Modifications	# Protein Groups	# Proteins	# PSMs	Master Protein Accessions	Protein Accessions	# Missed Cleavages	Theo. MH+ [Da]	Confidence (by Search Engine): Mascot	Charge (by Search Engine): Mascot	m/z [Da] (by Search Engine): Mascot	DeltaM [ppm] (by Search Engine): Mascot	Ions Score (by Search Engine): Mascot
	FALSE	High	TGQYSGIYDCAK	1xCarbamidomethyl [C10]	1	4	1	B7ZB41	Q6NUK1-2; B7ZB41; Q6NUK1; B4E290	0	1362.6	High	2	681.801	-2.8	42
FALSE	Master Protein	B2R4P2	cDNA, FLJ92164, highly similar to Homo sapiens peroxiredoxin 1 (PRDX1), mRNA OS=Homo sapiens OX=9606 PE=2 SV=1	11	2	3	1	199	22.2	8.38	88	2	1
	Checked	Confidence	Sequence	Modifications	# Protein Groups	# Proteins	# PSMs	Master Protein Accessions	Protein Accessions	# Missed Cleavages	Theo. MH+ [Da]	Confidence (by Search Engine): Mascot	Charge (by Search Engine): Mascot	m/z [Da] (by Search Engine): Mascot	DeltaM [ppm] (by Search Engine): Mascot	Ions Score (by Search Engine): Mascot
	FALSE	High	QITVNDLPVGR		2	6	1	B4DF70; B2R4P2	B4DF70; B2R4P2; A0A384NPQ2 Q06830; V9HW12 P32119; A0A0A0MRQ5; A0A0A0MSI0	0	1211.67	High	2	606.341	0.19	51
	FALSE	High	QITVNDLPVGR	1xGln->pyro-Glu [N-Term]	2	6	1	B4DF70; B2R4P2	B4DF70; B2R4P2; A0A384NPQ2 Q06830; V9HW12 P32119; A0A0A0MRQ5; A0A0A0MSI0	0	1194.65	High	2	597.827	-1.4	41
	FALSE	High	LVQAFQFTDK		1	4	1	B2R4P2	B2R4P2; A0A384NPQ2 Q06830; A0A0A0MRQ5; A0A0A0MSI0	0	1196.63	High	2	598.819	0.02	39
FALSE	Master Protein	B2R853	cDNA, FLJ93744, highly similar to Homo sapiens keratin 6E (KRT6E), mRNA OS=Homo sapiens OX=9606 PE=2 SV=1	10	5	6	1	564	60	7.72	149	5	1
	Checked	Confidence	Sequence	Modifications	# Protein Groups	# Proteins	# PSMs	Master Protein Accessions	Protein Accessions	# Missed Cleavages	Theo. MH+ [Da]	Confidence (by Search Engine): Mascot	Charge (by Search Engine): Mascot	m/z [Da] (by Search Engine): Mascot	DeltaM [ppm] (by Search Engine): Mascot	Ions Score (by Search Engine): Mascot
	FALSE	High	AIGGGLSSVGGGSSTIK		1	8	1	B2R853	B2R853; P02538 A0A0S2Z428 P02538; P48668 P48668; B4DRY0; B4DWU6; A8K2I0; B4DRR0; B4DRU6	0	1447.78	High	2	724.392	0.99	56
	FALSE	High	NLDLDSIIAEVK		5	24	1	P35908; B2R853; P04259; H6VRG2; P13647 P13647	Q5XKE5; P35908; B4E1T1; B2R853; O95678; B4DL32; P04259; P02538 A0A0S2Z428 P02538; O95678; B4DKV4; Q5XKE5; Q8VED5; P48668 P48668; B4DRY0; P35908; B4DWU6; H0YIN9; A8K2I0; H6VRG2; B4DRR0; P04259; H0YI76; P13647 P13647; B4DRU6	0	1329.73	High	2	665.366	-1.3	49
	FALSE	High	NKYEDEINKR		8	31	2	H6VRF8; B2R853; P04259; Q6IFZ6; H6VRG2; P05787 P05787; Q922U2; P13647 P13647	H-INV:HIT000016045; Q969I0; F8W0C6; H6VRF8; H6VRG0; B4E1T1; B2R853; P04264; B4DL32; P04259; P02538 A0A0S2Z428 P02538; H6VRG3; P05787-2; Q8VED5; P48668 P48668; H6VRF9; F8VUG2; B4DWU6; Q6IFZ6; P04264; A8K2I0; H6VRG2; B4DRR0; P04259; F8VP67; F8W1U3; P05787 P05787; Q922U2; H6VRG1; P13647 P13647; B4DRU6	2	1308.65	High	2	654.829	-2.82	47
	FALSE	High	WTLLQEQGTK		3	14	1	B2R853; P04259; P13647 P13647	F8W0C6; B4E1T1; B2R853; P04259; P02538 A0A0S2Z428 P02538; B4DKV4; P48668 P48668; B4DRY0; B4DWU6; A8K2I0; B4DRR0; P04259; P13647 P13647; B4DRU6	0	1203.64	High	2	602.321	-1.46	40
	FALSE	High	FASFIDK		8	63	1	Q7Z794; P35908; B2R853; P04259; Q6IFZ6; P05787 P05787; Q922U2; P13647 P13647	Q5XKE5; F8W1S1; Q3KNV1 P08729; Q7Z794; F8W0C6; Q7RTS7 Q7RTS7; P12035; Q3TTY5; Q32MB2 Q86Y46; P35908; Q9R0H5; Q9NSB2; Q6NXH9; B4E1T1; Q7Z794 Q0IIN1; F8VS61; B2R853; O95678; P04259; P02538 A0A0S2Z428 P02538; Q01546; O95678; B4DKV4; Q5XKE5; P50446; Q14CN4-2; Q6IME9; P05787-2; Q8BGZ7; Q8VED5; P48668 P48668; P07744; B4DKJ0; B4DRY0; Q6ISB0 Q9NSB2; P35908; Q9H552; P12035; F8VUG2; B4DWU6; Q6IFZ6; Q01546;…	0	827.43	High	2	414.218	-0.65	40
FALSE	Master Protein	B2RBS8	cDNA, FLJ95666, highly similar to Homo sapiens albumin (ALB), mRNA OS=Homo sapiens OX=9606 PE=2 SV=1	6	5	247	5	609	69.3	6.28	8522	5	1
	Checked	Confidence	Sequence	Modifications	# Protein Groups	# Proteins	# PSMs	Master Protein Accessions	Protein Accessions	# Missed Cleavages	Theo. MH+ [Da]	Confidence (by Search Engine): Mascot	Charge (by Search Engine): Mascot	m/z [Da] (by Search Engine): Mascot	DeltaM [ppm] (by Search Engine): Mascot	Ions Score (by Search Engine): Mascot
	FALSE	High	VPQVSTPTLVEVSR		1	15	11	B2RBS8	B2RBS8; P02768; Q56G89; P02768-3; A0A0C4DGB6; H0YA55; B4DPR2; A0A087WWT3; F6KPG5; D6RHD5; P02768-2; C9JKR2; A8K9P0; B4DPP6; B7WNR0	0	1511.84	High	2	756.425	-0.62	105
	FALSE	High	KVPQVSTPTLVEVSR		1	15	210	B2RBS8	B2RBS8; P02768; Q56G89; P02768-3; A0A0C4DGB6; H0YA55; B4DPR2; A0A087WWT3; F6KPG5; D6RHD5; P02768-2; C9JKR2; A8K9P0; B4DPP6; B7WNR0	1	1639.94	High	2	820.473	0.03	98
	FALSE	High	CCTESLVNR	2xCarbamidomethyl [C1; C2]	1	14	14	B2RBS8	B2RBS8; P02768; P02768-3; A0A0C4DGB6; H0YA55; B4DPR2; A0A087WWT3; F6KPG5; D6RHD5; P02768-2; C9JKR2; A8K9P0; B4DPP6; B7WNR0	0	1138.5	High	2	569.753	0.77	89
	FALSE	High	KVPQVSTPTLVEVSR	1xDeamidated [Q4]	1	15	3	B2RBS8	B2RBS8; P02768; Q56G89; P02768-3; A0A0C4DGB6; H0YA55; B4DPR2; A0A087WWT3; F6KPG5; D6RHD5; P02768-2; C9JKR2; A8K9P0; B4DPP6; B7WNR0	1	1640.92	High	3	547.651	9.39	54
	FALSE	High	VTKCCTESLVNR	2xCarbamidomethyl [C4; C5]	1	14	2	B2RBS8	B2RBS8; P02768; P02768-3; A0A0C4DGB6; H0YA55; B4DPR2; A0A087WWT3; F6KPG5; D6RHD5; P02768-2; C9JKR2; A8K9P0; B4DPP6; B7WNR0	1	1466.71	High	3	489.571	-6.67	49
	FALSE	High	LVTDLTK		1	13	7	B2RBS8	B2RBS8; P02768; Q56G89; A0A0C4DGB6; H0YA55; B4DPR2; F6KPG5; D6RHD5; P02768-2; C9JKR2; A8K9P0; B4DPP6; B7WNR0	0	789.472	High	2	395.239	-1.6	41
FALSE	Master Protein	B2RDE1	cDNA, FLJ96568, highly similar to Homo sapiens tropomyosin 3 (TPM3), mRNA OS=Homo sapiens OX=9606 PE=2 SV=1	10	3	5	2	248	29	4.75	279	3	1
	Checked	Confidence	Sequence	Modifications	# Protein Groups	# Proteins	# PSMs	Master Protein Accessions	Protein Accessions	# Missed Cleavages	Theo. MH+ [Da]	Confidence (by Search Engine): Mascot	Charge (by Search Engine): Mascot	m/z [Da] (by Search Engine): Mascot	DeltaM [ppm] (by Search Engine): Mascot	Ions Score (by Search Engine): Mascot
	FALSE	High	IQVLQQQADDAEER		1	13	2	B2RDE1	B2RDE1; Q8NAG3; A0A0S2Z4I4 P06753-5; A0A0S2Z4G8; B4DWT5; A0A087WWU8; D6R904; A0A0S2Z4G4 P06753-2; P06753-4; P06753-6; P06753-3; Q5VU61; Q5HYB6	0	1642.8	High	2	821.905	-0.05	96
	FALSE	High	KIQVLQQQADDAEER		1	13	2	B2RDE1	B2RDE1; Q8NAG3; A0A0S2Z4I4 P06753-5; A0A0S2Z4G8; B4DWT5; A0A087WWU8; D6R904; A0A0S2Z4G4 P06753-2; P06753-4; P06753-6; P06753-3; Q5VU61; Q5HYB6	1	1770.9	High	3	590.972	2.61	75
	FALSE	High	IQLVEEELDR		2	61	1	A0A2R8Y5V9; B2RDE1	Q1ZYL5; J3KN67; A0A2R8Y5V9; Q5TCU3; B2RDE1; H0YKP3; A0A494BZZ2; P07951-3; A0A2R8YGX3; B4DVY2; A7XZE4; A0A2R8YHD2; A0A0S2Z4I4 P06753-5; A0A2R8YEU4; M1VPF4; P67936-2; A0A494C0P6; D9YZV7 P09493-5; C9IZA2; A0A0S2Z4G8; A0A024R5W6 P09493-7; A0A0K0K1I0 P09493-10; P09493-8; H0YKJ4; A0A0S2Z4G6; B4DTK3; Q6ZN40; P09493-6; A0A2R2Y2Q3; H0YL80; Q59GR8; Q15657; A0A494C0G0; P09493-2; V9HW56 P67936; Q8TCG4; A0A2R…	0	1243.65	High	2	622.331	2.18	58
FALSE	Master Protein	Q8N163	Cell cycle and apoptosis regulator protein 2 OS=Homo sapiens OX=9606 GN=CCAR2 PE=1 SV=2	1	1	1	1	923	102.8	5.22	51	1	1
	Checked	Confidence	Sequence	Modifications	# Protein Groups	# Proteins	# PSMs	Master Protein Accessions	Protein Accessions	# Missed Cleavages	Theo. MH+ [Da]	Confidence (by Search Engine): Mascot	Charge (by Search Engine): Mascot	m/z [Da] (by Search Engine): Mascot	DeltaM [ppm] (by Search Engine): Mascot	Ions Score (by Search Engine): Mascot
	FALSE	High	LTPLQLEIQR		1	6	1	Q8N163	Q8N163; H0YB24; B3KTJ9; G3V119; Q8N163-2; E2PSM9	0	1210.72	High	2	605.861	-1.12	51
FALSE	Master Protein	Q2TNB3	Cell migration-inducing protein 22 OS=Homo sapiens OX=9606 PE=2 SV=1	16	3	4	3	239	27.3	5.58	153	3	1
	Checked	Confidence	Sequence	Modifications	# Protein Groups	# Proteins	# PSMs	Master Protein Accessions	Protein Accessions	# Missed Cleavages	Theo. MH+ [Da]	Confidence (by Search Engine): Mascot	Charge (by Search Engine): Mascot	m/z [Da] (by Search Engine): Mascot	DeltaM [ppm] (by Search Engine): Mascot	Ions Score (by Search Engine): Mascot
	FALSE	High	QNLFQEAEEFLYR		1	4	1	Q2TNB3	Q2TNB3; Q6FHK9; A0A087X1Z3; Q9UL46 Q86SZ7	0	1686.81	High	2	843.913	4.4	66
	FALSE	High	IEDGNDFGVAIQEK		1	6	1	Q2TNB3	Q2TNB3; H0YM70; Q6FHK9; H0YKU2; A0A087X1Z3; Q9UL46 Q86SZ7	0	1534.74	High	2	767.869	-4.72	63
	FALSE	High	TKVEAFQTTISK		1	5	2	Q2TNB3	Q2TNB3; H0YM70; Q6FHK9; A0A087X1Z3; Q9UL46 Q86SZ7	1	1352.74	High	2	676.876	2.42	52
FALSE	Master Protein	A0A1U9X8Y4	Chloride intracellular channel protein OS=Homo sapiens OX=9606 PE=3 SV=1	16	3	4	3	240	26.8	5.26	196	3	1
	Checked	Confidence	Sequence	Modifications	# Protein Groups	# Proteins	# PSMs	Master Protein Accessions	Protein Accessions	# Missed Cleavages	Theo. MH+ [Da]	Confidence (by Search Engine): Mascot	Charge (by Search Engine): Mascot	m/z [Da] (by Search Engine): Mascot	DeltaM [ppm] (by Search Engine): Mascot	Ions Score (by Search Engine): Mascot
	FALSE	High	LAALNPESNTAGLDIFAK		1	3	2	A0A1U9X8Y4	A0A1U9X8Y4; Q53FB0; Q5SRT3 O00299	0	1844.98	High	2	922.991	-0.32	91
	FALSE	High	NSNPALNDNLEK		1	3	1	A0A1U9X8Y4	A0A1U9X8Y4; Q53FB0; Q5SRT3 O00299	0	1328.64	High	2	664.825	-0.55	45
	FALSE	High	LHIVQVVCK	1xCarbamidomethyl [C8]	1	3	1	A0A1U9X8Y4	A0A1U9X8Y4; Q53FB0; Q5SRT3 O00299	0	1095.63	High	2	548.321	0.57	38
FALSE	Master Protein	P23946	Chymase OS=Homo sapiens OX=9606 GN=CMA1 PE=1 SV=1	8	2	2	2	247	27.3	9.29	66	2	1
	Checked	Confidence	Sequence	Modifications	# Protein Groups	# Proteins	# PSMs	Master Protein Accessions	Protein Accessions	# Missed Cleavages	Theo. MH+ [Da]	Confidence (by Search Engine): Mascot	Charge (by Search Engine): Mascot	m/z [Da] (by Search Engine): Mascot	DeltaM [ppm] (by Search Engine): Mascot	Ions Score (by Search Engine): Mascot
	FALSE	High	FCGGFLIR	1xCarbamidomethyl [C2]	1	3	1	P23946	P23946; Q4FEB5; Q4FEB3	0	969.497	High	2	485.253	1.2	49
	FALSE	High	NFVLTAAHCAGR	1xCarbamidomethyl [C9]	1	2	1	P23946	P23946; Q4FEB5	0	1316.65	High	3	439.556	-0.29	44
FALSE	Master Protein	Q99895	Chymotrypsin-C OS=Homo sapiens OX=9606 GN=CTRC PE=1 SV=2	6	1	1	1	268	29.5	7.59	49	1	1
	Checked	Confidence	Sequence	Modifications	# Protein Groups	# Proteins	# PSMs	Master Protein Accessions	Protein Accessions	# Missed Cleavages	Theo. MH+ [Da]	Confidence (by Search Engine): Mascot	Charge (by Search Engine): Mascot	m/z [Da] (by Search Engine): Mascot	DeltaM [ppm] (by Search Engine): Mascot	Ions Score (by Search Engine): Mascot
	FALSE	High	LQQGLQPVVDHATCSR	1xCarbamidomethyl [C14]	1	1	1	Q99895	Q99895	0	1808.91	High	3	603.64	-0.84	49
FALSE	Master Protein	Q0QEL2	Citrate synthase (Fragment) OS=Homo sapiens OX=9606 GN=CS PE=2 SV=1	19	4	7	4	224	24.9	6.86	245	4	1
	Checked	Confidence	Sequence	Modifications	# Protein Groups	# Proteins	# PSMs	Master Protein Accessions	Protein Accessions	# Missed Cleavages	Theo. MH+ [Da]	Confidence (by Search Engine): Mascot	Charge (by Search Engine): Mascot	m/z [Da] (by Search Engine): Mascot	DeltaM [ppm] (by Search Engine): Mascot	Ions Score (by Search Engine): Mascot
	FALSE	High	DYIWNTLNSGR		1	6	2	Q0QEL2	Q0QEL2; A0A0C4DGI3; A0A024RB75 O75390; H0YIC4; B3KTN4; B4DJV2	0	1338.64	High	2	669.825	-0.61	61
	FALSE	High	VVPGYGHAVLR		1	6	2	Q0QEL2	Q0QEL2; A0A0C4DGI3; A0A024RB75 O75390; H0YIC4; B3KTN4; B4DJV2	0	1167.66	High	3	389.893	1.39	51
	FALSE	High	IVPNVLLEQGK		1	6	2	Q0QEL2	Q0QEL2; A0A0C4DGI3; A0A024RB75 O75390; H0YIC4; B3KTN4; B4DJV2	0	1209.72	High	2	605.363	-0.41	46
	FALSE	High	HLPNDPMFK		1	6	1	Q0QEL2	Q0QEL2; A0A0C4DGI3; A0A024RB75 O75390; H0YIC4; B3KTN4; B4DJV2	0	1098.54	High	2	549.773	-0.66	43
FALSE	Master Protein	A0A087WVQ6	Clathrin heavy chain OS=Homo sapiens OX=9606 GN=CLTC PE=1 SV=1	4	5	6	5	1679	191.9	5.69	206	5	1
	Checked	Confidence	Sequence	Modifications	# Protein Groups	# Proteins	# PSMs	Master Protein Accessions	Protein Accessions	# Missed Cleavages	Theo. MH+ [Da]	Confidence (by Search Engine): Mascot	Charge (by Search Engine): Mascot	m/z [Da] (by Search Engine): Mascot	DeltaM [ppm] (by Search Engine): Mascot	Ions Score (by Search Engine): Mascot
	FALSE	High	VIQCFAETGQVQK	1xCarbamidomethyl [C4]	1	3	2	A0A087WVQ6	A0A087WVQ6; Q00610; Q00610-2	0	1507.76	High	2	754.383	0.51	58
	FALSE	High	LASTLVHLGEYQAAVDGAR		1	4	1	A0A087WVQ6	J3KS13; A0A087WVQ6; Q00610; Q00610-2	0	1971.03	High	3	657.685	4.85	54
	FALSE	High	LLLPWLEAR		1	3	1	A0A087WVQ6	A0A087WVQ6; Q00610; Q00610-2	0	1110.67	High	2	555.838	0.92	52
	FALSE	High	LAELEEFINGPNNAHIQQVGDR		1	4	1	A0A087WVQ6	J3KS13; A0A087WVQ6; Q00610; Q00610-2	0	2464.22	High	3	822.078	-0.91	49
	FALSE	High	NLILVVR		1	3	1	A0A087WVQ6	A0A087WVQ6; Q00610; Q00610-2	0	826.551	High	2	413.78	1.91	35
FALSE	Master Protein	P56747	Claudin-6 OS=Homo sapiens OX=9606 GN=CLDN6 PE=1 SV=2	7	1	2	1	220	23.3	8	114	1	1
	Checked	Confidence	Sequence	Modifications	# Protein Groups	# Proteins	# PSMs	Master Protein Accessions	Protein Accessions	# Missed Cleavages	Theo. MH+ [Da]	Confidence (by Search Engine): Mascot	Charge (by Search Engine): Mascot	m/z [Da] (by Search Engine): Mascot	DeltaM [ppm] (by Search Engine): Mascot	Ions Score (by Search Engine): Mascot
	FALSE	High	VYDSLLALPQDLQAAR		1	6	2	P56747	P56747; Q75L79 O15551; B3KW38; B3KX18; O95484; Q75L80 O14493	0	1772.95	High	2	886.98	-0.54	74
FALSE	Master Protein	B0YIW5 P48444	Coatomer subunit delta OS=Homo sapiens OX=9606 GN=ARCN1 PE=2 SV=1 Coatomer subunit delta OS=Homo sapiens OX=9606 GN=ARCN1 PE=1 SV=1	2	1	2	1	511	57.2	6.21	93	1	1
	Checked	Confidence	Sequence	Modifications	# Protein Groups	# Proteins	# PSMs	Master Protein Accessions	Protein Accessions	# Missed Cleavages	Theo. MH+ [Da]	Confidence (by Search Engine): Mascot	Charge (by Search Engine): Mascot	m/z [Da] (by Search Engine): Mascot	DeltaM [ppm] (by Search Engine): Mascot	Ions Score (by Search Engine): Mascot
	FALSE	High	LFTAESLIGLK		1	4	2	B0YIW5 P48444	P48444-2; B0YIW5 P48444; B0YIW6; Q6MZV5	0	1191.7	High	2	596.353	-0.46	56
FALSE	Master Protein	E9PK25	Cofilin, non-muscle isoform OS=Homo sapiens OX=9606 GN=CFL1 PE=1 SV=1	17	2	3	2	204	22.7	8.34	148	2	1
	Checked	Confidence	Sequence	Modifications	# Protein Groups	# Proteins	# PSMs	Master Protein Accessions	Protein Accessions	# Missed Cleavages	Theo. MH+ [Da]	Confidence (by Search Engine): Mascot	Charge (by Search Engine): Mascot	m/z [Da] (by Search Engine): Mascot	DeltaM [ppm] (by Search Engine): Mascot	Ions Score (by Search Engine): Mascot
	FALSE	High	EILVGDVGQTVDDPYATFVK		1	8	2	E9PK25	E9PQB7; E9PK25; V9HWI5 P23528; B4E112; G3V1A4; E9PLJ3; E9PP50; E9PS23	0	2166.1	High	2	1083.55	-3.05	76
	FALSE	High	HELQANCYEEVKDR	1xCarbamidomethyl [C7]	1	4	1	E9PK25	E9PK25; V9HWI5 P23528; G3V1A4; E9PP50	1	1790.81	High	3	597.606	-5.91	42
FALSE	Master Protein	P05156	Complement factor I OS=Homo sapiens OX=9606 GN=CFI PE=1 SV=2	2	1	1	1	583	65.7	7.5	71	1	1
	Checked	Confidence	Sequence	Modifications	# Protein Groups	# Proteins	# PSMs	Master Protein Accessions	Protein Accessions	# Missed Cleavages	Theo. MH+ [Da]	Confidence (by Search Engine): Mascot	Charge (by Search Engine): Mascot	m/z [Da] (by Search Engine): Mascot	DeltaM [ppm] (by Search Engine): Mascot	Ions Score (by Search Engine): Mascot
	FALSE	High	GLETSLAECTFTK	1xCarbamidomethyl [C9]	1	10	1	P05156	P05156; A0A087X0I2; Q6LAM1; A8K3L0; A0A2R8Y3M9; E7ETH0; G3XAM2; B4DRF2; Q8WW88; A0A0U4BCF5	0	1456.7	High	2	728.851	-3.3	71
FALSE	Master Protein	B7Z792	Complex I-49kD OS=Homo sapiens OX=9606 PE=2 SV=1	3	1	1	1	406	46.4	7.34	71	1	1
	Checked	Confidence	Sequence	Modifications	# Protein Groups	# Proteins	# PSMs	Master Protein Accessions	Protein Accessions	# Missed Cleavages	Theo. MH+ [Da]	Confidence (by Search Engine): Mascot	Charge (by Search Engine): Mascot	m/z [Da] (by Search Engine): Mascot	DeltaM [ppm] (by Search Engine): Mascot	Ions Score (by Search Engine): Mascot
	FALSE	High	LDELEELLTNNR		1	5	1	B7Z792	B7Z792; B7Z9L2; O75306; O75306-2; Q53HG2	0	1458.74	High	2	729.875	-0.01	71
FALSE	Master Protein	A0A291FIZ5	Complex I-75kD OS=Homo sapiens OX=9606 PE=3 SV=1	4	2	3	2	741	81	6.64	155	2	1
	Checked	Confidence	Sequence	Modifications	# Protein Groups	# Proteins	# PSMs	Master Protein Accessions	Protein Accessions	# Missed Cleavages	Theo. MH+ [Da]	Confidence (by Search Engine): Mascot	Charge (by Search Engine): Mascot	m/z [Da] (by Search Engine): Mascot	DeltaM [ppm] (by Search Engine): Mascot	Ions Score (by Search Engine): Mascot
	FALSE	High	FASEIAGVDDLGTTGR		1	7	2	A0A291FIZ5	A0A291FIZ5; E5KRK5 P28331; P28331-5; P28331-2; P28331-3; B4DJ81; P28331-4	0	1608.79	High	2	804.899	2.6	70
	FALSE	High	GLLTYTSWEDALSR		1	7	1	A0A291FIZ5	A0A291FIZ5; E5KRK5 P28331; P28331-5; P28331-2; P28331-3; B4DJ81; P28331-4	0	1611.8	High	2	806.406	2.05	57
FALSE	Master Protein	A0A024R611 P31146	Coronin OS=Homo sapiens OX=9606 GN=CORO1A PE=3 SV=1 Coronin-1A OS=Homo sapiens OX=9606 GN=CORO1A PE=1 SV=4	6	2	3	2	461	51	6.68	80	2	1
	Checked	Confidence	Sequence	Modifications	# Protein Groups	# Proteins	# PSMs	Master Protein Accessions	Protein Accessions	# Missed Cleavages	Theo. MH+ [Da]	Confidence (by Search Engine): Mascot	Charge (by Search Engine): Mascot	m/z [Da] (by Search Engine): Mascot	DeltaM [ppm] (by Search Engine): Mascot	Ions Score (by Search Engine): Mascot
	FALSE	High	AAPEASGTPSSDAVSR		1	2	1	A0A024R611 P31146	A0A024R611 P31146; Q59G88	0	1502.71	High	2	751.855	-3.22	43
	FALSE	High	DAGPLLISLK		1	2	2	A0A024R611 P31146	A0A024R611 P31146; Q59G88	0	1026.62	High	2	513.815	3.86	36
FALSE	Master Protein	P80365	Corticosteroid 11-beta-dehydrogenase isozyme 2 OS=Homo sapiens OX=9606 GN=HSD11B2 PE=1 SV=2	5	2	4	2	405	44.1	9.28	141	2	1
	Checked	Confidence	Sequence	Modifications	# Protein Groups	# Proteins	# PSMs	Master Protein Accessions	Protein Accessions	# Missed Cleavages	Theo. MH+ [Da]	Confidence (by Search Engine): Mascot	Charge (by Search Engine): Mascot	m/z [Da] (by Search Engine): Mascot	DeltaM [ppm] (by Search Engine): Mascot	Ions Score (by Search Engine): Mascot
	FALSE	High	GLLPLLR		1	1	2	P80365	P80365	0	781.529	High	2	391.268	-0.82	52
	FALSE	High	AVLITGCDSGFGK	1xCarbamidomethyl [C7]	1	1	2	P80365	P80365	0	1324.66	High	2	662.832	0.72	50
FALSE	Master Protein	P12532	Creatine kinase U-type, mitochondrial OS=Homo sapiens OX=9606 GN=CKMT1A PE=1 SV=1	15	5	11	5	417	47	8.34	520	5	1
	Checked	Confidence	Sequence	Modifications	# Protein Groups	# Proteins	# PSMs	Master Protein Accessions	Protein Accessions	# Missed Cleavages	Theo. MH+ [Da]	Confidence (by Search Engine): Mascot	Charge (by Search Engine): Mascot	m/z [Da] (by Search Engine): Mascot	DeltaM [ppm] (by Search Engine): Mascot	Ions Score (by Search Engine): Mascot
	FALSE	High	GTGGVDTAATGGVFDISNLDR		1	2	3	P12532	P12532-2; P12532	0	2022.97	High	2	1011.99	0.55	96
	FALSE	High	LGYILTCPSNLGTGLR	1xCarbamidomethyl [C7]	1	5	2	P12532	A0A024RAK5 P17540; B3KVA7; B2R8A3; P12532-2; P12532	0	1734.92	High	2	867.963	-0.57	81
	FALSE	High	RGTGGVDTAATGGVFDISNLDR		1	2	2	P12532	P12532-2; P12532	1	2179.07	High	3	727.029	-0.38	69
	FALSE	High	SFLIWVNEEDHTR		1	11	2	P12532	B7Z9T7; E9PCP8; B4DH34; B4DF72; B4DF55; B4DGR9; P12532-2; F8WCN3; P12532; B4DJW9; B4DFE8	0	1645.8	High	2	823.403	1.13	59
	FALSE	High	VVVDALSGLK		1	11	2	P12532	B7Z9T7; E9PCP8; B4DH34; B4DF72; B4DGR9; P12532-2; F8WCN3; P12532; C9JSQ1; B4DJW9; B4DFE8	0	1000.6	High	2	500.805	-0.1	49
FALSE	Master Protein	H3BRG4	Cytochrome b-c1 complex subunit 2, mitochondrial OS=Homo sapiens OX=9606 GN=UQCRC2 PE=1 SV=1	35	10	18	10	412	44.6	9	807	10	1
	Checked	Confidence	Sequence	Modifications	# Protein Groups	# Proteins	# PSMs	Master Protein Accessions	Protein Accessions	# Missed Cleavages	Theo. MH+ [Da]	Confidence (by Search Engine): Mascot	Charge (by Search Engine): Mascot	m/z [Da] (by Search Engine): Mascot	DeltaM [ppm] (by Search Engine): Mascot	Ions Score (by Search Engine): Mascot
	FALSE	High	TIAQGNLSNTDVQAAK		1	2	2	H3BRG4	H3BRG4; P22695	0	1630.84	High	2	815.922	-2.3	98
	FALSE	High	LPNGLVIASLENYSPVSR		1	6	1	H3BRG4	H3BUI9; H3BUE4; H3BRG4; P22695; H3BSJ9; H3BP04	0	1929.04	High	2	965.022	-3.8	97
	FALSE	High	LPNGLVIASLENYSPVSR	1xDeamidated [N]	1	6	3	H3BRG4	H3BUI9; H3BUE4; H3BRG4; P22695; H3BSJ9; H3BP04	0	1930.03	High	2	965.525	7.39	96
	FALSE	High	NALANPLYCPDYR	1xCarbamidomethyl [C9]	1	4	1	H3BRG4	H3BRG4; P22695; H3BSJ9; H3BP04	0	1566.74	High	2	783.87	-3.01	71
	FALSE	High	VTSEELHYFVQNHFTSAR		1	3	1	H3BRG4	H3BRG4; P22695; H3BSJ9	0	2165.04	High	4	542.017	1.63	69
	FALSE	High	AVAFQNPQTHVIENLHAAAYR		1	4	3	H3BRG4	H3BRG4; P22695; H3BSJ9; H3BP04	0	2350.21	High	4	588.307	1.2	66
	FALSE	High	NALANPLYCPDYR	1xCarbamidomethyl [C9]; 1xDeamidated [N1]	1	4	1	H3BRG4	H3BRG4; P22695; H3BSJ9; H3BP04	0	1567.72	High	2	784.372	9.84	65
	FALSE	High	YEDFSNLGTTHLLR		1	7	2	H3BRG4	H3BUI9; H3BUE4; A0A087WVZ4; H3BRG4; P22695; H3BSJ9; H3BP04	0	1665.82	High	3	555.946	1.05	52
	FALSE	High	RWEVADLQPQLK		1	4	1	H3BRG4	H3BRG4; P22695; H3BSJ9; H3BP04	1	1482.81	High	2	741.904	-3.72	44
	FALSE	High	QVAEQFLNMR	1xGln->pyro-Glu [N-Term]	1	3	1	H3BRG4	H3BRG4; P22695; H3BSJ9	0	1218.59	High	2	609.8	-1.11	42
	FALSE	High	LTSSLTTK		1	7	1	H3BRG4	H3BUI9; H3BUE4; A0A087WVZ4; H3BRG4; P22695; H3BSJ9; H3BP04	0	850.488	High	2	425.746	-3.88	41
	FALSE	High	MALIGLGVSHPVLK	1xOxidation [M1]	1	3	1	H3BRG4	H3BRG4; P22695; H3BSJ9	0	1450.85	High	3	484.287	1.52	37
FALSE	Master Protein	H6VRF8	Cytokeratin-1 OS=Homo sapiens OX=9606 GN=KRT1 PE=3 SV=1	43	19	61	0	644	66	8.12	2721	19	1
	Checked	Confidence	Sequence	Modifications	# Protein Groups	# Proteins	# PSMs	Master Protein Accessions	Protein Accessions	# Missed Cleavages	Theo. MH+ [Da]	Confidence (by Search Engine): Mascot	Charge (by Search Engine): Mascot	m/z [Da] (by Search Engine): Mascot	DeltaM [ppm] (by Search Engine): Mascot	Ions Score (by Search Engine): Mascot
	FALSE	High	GGGGGGYGSGGSSYGSGGGSYGSGGGGGGGR		2	8	4	H6VRF8; H6VRG2	H6VRF8; H6VRG0; P04264; H6VRG3; H6VRF9; P04264; H6VRG2; H6VRG1	0	2383.95	High	2	1192.48	-0.36	158
	FALSE	High	FSSCGGGGGSFGAGGGFGSR	1xCarbamidomethyl [C4]	2	7	1	H6VRF8; H6VRG2	H6VRF8; H6VRG0; P04264; H6VRG3; P04264; H6VRG2; H6VRG1	0	1765.73	High	2	883.372	1.5	132
	FALSE	High	MSGECAPNVSVSVSTSHTTISGGGSR	1xCarbamidomethyl [C5]; 1xOxidation [M1]	2	8	1	H6VRF8; H6VRG2	H6VRF8; H6VRG0; P04264; H6VRG3; H6VRF9; P04264; H6VRG2; H6VRG1	0	2581.16	High	3	861.058	-0.33	107
	FALSE	High	MSGECAPNVSVSVSTSHTTISGGGSR	1xCarbamidomethyl [C5]	2	8	2	H6VRF8; H6VRG2	H6VRF8; H6VRG0; P04264; H6VRG3; H6VRF9; P04264; H6VRG2; H6VRG1	0	2565.17	High	3	855.726	-1.64	102
	FALSE	High	SGGGFSSGSAGIINYQR		2	8	2	H6VRF8; H6VRG2	H6VRF8; H6VRG0; P04264; H6VRG3; H6VRF9; P04264; H6VRG2; H6VRG1	0	1657.79	High	2	829.401	1.56	99
	FALSE	High	QISNLQQSISDAEQR		2	8	3	H6VRF8; H6VRG2	H6VRF8; H6VRG0; P04264; H6VRG3; H6VRF9; P04264; H6VRG2; H6VRG1	0	1716.85	High	2	858.931	2.07	87
	FALSE	High	GSYGSGGSSYGSGGGSYGSGGGGGGHGSYGSGSSSGGYR		2	7	1	H6VRF8; H6VRG2	H6VRF8; H6VRG0; P04264; H6VRF9; P04264; H6VRG2; H6VRG1	0	3312.31	High	3	1104.78	2.49	86
	FALSE	High	LNDLEDALQQAK		2	8	2	H6VRF8; H6VRG2	H6VRF8; H6VRG0; P04264; H6VRG3; H6VRF9; P04264; H6VRG2; H6VRG1	0	1357.7	High	2	679.352	0.5	84
	FALSE	High	MSGECAPNVSVSVSTSHTTISGGGSR	1xCarbamidomethyl [C5]; 1xDeamidated [N8]; 1xOxidation [M1]	2	8	1	H6VRF8; H6VRG2	H6VRF8; H6VRG0; P04264; H6VRG3; H6VRF9; P04264; H6VRG2; H6VRG1	0	2582.15	High	3	861.394	8.04	77
	FALSE	High	NKLNDLEDALQQAK		2	8	2	H6VRF8; H6VRG2	H6VRF8; H6VRG0; P04264; H6VRG3; H6VRF9; P04264; H6VRG2; H6VRG1	1	1599.83	High	2	800.421	0.38	76
	FALSE	High	TNAENEFVTIKK		2	8	3	H6VRF8; H6VRG2	H6VRF8; H6VRG0; P04264; H6VRG3; H6VRF9; P04264; H6VRG2; H6VRG1	1	1393.73	High	2	697.368	-2.24	73
	FALSE	High	FLEQQNQVLQTK		5	15	1	Q7Z794; P35908; H6VRF8; Q6IFZ6; H6VRG2	Q7Z794; P35908; Q9R0H5; H6VRF8; H6VRG0; Q6NXH9; Q7Z794 Q0IIN1; P04264; H6VRG3; P35908; H6VRF9; Q6IFZ6; P04264; H6VRG2; H6VRG1	0	1475.79	High	2	738.394	-2.69	72
	FALSE	High	THNLEPYFESFINNLR		2	8	13	H6VRF8; H6VRG2	H6VRF8; H6VRG0; P04264; H6VRG3; H6VRF9; P04264; H6VRG2; H6VRG1	0	1993.98	High	3	665.331	0.52	72
	FALSE	High	SLNNQFASFIDK		2	8	2	H6VRF8; H6VRG2	H6VRF8; H6VRG0; P04264; H6VRG3; H6VRF9; P04264; H6VRG2; H6VRG1	0	1383.69	High	2	692.348	-1.46	68
	FALSE	High	THNLEPYFESFINNLR	1xDeamidated [N13]	2	8	1	H6VRF8; H6VRG2	H6VRF8; H6VRG0; P04264; H6VRG3; H6VRF9; P04264; H6VRG2; H6VRG1	0	1994.96	High	3	665.658	-0.58	67
	FALSE	High	TNAENEFVTIK		2	8	2	H6VRF8; H6VRG2	H6VRF8; H6VRG0; P04264; H6VRG3; H6VRF9; P04264; H6VRG2; H6VRG1	0	1265.64	High	2	633.321	-2.18	66
	FALSE	High	QISNLQQSISDAEQR	1xGln->pyro-Glu [N-Term]	2	8	1	H6VRF8; H6VRG2	H6VRF8; H6VRG0; P04264; H6VRG3; H6VRF9; P04264; H6VRG2; H6VRG1	0	1699.82	High	2	850.412	-4.2	65
	FALSE	High	SLDLDSIIAEVK		2	10	2	H6VRF8; Q922U2	H6VRF8; H6VRG0; P04264; P50446; H6VRG3; Q8BGZ7; H6VRF9; P04264; Q922U2; H6VRG1	0	1302.72	High	2	651.86	-1.77	64
	FALSE	High	NMQDMVEDYR	1xOxidation [M]	2	8	3	H6VRF8; H6VRG2	H6VRF8; H6VRG0; P04264; H6VRG3; H6VRF9; P04264; H6VRG2; H6VRG1	0	1316.52	High	2	658.764	-2.77	62
	FALSE	High	SKAEAESLYQSK		2	8	1	H6VRF8; H6VRG2	H6VRF8; H6VRG0; P04264; H6VRG3; H6VRF9; P04264; H6VRG2; H6VRG1	1	1340.67	High	2	670.838	0.18	57
	FALSE	High	YEELQITAGR		3	9	2	H6VRF8; P04259; H6VRG2	H6VRF8; H6VRG0; P04264; P04259; H6VRG3; H6VRF9; P04264; H6VRG2; H6VRG1	0	1179.6	High	2	590.304	-0.14	57
	FALSE	High	NMQDMVEDYR		2	8	2	H6VRF8; H6VRG2	H6VRF8; H6VRG0; P04264; H6VRG3; H6VRF9; P04264; H6VRG2; H6VRG1	0	1300.53	High	2	650.768	-0.8	55
	FALSE	High	IEISELNR		3	10	2	P35908; H6VRF8; H6VRG2	P35908; H6VRF8; H6VRG0; P04264; H6VRG3; P35908; H6VRF9; P04264; H6VRG2; H6VRG1	0	973.531	High	2	487.267	-4.56	48
	FALSE	High	FLEQQNQVLQTK	1xDeamidated [N/Q]	5	15	3	Q7Z794; P35908; H6VRF8; Q6IFZ6; H6VRG2	Q7Z794; P35908; Q9R0H5; H6VRF8; H6VRG0; Q6NXH9; Q7Z794 Q0IIN1; P04264; H6VRG3; P35908; H6VRF9; Q6IFZ6; P04264; H6VRG2; H6VRG1	0	1476.77	High	2	738.89	1.94	48
	FALSE	High	NKYEDEINKR		8	31	2	H6VRF8; B2R853; P04259; Q6IFZ6; H6VRG2; P05787 P05787; Q922U2; P13647 P13647	H-INV:HIT000016045; Q969I0; F8W0C6; H6VRF8; H6VRG0; B4E1T1; B2R853; P04264; B4DL32; P04259; P02538 A0A0S2Z428 P02538; H6VRG3; P05787-2; Q8VED5; P48668 P48668; H6VRF9; F8VUG2; B4DWU6; Q6IFZ6; P04264; A8K2I0; H6VRG2; B4DRR0; P04259; F8VP67; F8W1U3; P05787 P05787; Q922U2; H6VRG1; P13647 P13647; B4DRU6	2	1308.65	High	2	654.829	-2.82	47
	FALSE	High	SLNNQFASFIDK	1xDeamidated [N4]	2	8	1	H6VRF8; H6VRG2	H6VRF8; H6VRG0; P04264; H6VRG3; H6VRF9; P04264; H6VRG2; H6VRG1	0	1384.67	High	2	692.84	-1.2	46
	FALSE	High	NMQDMVEDYR	2xOxidation [M2; M5]	2	8	1	H6VRF8; H6VRG2	H6VRF8; H6VRG0; P04264; H6VRG3; H6VRF9; P04264; H6VRG2; H6VRG1	0	1332.52	High	2	666.76	-5.15	35
FALSE	Master Protein	H6VRG2	Cytokeratin-1 OS=Homo sapiens OX=9606 GN=KRT1 PE=3 SV=1	43	19	60	0	644	66	8.12	2683	19	1
	Checked	Confidence	Sequence	Modifications	# Protein Groups	# Proteins	# PSMs	Master Protein Accessions	Protein Accessions	# Missed Cleavages	Theo. MH+ [Da]	Confidence (by Search Engine): Mascot	Charge (by Search Engine): Mascot	m/z [Da] (by Search Engine): Mascot	DeltaM [ppm] (by Search Engine): Mascot	Ions Score (by Search Engine): Mascot
	FALSE	High	GGGGGGYGSGGSSYGSGGGSYGSGGGGGGGR		2	8	4	H6VRF8; H6VRG2	H6VRF8; H6VRG0; P04264; H6VRG3; H6VRF9; P04264; H6VRG2; H6VRG1	0	2383.95	High	2	1192.48	-0.36	158
	FALSE	High	FSSCGGGGGSFGAGGGFGSR	1xCarbamidomethyl [C4]	2	7	1	H6VRF8; H6VRG2	H6VRF8; H6VRG0; P04264; H6VRG3; P04264; H6VRG2; H6VRG1	0	1765.73	High	2	883.372	1.5	132
	FALSE	High	MSGECAPNVSVSVSTSHTTISGGGSR	1xCarbamidomethyl [C5]; 1xOxidation [M1]	2	8	1	H6VRF8; H6VRG2	H6VRF8; H6VRG0; P04264; H6VRG3; H6VRF9; P04264; H6VRG2; H6VRG1	0	2581.16	High	3	861.058	-0.33	107
	FALSE	High	MSGECAPNVSVSVSTSHTTISGGGSR	1xCarbamidomethyl [C5]	2	8	2	H6VRF8; H6VRG2	H6VRF8; H6VRG0; P04264; H6VRG3; H6VRF9; P04264; H6VRG2; H6VRG1	0	2565.17	High	3	855.726	-1.64	102
	FALSE	High	SGGGFSSGSAGIINYQR		2	8	2	H6VRF8; H6VRG2	H6VRF8; H6VRG0; P04264; H6VRG3; H6VRF9; P04264; H6VRG2; H6VRG1	0	1657.79	High	2	829.401	1.56	99
	FALSE	High	QISNLQQSISDAEQR		2	8	3	H6VRF8; H6VRG2	H6VRF8; H6VRG0; P04264; H6VRG3; H6VRF9; P04264; H6VRG2; H6VRG1	0	1716.85	High	2	858.931	2.07	87
	FALSE	High	GSYGSGGSSYGSGGGSYGSGGGGGGHGSYGSGSSSGGYR		2	7	1	H6VRF8; H6VRG2	H6VRF8; H6VRG0; P04264; H6VRF9; P04264; H6VRG2; H6VRG1	0	3312.31	High	3	1104.78	2.49	86
	FALSE	High	LNDLEDALQQAK		2	8	2	H6VRF8; H6VRG2	H6VRF8; H6VRG0; P04264; H6VRG3; H6VRF9; P04264; H6VRG2; H6VRG1	0	1357.7	High	2	679.352	0.5	84
	FALSE	High	MSGECAPNVSVSVSTSHTTISGGGSR	1xCarbamidomethyl [C5]; 1xDeamidated [N8]; 1xOxidation [M1]	2	8	1	H6VRF8; H6VRG2	H6VRF8; H6VRG0; P04264; H6VRG3; H6VRF9; P04264; H6VRG2; H6VRG1	0	2582.15	High	3	861.394	8.04	77
	FALSE	High	NKLNDLEDALQQAK		2	8	2	H6VRF8; H6VRG2	H6VRF8; H6VRG0; P04264; H6VRG3; H6VRF9; P04264; H6VRG2; H6VRG1	1	1599.83	High	2	800.421	0.38	76
	FALSE	High	TNAENEFVTIKK		2	8	3	H6VRF8; H6VRG2	H6VRF8; H6VRG0; P04264; H6VRG3; H6VRF9; P04264; H6VRG2; H6VRG1	1	1393.73	High	2	697.368	-2.24	73
	FALSE	High	FLEQQNQVLQTK		5	15	1	Q7Z794; P35908; H6VRF8; Q6IFZ6; H6VRG2	Q7Z794; P35908; Q9R0H5; H6VRF8; H6VRG0; Q6NXH9; Q7Z794 Q0IIN1; P04264; H6VRG3; P35908; H6VRF9; Q6IFZ6; P04264; H6VRG2; H6VRG1	0	1475.79	High	2	738.394	-2.69	72
	FALSE	High	THNLEPYFESFINNLR		2	8	13	H6VRF8; H6VRG2	H6VRF8; H6VRG0; P04264; H6VRG3; H6VRF9; P04264; H6VRG2; H6VRG1	0	1993.98	High	3	665.331	0.52	72
	FALSE	High	SLNNQFASFIDK		2	8	2	H6VRF8; H6VRG2	H6VRF8; H6VRG0; P04264; H6VRG3; H6VRF9; P04264; H6VRG2; H6VRG1	0	1383.69	High	2	692.348	-1.46	68
	FALSE	High	THNLEPYFESFINNLR	1xDeamidated [N13]	2	8	1	H6VRF8; H6VRG2	H6VRF8; H6VRG0; P04264; H6VRG3; H6VRF9; P04264; H6VRG2; H6VRG1	0	1994.96	High	3	665.658	-0.58	67
	FALSE	High	TNAENEFVTIK		2	8	2	H6VRF8; H6VRG2	H6VRF8; H6VRG0; P04264; H6VRG3; H6VRF9; P04264; H6VRG2; H6VRG1	0	1265.64	High	2	633.321	-2.18	66
	FALSE	High	QISNLQQSISDAEQR	1xGln->pyro-Glu [N-Term]	2	8	1	H6VRF8; H6VRG2	H6VRF8; H6VRG0; P04264; H6VRG3; H6VRF9; P04264; H6VRG2; H6VRG1	0	1699.82	High	2	850.412	-4.2	65
	FALSE	High	NMQDMVEDYR	1xOxidation [M]	2	8	3	H6VRF8; H6VRG2	H6VRF8; H6VRG0; P04264; H6VRG3; H6VRF9; P04264; H6VRG2; H6VRG1	0	1316.52	High	2	658.764	-2.77	62
	FALSE	High	SKAEAESLYQSK		2	8	1	H6VRF8; H6VRG2	H6VRF8; H6VRG0; P04264; H6VRG3; H6VRF9; P04264; H6VRG2; H6VRG1	1	1340.67	High	2	670.838	0.18	57
	FALSE	High	YEELQITAGR		3	9	2	H6VRF8; P04259; H6VRG2	H6VRF8; H6VRG0; P04264; P04259; H6VRG3; H6VRF9; P04264; H6VRG2; H6VRG1	0	1179.6	High	2	590.304	-0.14	57
	FALSE	High	NMQDMVEDYR		2	8	2	H6VRF8; H6VRG2	H6VRF8; H6VRG0; P04264; H6VRG3; H6VRF9; P04264; H6VRG2; H6VRG1	0	1300.53	High	2	650.768	-0.8	55
	FALSE	High	NLDLDSIIAEVK		5	24	1	P35908; B2R853; P04259; H6VRG2; P13647 P13647	Q5XKE5; P35908; B4E1T1; B2R853; O95678; B4DL32; P04259; P02538 A0A0S2Z428 P02538; O95678; B4DKV4; Q5XKE5; Q8VED5; P48668 P48668; B4DRY0; P35908; B4DWU6; H0YIN9; A8K2I0; H6VRG2; B4DRR0; P04259; H0YI76; P13647 P13647; B4DRU6	0	1329.73	High	2	665.366	-1.3	49
	FALSE	High	IEISELNR		3	10	2	P35908; H6VRF8; H6VRG2	P35908; H6VRF8; H6VRG0; P04264; H6VRG3; P35908; H6VRF9; P04264; H6VRG2; H6VRG1	0	973.531	High	2	487.267	-4.56	48
	FALSE	High	FLEQQNQVLQTK	1xDeamidated [N/Q]	5	15	3	Q7Z794; P35908; H6VRF8; Q6IFZ6; H6VRG2	Q7Z794; P35908; Q9R0H5; H6VRF8; H6VRG0; Q6NXH9; Q7Z794 Q0IIN1; P04264; H6VRG3; P35908; H6VRF9; Q6IFZ6; P04264; H6VRG2; H6VRG1	0	1476.77	High	2	738.89	1.94	48
	FALSE	High	NKYEDEINKR		8	31	2	H6VRF8; B2R853; P04259; Q6IFZ6; H6VRG2; P05787 P05787; Q922U2; P13647 P13647	H-INV:HIT000016045; Q969I0; F8W0C6; H6VRF8; H6VRG0; B4E1T1; B2R853; P04264; B4DL32; P04259; P02538 A0A0S2Z428 P02538; H6VRG3; P05787-2; Q8VED5; P48668 P48668; H6VRF9; F8VUG2; B4DWU6; Q6IFZ6; P04264; A8K2I0; H6VRG2; B4DRR0; P04259; F8VP67; F8W1U3; P05787 P05787; Q922U2; H6VRG1; P13647 P13647; B4DRU6	2	1308.65	High	2	654.829	-2.82	47
	FALSE	High	SLNNQFASFIDK	1xDeamidated [N4]	2	8	1	H6VRF8; H6VRG2	H6VRF8; H6VRG0; P04264; H6VRG3; H6VRF9; P04264; H6VRG2; H6VRG1	0	1384.67	High	2	692.84	-1.2	46
	FALSE	High	NMQDMVEDYR	2xOxidation [M2; M5]	2	8	1	H6VRF8; H6VRG2	H6VRF8; H6VRG0; P04264; H6VRG3; H6VRF9; P04264; H6VRG2; H6VRG1	0	1332.52	High	2	666.76	-5.15	35
FALSE	Master Protein	C9JVE2	DCN1-like protein OS=Homo sapiens OX=9606 GN=DCUN1D1 PE=1 SV=1	7	1	1	1	244	28.3	4.98	80	1	1
	Checked	Confidence	Sequence	Modifications	# Protein Groups	# Proteins	# PSMs	Master Protein Accessions	Protein Accessions	# Missed Cleavages	Theo. MH+ [Da]	Confidence (by Search Engine): Mascot	Charge (by Search Engine): Mascot	m/z [Da] (by Search Engine): Mascot	DeltaM [ppm] (by Search Engine): Mascot	Ions Score (by Search Engine): Mascot
	FALSE	High	LDVATDNFFQNPELYIR		1	6	1	C9JVE2	C9JVE2; Q96GG9; C9J8R4; C9JRU6; C9J0B2; B4DM76	0	2055.02	High	2	1028.01	-1.93	80
FALSE	Master Protein	A0N071 P02042	Delta globin OS=Homo sapiens OX=9606 GN=HBD PE=3 SV=1 Hemoglobin subunit delta OS=Homo sapiens OX=9606 GN=HBD PE=1 SV=2	35	5	16	0	147	16	8.05	691	5	1
	Checked	Confidence	Sequence	Modifications	# Protein Groups	# Proteins	# PSMs	Master Protein Accessions	Protein Accessions	# Missed Cleavages	Theo. MH+ [Da]	Confidence (by Search Engine): Mascot	Charge (by Search Engine): Mascot	m/z [Da] (by Search Engine): Mascot	DeltaM [ppm] (by Search Engine): Mascot	Ions Score (by Search Engine): Mascot
	FALSE	High	VVAGVANALAHK		2	11	4	A0N071 P02042; D9YZU5 P68871	Q9UK54; A0N071 P02042; B2M0Y1; C8C504; B2M1S7; D9YZU5 P68871; A0A481SHK9; Q6VFQ6; Q6VFQ5; A0A650F0N3; A0A3G9CLN8	0	1149.67	High	2	575.338	-3.82	88
	FALSE	High	LLVVYPWTQR		5	60	4	Q4TZM4; A0N071 P02042; A0A2R3Z0D6; D9YZU5 P68871; Q6J1Z7	Q0Z944; A0A515HFS3; Q9UK54; E9PFT6; Q4TZM4; D9YZU7 P02100; A0N071 P02042; A0A2R8Y7R2; E9PEW8; E9M263; A0A2R3Z0D6; Q9UP81; D3GKD9; F8W6P5; C8C504; Q14473; B3VL05; Q8IZI0; Q8IUL9; Q9BWU5; B3VL17; E9NGZ5; Q14474; P69891; Q14403; Q3LR79; Q6V0K9; D9YZU5 P68871; Q14484; Q3L3Q5; Q9BWV6; A0A650ATW2; A9YUX2; Q9GZL9; A0A481SHK9; D9YZU8; B5ANL9; B2M1S8; D9YZU9 P69892; B3VL31; Q9UBV6; Q9UNL6; D5FZW3; Q14476;…	0	1274.73	High	2	637.866	-0.33	81
	FALSE	High	KVLGAFSDGLAHLDNLK		3	36	4	A0N071 P02042; D9YZU5 P68871; Q6J1Z7	Q0Z944; Q9UK54; Q3Y9I8; E9PFT6; A0N071 P02042; A0A2R8Y7R2; E9PEW8; F8W6P5; C8C504; Q14473; B3VL05; Q8IUL9; A0A1B4WRL5; Q9BWU5; B3VL17; E9NGZ5; B2M1S6; Q6V0K9; D9YZU5 P68871; Q9BWV6; Q9GZL9; A0A481SHK9; B5ANL9; B2M1S8; B3VL31; Q4JLR8; Q52MT0; A0A3G5AXY7; D1MGQ0; Q4F786; B3VL86; Q4TWB7; Q14477; A1YZ08; Q6J1Z7; Q670S4	1	1797.99	High	3	599.999	-1.9	76
	FALSE	High	VNVDAVGGEALGR		2	10	2	A0N071 P02042; Q6J1Z7	Q14485; E9PFT6; A0N071 P02042; E9PEW8; B2M1S8; D1MGQ0; Q4F786; Q14477; Q6J1Z7; Q670S4	0	1256.66	High	2	628.832	-1.55	73
	FALSE	High	VLGAFSDGLAHLDNLK		3	36	4	A0N071 P02042; D9YZU5 P68871; Q6J1Z7	Q0Z944; Q9UK54; Q3Y9I8; E9PFT6; A0N071 P02042; A0A2R8Y7R2; E9PEW8; F8W6P5; C8C504; Q14473; B3VL05; Q8IUL9; A0A1B4WRL5; Q9BWU5; B3VL17; E9NGZ5; B2M1S6; Q6V0K9; D9YZU5 P68871; Q9BWV6; Q9GZL9; A0A481SHK9; B5ANL9; B2M1S8; B3VL31; Q4JLR8; Q52MT0; A0A3G5AXY7; D1MGQ0; Q4F786; B3VL86; Q4TWB7; Q14477; A1YZ08; Q6J1Z7; Q670S4	0	1669.89	High	2	835.449	-0.37	67
FALSE	Master Protein	B4DFL1	Dihydrolipoyl dehydrogenase OS=Homo sapiens OX=9606 PE=2 SV=1	7	2	4	2	459	48.9	7.49	110	2	1
	Checked	Confidence	Sequence	Modifications	# Protein Groups	# Proteins	# PSMs	Master Protein Accessions	Protein Accessions	# Missed Cleavages	Theo. MH+ [Da]	Confidence (by Search Engine): Mascot	Charge (by Search Engine): Mascot	m/z [Da] (by Search Engine): Mascot	DeltaM [ppm] (by Search Engine): Mascot	Ions Score (by Search Engine): Mascot
	FALSE	High	NLGLEELGIELDPR		1	6	2	B4DFL1	B4DFL1; E9PEX6; P09622-3; P09622-2; B4DMK9; A0A024R713 P09622	0	1567.83	High	2	784.421	0.98	56
	FALSE	High	IPNIYAIGDVVAGPMLAHK		1	6	1	B4DFL1	B4DFL1; E9PEX6; P09622-3; P09622-2; B4DMK9; A0A024R713 P09622	0	1979.08	High	3	660.363	-1.33	53
	FALSE	High	IPNIYAIGDVVAGPMLAHK	1xDeamidated [N3]	1	6	1	B4DFL1	B4DFL1; E9PEX6; P09622-3; P09622-2; B4DMK9; A0A024R713 P09622	0	1980.06	High	3	660.695	4.31	40
FALSE	Master Protein	A0A024R6C9 P36957	Dihydrolipoyllysine-residue succinyltransferase component of 2-oxoglutarate dehydrogenase complex, mitochondrial OS=Homo sapiens OX=9606 GN=DLST PE=3 SV=1 Dihydrolipoyllysine-residue succinyltransferase component of 2-oxoglutarate dehydrogenase complex, mitochondrial OS=Homo sapiens OX=9606 GN=DLST PE=1 SV=4	3	1	1	1	453	48.7	8.95	85	1	1
	Checked	Confidence	Sequence	Modifications	# Protein Groups	# Proteins	# PSMs	Master Protein Accessions	Protein Accessions	# Missed Cleavages	Theo. MH+ [Da]	Confidence (by Search Engine): Mascot	Charge (by Search Engine): Mascot	m/z [Da] (by Search Engine): Mascot	DeltaM [ppm] (by Search Engine): Mascot	Ions Score (by Search Engine): Mascot
	FALSE	High	NVEAMNFADIER		1	4	1	A0A024R6C9 P36957	A0A024R6C9 P36957; Q86TQ8; Q6IBS5; P36957-2	0	1408.65	High	2	704.829	-0.71	85
FALSE	Master Protein	Q9UHL4	Dipeptidyl peptidase 2 OS=Homo sapiens OX=9606 GN=DPP7 PE=1 SV=3	6	2	4	2	492	54.3	6.32	129	2	1
	Checked	Confidence	Sequence	Modifications	# Protein Groups	# Proteins	# PSMs	Master Protein Accessions	Protein Accessions	# Missed Cleavages	Theo. MH+ [Da]	Confidence (by Search Engine): Mascot	Charge (by Search Engine): Mascot	m/z [Da] (by Search Engine): Mascot	DeltaM [ppm] (by Search Engine): Mascot	Ions Score (by Search Engine): Mascot
	FALSE	High	DLTQLFMFAR		1	4	2	Q9UHL4	Q9UHL4; Q59EM4; R4GMR2; B4DPD6	0	1241.63	High	2	621.322	2.25	50
	FALSE	High	LYHSCADPTGCGTGPDAR	2xCarbamidomethyl [C5; C11]	1	2	2	Q9UHL4	Q9UHL4; R4GMU5	0	1934.81	High	3	645.608	-1.07	49
FALSE	Master Protein	G3V180	Dipeptidyl peptidase 3 OS=Homo sapiens OX=9606 GN=DPP3 PE=1 SV=1	2	1	1	1	757	84.3	5.03	51	1	1
	Checked	Confidence	Sequence	Modifications	# Protein Groups	# Proteins	# PSMs	Master Protein Accessions	Protein Accessions	# Missed Cleavages	Theo. MH+ [Da]	Confidence (by Search Engine): Mascot	Charge (by Search Engine): Mascot	m/z [Da] (by Search Engine): Mascot	DeltaM [ppm] (by Search Engine): Mascot	Ions Score (by Search Engine): Mascot
	FALSE	High	NVSLGNVLAVAYATQR		1	8	1	G3V180	G3V180; Q9NY33; Q53GT4; G3V1D3; Q5JPB8; Q53HL4; Q9NY33-4; B4E357	0	1675.91	High	2	838.458	-2.45	51
FALSE	Master Protein	A8KA82 Q13217	DnaJ (Hsp40) homolog, subfamily C, member 3 OS=Homo sapiens OX=9606 GN=DNAJC3 PE=2 SV=1 DnaJ homolog subfamily C member 3 OS=Homo sapiens OX=9606 GN=DNAJC3 PE=1 SV=1	2	1	1	1	504	57.5	6.15	43	1	1
	Checked	Confidence	Sequence	Modifications	# Protein Groups	# Proteins	# PSMs	Master Protein Accessions	Protein Accessions	# Missed Cleavages	Theo. MH+ [Da]	Confidence (by Search Engine): Mascot	Charge (by Search Engine): Mascot	m/z [Da] (by Search Engine): Mascot	DeltaM [ppm] (by Search Engine): Mascot	Ions Score (by Search Engine): Mascot
	FALSE	High	LIESAEELIR		1	2	1	A8KA82 Q13217	A8KA82 Q13217; X6R9L0	0	1172.65	High	2	586.827	-4.77	43
FALSE	Master Protein	P39656	Dolichyl-diphosphooligosaccharide--protein glycosyltransferase 48 kDa subunit OS=Homo sapiens OX=9606 GN=DDOST PE=1 SV=4	4	2	2	2	456	50.8	6.55	49	2	1
	Checked	Confidence	Sequence	Modifications	# Protein Groups	# Proteins	# PSMs	Master Protein Accessions	Protein Accessions	# Missed Cleavages	Theo. MH+ [Da]	Confidence (by Search Engine): Mascot	Charge (by Search Engine): Mascot	m/z [Da] (by Search Engine): Mascot	DeltaM [ppm] (by Search Engine): Mascot	Ions Score (by Search Engine): Mascot
	FALSE	High	SSLNPILFR		1	6	1	P39656	P39656; P39656-3; A0A024RAD5; P39656-2; U3KQ84; A0A0C4DGS1	0	1046.6	High	2	523.804	1.5	42
	FALSE	High	NTLLIAGLQAR		1	5	1	P39656	P39656; P39656-3; A0A024RAD5; P39656-2; A0A0C4DGS1	0	1169.7	High	2	585.353	-0.59	35
FALSE	Master Protein	Q53EP4	Dolichyl-diphosphooligosaccharide--protein glycosyltransferase subunit 1 (Fragment) OS=Homo sapiens OX=9606 PE=2 SV=1	9	4	5	4	607	68.5	6.38	161	4	1
	Checked	Confidence	Sequence	Modifications	# Protein Groups	# Proteins	# PSMs	Master Protein Accessions	Protein Accessions	# Missed Cleavages	Theo. MH+ [Da]	Confidence (by Search Engine): Mascot	Charge (by Search Engine): Mascot	m/z [Da] (by Search Engine): Mascot	DeltaM [ppm] (by Search Engine): Mascot	Ions Score (by Search Engine): Mascot
	FALSE	High	ATSFLLALEPELEAR		1	5	2	Q53EP4	Q53EP4; P04843; F8WF32; Q6IBR0; Q96HX3	0	1659.9	High	2	830.452	1.16	62
	FALSE	High	VHYENNSPFLTITSMTR		1	6	1	Q53EP4	B7Z4L4; Q53EP4; P04843; B4DL99; Q6IBR0; Q96HX3	0	2009.97	High	3	670.665	3.07	59
	FALSE	High	LPVALDPGAK		1	5	1	Q53EP4	Q53EP4; P04843; B4DL99; Q6IBR0; Q96HX3	0	980.578	High	2	490.792	-0.13	41
	FALSE	High	SEDLLDYGPFR		1	6	1	Q53EP4	B7Z4L4; Q53EP4; P04843; B4DL99; Q6IBR0; Q96HX3	0	1311.62	High	2	656.314	-0.97	40
FALSE	Master Protein	P04844	Dolichyl-diphosphooligosaccharide--protein glycosyltransferase subunit 2 OS=Homo sapiens OX=9606 GN=RPN2 PE=1 SV=3	14	6	10	6	631	69.2	5.69	477	6	1
	Checked	Confidence	Sequence	Modifications	# Protein Groups	# Proteins	# PSMs	Master Protein Accessions	Protein Accessions	# Missed Cleavages	Theo. MH+ [Da]	Confidence (by Search Engine): Mascot	Charge (by Search Engine): Mascot	m/z [Da] (by Search Engine): Mascot	DeltaM [ppm] (by Search Engine): Mascot	Ions Score (by Search Engine): Mascot
	FALSE	High	ISTEVGITNVDLSTVDKDQSIAPK		1	3	2	P04844	P04844; B2RE46; P04844-2	1	2530.32	High	3	844.113	-0.25	133
	FALSE	High	YIANTVELR		1	4	2	P04844	B4DJL0; P04844; B2RE46; P04844-2	0	1078.59	High	2	539.799	0.7	77
	FALSE	High	TGQEVVFVAEPDNK		1	4	2	P04844	B4DJL0; P04844; B2RE46; P04844-2	0	1532.76	High	2	766.882	-0.98	76
	FALSE	High	EETVLATVQALQTASHLSQQADLR		1	3	1	P04844	P04844; B2RE46; P04844-2	0	2609.35	High	3	870.454	-2.27	76
	FALSE	High	SIVEEIEDLVAR		1	6	2	P04844	F2Z3K5; P04844; Q5JYR7; B2RE46; P04844-2; Q5JYR4	0	1372.73	High	2	686.869	-0.69	60
	FALSE	High	FELDTSER		1	4	1	P04844	B4DJL0; P04844; B2RE46; P04844-2	0	996.463	High	2	498.735	0.04	37
FALSE	Master Protein	Q53G02	Dolichyl-diphosphooligosaccharide--protein glycosyltransferase subunit DAD1 (Fragment) OS=Homo sapiens OX=9606 PE=2 SV=1	11	1	1	1	113	12.4	7.87	52	1	1
	Checked	Confidence	Sequence	Modifications	# Protein Groups	# Proteins	# PSMs	Master Protein Accessions	Protein Accessions	# Missed Cleavages	Theo. MH+ [Da]	Confidence (by Search Engine): Mascot	Charge (by Search Engine): Mascot	m/z [Da] (by Search Engine): Mascot	DeltaM [ppm] (by Search Engine): Mascot	Ions Score (by Search Engine): Mascot
	FALSE	High	FLEEYLSSTPQR		1	5	1	Q53G02	Q53G02; A0A0B4J239; F5H895; F5GXX5; P61803	0	1469.73	High	2	735.366	-1.32	52
FALSE	Master Protein	Q4W4Y1	Dopamine receptor interacting protein 4 OS=Homo sapiens OX=9606 GN=DRIP4 PE=2 SV=1	1	1	1	1	868	96	6.52	40	1	1
	Checked	Confidence	Sequence	Modifications	# Protein Groups	# Proteins	# PSMs	Master Protein Accessions	Protein Accessions	# Missed Cleavages	Theo. MH+ [Da]	Confidence (by Search Engine): Mascot	Charge (by Search Engine): Mascot	m/z [Da] (by Search Engine): Mascot	DeltaM [ppm] (by Search Engine): Mascot	Ions Score (by Search Engine): Mascot
	FALSE	High	LALASLGYEK		1	5	1	Q4W4Y1	Q8WUM4-3; Q4W4Y1; Q8WUM4-2; A0A3B3IT07; Q8WUM4	0	1064.6	High	2	532.803	0.96	40
FALSE	Master Protein	A0A024R6D3 O75356	Ectonucleoside triphosphate diphosphohydrolase 5, isoform CRA_d OS=Homo sapiens OX=9606 GN=ENTPD5 PE=3 SV=1 Ectonucleoside triphosphate diphosphohydrolase 5 OS=Homo sapiens OX=9606 GN=ENTPD5 PE=1 SV=1	3	1	1	1	428	47.5	6.33	48	1	1
	Checked	Confidence	Sequence	Modifications	# Protein Groups	# Proteins	# PSMs	Master Protein Accessions	Protein Accessions	# Missed Cleavages	Theo. MH+ [Da]	Confidence (by Search Engine): Mascot	Charge (by Search Engine): Mascot	m/z [Da] (by Search Engine): Mascot	DeltaM [ppm] (by Search Engine): Mascot	Ions Score (by Search Engine): Mascot
	FALSE	High	WLEAEWIFGGVK		1	3	1	A0A024R6D3 O75356	A0A024R6D3 O75356; A0A024R6B4; G3V4I0	0	1434.74	High	2	717.875	0.86	48
FALSE	Master Protein	A0A024R9N6 Q9H223	EH-domain containing 4, isoform CRA_a OS=Homo sapiens OX=9606 GN=EHD4 PE=4 SV=1 EH domain-containing protein 4 OS=Homo sapiens OX=9606 GN=EHD4 PE=1 SV=1	2	1	2	1	541	61.1	6.76	113	1	1
	Checked	Confidence	Sequence	Modifications	# Protein Groups	# Proteins	# PSMs	Master Protein Accessions	Protein Accessions	# Missed Cleavages	Theo. MH+ [Da]	Confidence (by Search Engine): Mascot	Charge (by Search Engine): Mascot	m/z [Da] (by Search Engine): Mascot	DeltaM [ppm] (by Search Engine): Mascot	Ions Score (by Search Engine): Mascot
	FALSE	High	LFEAEAQDLFR		1	2	2	A0A024R9N6 Q9H223	A0A024R9N6 Q9H223; A8K9B9	0	1338.67	High	2	669.839	1.3	86
FALSE	Master Protein	A0PJI6	EHHADH protein (Fragment) OS=Homo sapiens OX=9606 GN=EHHADH PE=2 SV=1	2	1	1	1	484	52.4	9.58	45	1	1
	Checked	Confidence	Sequence	Modifications	# Protein Groups	# Proteins	# PSMs	Master Protein Accessions	Protein Accessions	# Missed Cleavages	Theo. MH+ [Da]	Confidence (by Search Engine): Mascot	Charge (by Search Engine): Mascot	m/z [Da] (by Search Engine): Mascot	DeltaM [ppm] (by Search Engine): Mascot	Ions Score (by Search Engine): Mascot
	FALSE	High	VVNSDPVEEAIR		1	3	1	A0PJI6	Q08426-2; A0PJI6; Q08426	0	1327.69	High	2	664.346	-0.82	45
FALSE	Master Protein	H0YLU7	Electron transfer flavoprotein subunit alpha, mitochondrial (Fragment) OS=Homo sapiens OX=9606 GN=ETFA PE=1 SV=1	10	2	3	2	303	31.7	7.99	149	2	1
	Checked	Confidence	Sequence	Modifications	# Protein Groups	# Proteins	# PSMs	Master Protein Accessions	Protein Accessions	# Missed Cleavages	Theo. MH+ [Da]	Confidence (by Search Engine): Mascot	Charge (by Search Engine): Mascot	m/z [Da] (by Search Engine): Mascot	DeltaM [ppm] (by Search Engine): Mascot	Ions Score (by Search Engine): Mascot
	FALSE	High	LGGEVSCLVAGTK	1xCarbamidomethyl [C7]	1	5	1	H0YLU7	H0YLU7; J3KN60; H0YKF0; A0A0S2Z3L0 P13804; A0A0S2Z3M4	0	1290.67	High	2	645.84	0.44	69
	FALSE	High	GLLPEELTPLILATQK		1	6	2	H0YLU7	H0YL12; H0YLU7; H0YKF0; A0A0S2Z3L0 P13804; A0A0S2Z3M4; P13804-2	0	1736.02	High	2	868.513	-0.69	62
FALSE	Master Protein	P38117	Electron transfer flavoprotein subunit beta OS=Homo sapiens OX=9606 GN=ETFB PE=1 SV=3	15	3	5	3	255	27.8	8.1	265	3	1
	Checked	Confidence	Sequence	Modifications	# Protein Groups	# Proteins	# PSMs	Master Protein Accessions	Protein Accessions	# Missed Cleavages	Theo. MH+ [Da]	Confidence (by Search Engine): Mascot	Charge (by Search Engine): Mascot	m/z [Da] (by Search Engine): Mascot	DeltaM [ppm] (by Search Engine): Mascot	Ions Score (by Search Engine): Mascot
	FALSE	High	EVIAVSCGPAQCQETIR	2xCarbamidomethyl [C7; C12]	1	2	2	P38117	P38117; P38117-2	0	1917.92	High	2	959.46	-1.09	112
	FALSE	High	LGPLQVAR		1	2	2	P38117	P38117; P38117-2	0	853.525	High	2	427.266	-1.47	54
	FALSE	High	LSVISVEDPPQR		1	2	1	P38117	P38117; P38117-2	0	1339.72	High	2	670.362	-3.74	39
FALSE	Master Protein	Q53HQ7	Elongation factor 1-alpha (Fragment) OS=Homo sapiens OX=9606 PE=2 SV=1	15	5	11	5	462	50.2	8.94	352	5	1
	Checked	Confidence	Sequence	Modifications	# Protein Groups	# Proteins	# PSMs	Master Protein Accessions	Protein Accessions	# Missed Cleavages	Theo. MH+ [Da]	Confidence (by Search Engine): Mascot	Charge (by Search Engine): Mascot	m/z [Da] (by Search Engine): Mascot	DeltaM [ppm] (by Search Engine): Mascot	Ions Score (by Search Engine): Mascot
	FALSE	High	IGGIGTVPVGR		1	39	2	Q53HQ7	Q05639; Q53HQ7; Q59GP5; Q53HR1; Q6IPT9; Q96CD8; Q53GA1; Q96RE1; A8K9C4; A0A087WVQ9; A0A4D5RAR2; Q53G89; Q6P4C9; A0A4D5RAE2; Q96C29; Q6P082; Q53HM9; Q53G85; Q16577; Q6IPS9 P68104; Q14222; A0A2U3TZH3; A0A4D5RBG5; B4DNE0; B4E2C5; A0A4D5RAN2; Q6IPN6; Q9NZS6; A0A4D5RAB8; A0A4D5RAC9; Q504Z0; A0A4D5RA98; Q53HR5; Q53GE9; Q5VTE0; Q8IUB0; A0A4D5RAC7; A0A4D5RA76; Q8TBL1	0	1025.61	High	2	513.308	-0.88	62
	FALSE	High	YYVTIIDAPGHR		1	35	4	Q53HQ7	Q53HQ7; A0A4D5RA52; Q6IPT9; Q9H2I7; A9X7H1; Q53GA1; Q96RE1; A0A4D5RAF1; A8K9C4; A0A087WVQ9; B4DV42; A0A4D5RAE2; A0A4D5RA61; Q53HM9; Q53G85; Q16577; Q6IPS9 P68104; Q5JR01; A0A4D5RBG5; B4DNE0; A0A4D5RA69; A0A4D5RAN2; Q6IPN6; Q9NZS6; A0A4D5RAC9; A0A087WV01; A0A4D5RA98; Q53HR5; Q53GE9; Q5VTE0; A0A4D5RBK4; A0A4D5RAC7; A0A4D5RA76; A6PW80; A0A4D5RAA9	0	1404.73	High	2	702.866	-1.6	61
	FALSE	High	VETGVLKPGMVVTFAPVNVTTEVK	1xOxidation [M10]	1	34	1	Q53HQ7	Q53HQ7; Q6IPT9; Q96CD8; Q96RE1; A8K9C4; A0A087WVQ9; A0A4D5RAR2; B4DV42; Q53G89; Q6P4C9; A0A4D5RAE2; Q96C29; Q6P082; Q53HM9; Q53G85; Q6IPS9 P68104; Q14222; A0A4D5RBG5; B4DNE0; B4E2C5; A0A4D5RAN2; Q6IPN6; Q9NZS6; A0A4D5RAB8; A0A4D5RAC9; Q504Z0; A0A4D5RA98; Q53HR5; Q53GE9; Q5VTE0; Q8IUB0; A0A4D5RAC7; A0A4D5RA76; Q8TBL1	0	2531.38	High	3	844.463	-2.05	59
	FALSE	High	EHALLAYTLGVK		1	38	2	Q53HQ7	Q05639; Q53HQ7; A0A4D5RA52; Q59GP5; Q53HR1; Q6IPT9; Q9H2I7; A9X7H1; Q53GA1; Q96RE1; A0A4D5RAF1; A8K9C4; A0A2R8Y488; A0A2R8Y660; B4DV42; Q53G89; A0A4D5RAE2; A0A4D5RA61; Q53HM9; Q53G85; Q16577; Q6IPS9 P68104; A0A2U3TZH3; A0A4D5RBI9; A0A4D5RBG5; A0A4D5RAN2; Q6IPN6; Q9NZS6; A0A4D5RAC9; A0A087WV01; A0A4D5RA98; Q53HR5; Q53GE9; Q5VTE0; A0A4D5RBK4; Q8IUB0; A0A4D5RAC7; A0A4D5RA76	0	1314.74	High	3	438.919	0.44	57
	FALSE	High	QLIVGVNK		1	37	2	Q53HQ7	Q05639; Q53HQ7; A0A4D5RA52; Q59GP5; Q53HR1; Q6IPT9; Q9H2I7; A9X7H1; Q53GA1; Q96RE1; A0A4D5RAF1; A8K9C4; A0A2R8Y488; B4DV42; Q53G89; A0A4D5RAE2; A0A4D5RA61; Q53HM9; Q53G85; Q16577; Q6IPS9 P68104; A0A2U3TZH3; A0A4D5RBI9; A0A4D5RBG5; A0A4D5RAN2; Q6IPN6; Q9NZS6; A0A4D5RAC9; A0A087WV01; A0A4D5RA98; Q53HR5; Q53GE9; Q5VTE0; A0A4D5RBK4; Q8IUB0; A0A4D5RAC7; A0A4D5RA76	0	870.541	High	2	435.773	-1.23	39
FALSE	Master Protein	Q53YD7 P26641	Elongation factor 1-gamma OS=Homo sapiens OX=9606 GN=EEF1G PE=2 SV=1 Elongation factor 1-gamma OS=Homo sapiens OX=9606 GN=EEF1G PE=1 SV=3	5	2	3	2	437	50.1	6.67	117	2	1
	Checked	Confidence	Sequence	Modifications	# Protein Groups	# Proteins	# PSMs	Master Protein Accessions	Protein Accessions	# Missed Cleavages	Theo. MH+ [Da]	Confidence (by Search Engine): Mascot	Charge (by Search Engine): Mascot	m/z [Da] (by Search Engine): Mascot	DeltaM [ppm] (by Search Engine): Mascot	Ions Score (by Search Engine): Mascot
	FALSE	High	WFLTCINQPQFR	1xCarbamidomethyl [C5]	1	2	2	Q53YD7 P26641	Q53YD7 P26641; P26641-2	0	1609.79	High	2	805.402	1.72	54
	FALSE	High	ILGLLDAYLK		1	4	1	Q53YD7 P26641	Q53YD7 P26641; P26641-2; B4DUK7; B4DUP0	0	1118.68	High	2	559.845	0.84	53
FALSE	Master Protein	A0A384ME17	Elongation factor Tu OS=Homo sapiens OX=9606 GN=TUFM PE=2 SV=1	4	2	3	2	455	49.8	7.61	99	2	1
	Checked	Confidence	Sequence	Modifications	# Protein Groups	# Proteins	# PSMs	Master Protein Accessions	Protein Accessions	# Missed Cleavages	Theo. MH+ [Da]	Confidence (by Search Engine): Mascot	Charge (by Search Engine): Mascot	m/z [Da] (by Search Engine): Mascot	DeltaM [ppm] (by Search Engine): Mascot	Ions Score (by Search Engine): Mascot
	FALSE	High	FNLILR		1	2	2	A0A384ME17	A0A384ME17; P49411	0	775.482	High	2	388.244	-1.91	55
	FALSE	High	AEAGDNLGALVR		1	2	1	A0A384ME17	A0A384ME17; P49411	0	1185.62	High	2	593.314	-1.12	45
FALSE	Master Protein	A0A140VJU5 Q9Y371	Endophilin-B1 OS=Homo sapiens OX=9606 GN=SH3GLB1 PE=2 SV=1 Endophilin-B1 OS=Homo sapiens OX=9606 GN=SH3GLB1 PE=1 SV=1	4	1	2	1	365	40.8	6.04	144	1	1
	Checked	Confidence	Sequence	Modifications	# Protein Groups	# Proteins	# PSMs	Master Protein Accessions	Protein Accessions	# Missed Cleavages	Theo. MH+ [Da]	Confidence (by Search Engine): Mascot	Charge (by Search Engine): Mascot	m/z [Da] (by Search Engine): Mascot	DeltaM [ppm] (by Search Engine): Mascot	Ions Score (by Search Engine): Mascot
	FALSE	High	ELIQTSALNFLTPLR		1	4	2	A0A140VJU5 Q9Y371	A0A140VJU5 Q9Y371; Q9Y371-2; A0A087WW40; Q9Y371-3	0	1715.97	High	2	858.489	0.78	101
FALSE	Master Protein	Q7Z2K6	Endoplasmic reticulum metallopeptidase 1 OS=Homo sapiens OX=9606 GN=ERMP1 PE=1 SV=2	1	1	1	1	904	100.2	7.52	48	1	1
	Checked	Confidence	Sequence	Modifications	# Protein Groups	# Proteins	# PSMs	Master Protein Accessions	Protein Accessions	# Missed Cleavages	Theo. MH+ [Da]	Confidence (by Search Engine): Mascot	Charge (by Search Engine): Mascot	m/z [Da] (by Search Engine): Mascot	DeltaM [ppm] (by Search Engine): Mascot	Ions Score (by Search Engine): Mascot
	FALSE	High	AFINLEAAGVGGK		1	5	1	Q7Z2K6	Q7Z2K6-2; Q7Z2K6; A0A0C4DGF0; E7ER77; D3DRI3	0	1246.68	High	2	623.843	0.29	48
FALSE	Master Protein	F8VY02	Endoplasmic reticulum resident protein 29 OS=Homo sapiens OX=9606 GN=ERP29 PE=1 SV=1	6	1	1	1	160	18.1	8	51	1	1
	Checked	Confidence	Sequence	Modifications	# Protein Groups	# Proteins	# PSMs	Master Protein Accessions	Protein Accessions	# Missed Cleavages	Theo. MH+ [Da]	Confidence (by Search Engine): Mascot	Charge (by Search Engine): Mascot	m/z [Da] (by Search Engine): Mascot	DeltaM [ppm] (by Search Engine): Mascot	Ions Score (by Search Engine): Mascot
	FALSE	High	SLNILTAFQK		1	2	1	F8VY02	F8VY02; V9HW71 P30040	0	1134.65	High	2	567.829	-0.39	51
FALSE	Master Protein	A0A384MDW7	Enoyl Coenzyme A hydratase, short chain, 1, mitochondrial OS=Homo sapiens OX=9606 GN=ECHS1 PE=2 SV=1	21	4	6	4	290	31.4	8.07	285	4	1
	Checked	Confidence	Sequence	Modifications	# Protein Groups	# Proteins	# PSMs	Master Protein Accessions	Protein Accessions	# Missed Cleavages	Theo. MH+ [Da]	Confidence (by Search Engine): Mascot	Charge (by Search Engine): Mascot	m/z [Da] (by Search Engine): Mascot	DeltaM [ppm] (by Search Engine): Mascot	Ions Score (by Search Engine): Mascot
	FALSE	High	AQFAQPEILIGTIPGAGGTQR		1	2	1	A0A384MDW7	A0A384MDW7; P30084	0	2125.14	High	2	1063.08	1.91	92
	FALSE	High	SLAMEMVLTGDR		1	2	2	A0A384MDW7	A0A384MDW7; P30084	0	1322.64	High	2	661.826	-0.15	80
	FALSE	High	EMQNLSFQDCYSSK	1xCarbamidomethyl [C10]	1	2	1	A0A384MDW7	A0A384MDW7; P30084	0	1736.73	High	2	868.868	2.43	47
	FALSE	High	NNTVGLIQLNRPK		1	2	2	A0A384MDW7	A0A384MDW7; P30084	0	1466.84	High	3	489.618	-3.31	43
FALSE	Master Protein	B4DRH6	Enoyl-CoA hydratase OS=Homo sapiens OX=9606 PE=2 SV=1	8	4	6	4	717	78.3	8.92	215	4	1
	Checked	Confidence	Sequence	Modifications	# Protein Groups	# Proteins	# PSMs	Master Protein Accessions	Protein Accessions	# Missed Cleavages	Theo. MH+ [Da]	Confidence (by Search Engine): Mascot	Charge (by Search Engine): Mascot	m/z [Da] (by Search Engine): Mascot	DeltaM [ppm] (by Search Engine): Mascot	Ions Score (by Search Engine): Mascot
	FALSE	High	DTSASAVAVGLK		1	5	2	B4DRH6	B4DRH6; H0YFD6; E9KL44 P40939; B4DDZ5; A0A2R8Y4F5	0	1118.61	High	2	559.809	4.12	63
	FALSE	High	QFTPCQLLADHANSPNKK	1xCarbamidomethyl [C5]; 1xGln->pyro-Glu [N-Term]	1	5	1	B4DRH6	B4DRH6; H0YFD6; E9KL44 P40939; B4DDZ5; A0A2R8Y4F5	1	2052	High	3	684.67	0.06	58
	FALSE	High	MQLLEIITTEK		1	5	2	B4DRH6	B4DRH6; H0YFD6; E9KL44 P40939; B4DDZ5; A0A2R8Y4F5	0	1318.73	High	2	659.866	-3.13	54
	FALSE	High	TLQEVTQLSQEAQR		1	6	1	B4DRH6	B4DRH6; A0A2R8Y688; H0YFD6; E9KL44 P40939; A0A2R8Y4F5; A0A2R8YG21	0	1630.84	High	2	815.921	-3.42	53
FALSE	Master Protein	P12724	Eosinophil cationic protein OS=Homo sapiens OX=9606 GN=RNASE3 PE=1 SV=2	19	2	3	2	160	18.4	10.02	190	2	1
	Checked	Confidence	Sequence	Modifications	# Protein Groups	# Proteins	# PSMs	Master Protein Accessions	Protein Accessions	# Missed Cleavages	Theo. MH+ [Da]	Confidence (by Search Engine): Mascot	Charge (by Search Engine): Mascot	m/z [Da] (by Search Engine): Mascot	DeltaM [ppm] (by Search Engine): Mascot	Ions Score (by Search Engine): Mascot
	FALSE	High	TTFANVVNVCGNQSIR	1xCarbamidomethyl [C10]	1	2	2	P12724	P12724; W0UUR6	0	1779.88	High	2	890.446	2.27	102
	FALSE	High	AQWFAIQHISLNPPR		1	2	1	P12724	P12724; W0UUR6	0	1777.95	High	3	593.322	0.33	55
FALSE	Master Protein	P11678	Eosinophil peroxidase OS=Homo sapiens OX=9606 GN=EPX PE=1 SV=2	10	6	11	6	715	81	10.29	387	6	1
	Checked	Confidence	Sequence	Modifications	# Protein Groups	# Proteins	# PSMs	Master Protein Accessions	Protein Accessions	# Missed Cleavages	Theo. MH+ [Da]	Confidence (by Search Engine): Mascot	Charge (by Search Engine): Mascot	m/z [Da] (by Search Engine): Mascot	DeltaM [ppm] (by Search Engine): Mascot	Ions Score (by Search Engine): Mascot
	FALSE	High	IICDNTGITTVSR	1xCarbamidomethyl [C3]	1	1	2	P11678	P11678	0	1449.74	High	2	725.372	0.1	86
	FALSE	High	VANVFTLAFR		1	1	2	P11678	P11678	0	1137.64	High	2	569.322	-4.06	68
	FALSE	High	TNYLGLLAINQR		1	1	2	P11678	P11678	0	1375.77	High	2	688.388	-0.72	55
	FALSE	High	RPLLGASNQALAR		1	1	2	P11678	P11678	0	1366.79	High	3	456.267	-2.73	54
	FALSE	High	IPCFLAGDTR	1xCarbamidomethyl [C3]	1	4	2	P11678	P05164-2; P05164; P05164-3; P11678	0	1149.57	High	2	575.291	2.41	46
	FALSE	High	IVYEGGIDPILR		1	1	1	P11678	P11678	0	1344.75	High	2	672.879	-0.49	42
FALSE	Master Protein	V9HVZ7	Epididymis luminal protein 176 OS=Homo sapiens OX=9606 GN=HEL-176 PE=2 SV=1	61	10	67	2	223	25	5.66	3403	10	1
	Checked	Confidence	Sequence	Modifications	# Protein Groups	# Proteins	# PSMs	Master Protein Accessions	Protein Accessions	# Missed Cleavages	Theo. MH+ [Da]	Confidence (by Search Engine): Mascot	Charge (by Search Engine): Mascot	m/z [Da] (by Search Engine): Mascot	DeltaM [ppm] (by Search Engine): Mascot	Ions Score (by Search Engine): Mascot
	FALSE	High	DLYANTVLSGGTTMYPGIADR		2	21	2	V9HVZ7; Q53G99	A0A2R8Y793; Q9UE89; V9HVZ7; A4UCT3; Q53G99; Q6PJ43; Q53GK6; Q1KLZ0 P60709; B4E335; Q8WVW5; Q53G76; Q96DE1; B4E3A4; Q96FU6; F1BXA6; B4DVQ0; A5GZ75; B4DW52; P63261; B3KWQ3; B7ZAP6	0	2215.07	High	2	1108.04	-0.15	126
	FALSE	High	DLYANTVLSGGTTMYPGIADR	1xOxidation [M14]	2	21	4	V9HVZ7; Q53G99	A0A2R8Y793; Q9UE89; V9HVZ7; A4UCT3; Q53G99; Q6PJ43; Q53GK6; Q1KLZ0 P60709; B4E335; Q8WVW5; Q53G76; Q96DE1; B4E3A4; Q96FU6; F1BXA6; B4DVQ0; A5GZ75; B4DW52; P63261; B3KWQ3; B7ZAP6	0	2231.06	High	2	1116.04	2.13	125
	FALSE	High	LCYVALDFEQEMATAASSSSLEK	1xCarbamidomethyl [C2]	2	22	3	V9HVZ7; Q53G99	G8FSY7; A0A2R8Y793; V9HVZ7; A4UCT3; Q53G99; A0A2R8YEA7; Q6PJ43; Q53GK6; Q1KLZ0 P60709; B4E335; Q8WVW5; Q53G76; B4E3A4; Q96FU6; Q6S8J3; B4DVQ0; A5GZ75; I3L4N8; B4DW52; P63261; B3KWQ3; B7ZAP6	0	2550.17	High	2	1275.59	-3.05	104
	FALSE	High	KDLYANTVLSGGTTMYPGIADR	1xOxidation [M15]	2	21	2	V9HVZ7; Q53G99	A0A2R8Y793; Q9UE89; V9HVZ7; A4UCT3; Q53G99; Q6PJ43; Q53GK6; Q1KLZ0 P60709; B4E335; Q8WVW5; Q53G76; Q96DE1; B4E3A4; Q96FU6; F1BXA6; B4DVQ0; A5GZ75; B4DW52; P63261; B3KWQ3; B7ZAP6	1	2359.16	High	3	787.059	0.75	103
	FALSE	High	SYELPDGQVITIGNER		2	41	32	V9HVZ7; Q53G99	G8FSY7; A5A3E0; A0A2R8Y793; P63267; V9HVZ7; A4UCT3; Q53G99; A0A173GMX0; Q9BYX7; A8K3K1; A0A2R8YEA7; Q6PJ43; B7Z6P1; Q53GK6; B3KPP5; Q1KLZ0 P60709; B4E335; P63267-2; Q8WVW5; Q53G76; Q96DE1; B3KUD3; B4E3A4; Q96FU6; Q6S8J3; F1BXA6; P62736 D2JYH4; B4DVQ0; P68133; B4DUI8; K4ENJ5; A5GZ75; Q562R1; K4EP00 K4EQ44; B3KW67; B4DW52; P68032; P63261; Q13707; B3KWQ3; B7ZAP6	0	1790.89	High	2	895.95	-0.01	100
	FALSE	High	KDLYANTVLSGGTTMYPGIADR		2	21	2	V9HVZ7; Q53G99	A0A2R8Y793; Q9UE89; V9HVZ7; A4UCT3; Q53G99; Q6PJ43; Q53GK6; Q1KLZ0 P60709; B4E335; Q8WVW5; Q53G76; Q96DE1; B4E3A4; Q96FU6; F1BXA6; B4DVQ0; A5GZ75; B4DW52; P63261; B3KWQ3; B7ZAP6	1	2343.16	High	3	781.727	0.17	94
	FALSE	High	SYELPDGQVITIGNER	1xDeamidated [N/Q]	2	41	5	V9HVZ7; Q53G99	G8FSY7; A5A3E0; A0A2R8Y793; P63267; V9HVZ7; A4UCT3; Q53G99; A0A173GMX0; Q9BYX7; A8K3K1; A0A2R8YEA7; Q6PJ43; B7Z6P1; Q53GK6; B3KPP5; Q1KLZ0 P60709; B4E335; P63267-2; Q8WVW5; Q53G76; Q96DE1; B3KUD3; B4E3A4; Q96FU6; Q6S8J3; F1BXA6; P62736 D2JYH4; B4DVQ0; P68133; B4DUI8; K4ENJ5; A5GZ75; Q562R1; K4EP00 K4EQ44; B3KW67; B4DW52; P68032; P63261; Q13707; B3KWQ3; B7ZAP6	0	1791.88	High	2	896.443	1.89	85
	FALSE	High	QEYDESGPSIVHR	1xGln->pyro-Glu [N-Term]	2	23	3	V9HVZ7; Q53G99	A5A3E0; A0A2R8YFE2; V9HVZ7; Q53G99; Q9BYX7; Q6PJ43; Q53GK6; P0CG39; Q1KLZ0 P60709; B4E335; Q8WVW5; Q53G76; Q96DE1; B4E3A4; Q96FU6; Q6S8J3; B4DVQ0; B4DW52; P0CG38; P63261; L0R5C4; B3KWQ3; B7ZAP6	0	1499.68	High	2	750.343	1.11	83
	FALSE	High	LCYVALDFEQEMATAASSSSLEK	1xCarbamidomethyl [C2]; 1xOxidation [M12]	2	22	3	V9HVZ7; Q53G99	G8FSY7; A0A2R8Y793; V9HVZ7; A4UCT3; Q53G99; A0A2R8YEA7; Q6PJ43; Q53GK6; Q1KLZ0 P60709; B4E335; Q8WVW5; Q53G76; B4E3A4; Q96FU6; Q6S8J3; B4DVQ0; A5GZ75; I3L4N8; B4DW52; P63261; B3KWQ3; B7ZAP6	0	2566.17	High	2	1283.59	3.43	75
	FALSE	High	CPEALFQPSFLGMESCGIHETTFNSIMK	2xCarbamidomethyl [C1; C16]; 2xOxidation [M13; M27]	2	20	1	V9HVZ7; Q53G99	A0A2R8Y793; V9HVZ7; A4UCT3; Q53G99; Q6PJ43; Q53GK6; Q1KLZ0 P60709; B4E335; Q8WVW5; Q53G76; Q96DE1; B4E3A4; Q96FU6; F1BXA6; B4DVQ0; A5GZ75; B4DW52; P63261; B3KWQ3; B7ZAP6	0	3263.45	High	3	1088.49	-2.76	74
	FALSE	High	EKLCYVALDFEQEMATAASSSSLEK	1xCarbamidomethyl [C4]	2	22	1	V9HVZ7; Q53G99	G8FSY7; A0A2R8Y793; V9HVZ7; A4UCT3; Q53G99; A0A2R8YEA7; Q6PJ43; Q53GK6; Q1KLZ0 P60709; B4E335; Q8WVW5; Q53G76; B4E3A4; Q96FU6; Q6S8J3; B4DVQ0; A5GZ75; I3L4N8; B4DW52; P63261; B3KWQ3; B7ZAP6	1	2807.31	High	3	936.444	2.52	70
	FALSE	High	MDSGDGVTHTVPIYEGYALPHAILR	1xOxidation [M1]	1	1	1	V9HVZ7	V9HVZ7	0	2728.34	High	3	910.119	0.74	69
	FALSE	High	DSGDGVTHTVPIYEGYALPHAILR		1	1	1	V9HVZ7	V9HVZ7	0	2581.3	High	3	861.105	-2.03	68
	FALSE	High	QEYDESGPSIVHR		2	23	4	V9HVZ7; Q53G99	A5A3E0; A0A2R8YFE2; V9HVZ7; Q53G99; Q9BYX7; Q6PJ43; Q53GK6; P0CG39; Q1KLZ0 P60709; B4E335; Q8WVW5; Q53G76; Q96DE1; B4E3A4; Q96FU6; Q6S8J3; B4DVQ0; B4DW52; P0CG38; P63261; L0R5C4; B3KWQ3; B7ZAP6	0	1516.7	High	2	758.856	1.95	67
	FALSE	High	MDSGDGVTHTVPIYEGYALPHAILR		1	1	1	V9HVZ7	V9HVZ7	0	2712.35	High	4	678.841	-0.41	49
	FALSE	High	IIAPPER		2	34	2	V9HVZ7; Q53G99	P63267; A0A2R8YFE2; V9HVZ7; A4UCT3; Q53G99; A8K3K1; Q6PJ43; B7Z6P1; Q53GK6; B3KPP5; A6NL76; Q1KLZ0 P60709; B4E335; P63267-2; Q8WVW5; Q53G76; Q96DE1; B3KUD3; B4E3A4; Q96FU6; F1BXA6; P62736 D2JYH4; B4DVQ0; P68133; B4DUI8; A5GZ75; Q562R1; B3KW67; B4DW52; P68032; P63261; Q7Z7J6; B3KWQ3; B7ZAP6	0	795.472	High	2	398.238	-3.42	39
FALSE	Master Protein	V9HWP2 P14625	Epididymis luminal protein 35 OS=Homo sapiens OX=9606 GN=HEL-S-125m PE=2 SV=1 Endoplasmin OS=Homo sapiens OX=9606 GN=HSP90B1 PE=1 SV=1	8	5	7	5	803	92.4	4.84	318	5	1
	Checked	Confidence	Sequence	Modifications	# Protein Groups	# Proteins	# PSMs	Master Protein Accessions	Protein Accessions	# Missed Cleavages	Theo. MH+ [Da]	Confidence (by Search Engine): Mascot	Charge (by Search Engine): Mascot	m/z [Da] (by Search Engine): Mascot	DeltaM [ppm] (by Search Engine): Mascot	Ions Score (by Search Engine): Mascot
	FALSE	High	GVVDSDDLPLNVSR		1	5	2	V9HWP2 P14625	V9HWP2 P14625; B4DHT9; Q5CAQ5; Q59FC6; B4DU71	0	1485.75	High	2	743.381	0.46	89
	FALSE	High	FQSSHHPTDITSLDQYVER		1	5	2	V9HWP2 P14625	V9HWP2 P14625; B4DHT9; Q5CAQ5; Q59FC6; B4DU71	0	2260.06	High	3	754.027	1.22	82
	FALSE	High	LSLNIDPDAK		1	5	1	V9HWP2 P14625	V9HWP2 P14625; B4DHT9; H0YIV0; Q5CAQ5; B4DU71	0	1085.58	High	2	543.294	-1.84	57
	FALSE	High	IADDKYNDTFWK		1	5	1	V9HWP2 P14625	V9HWP2 P14625; B4DHT9; Q5CAQ5; Q59FC6; B4DU71	1	1515.71	High	2	758.359	-0.94	47
	FALSE	High	TFEINPR		1	7	1	V9HWP2 P14625	Q58FF2; V9HWP2 P14625; B4DHT9; H0YIV0; Q5CAQ5; Q58FF3; B4DU71	0	876.457	High	2	438.732	-1.47	45
FALSE	Master Protein	D0PNI1 P63104	Epididymis luminal protein 4 OS=Homo sapiens OX=9606 GN=YWHAZ PE=2 SV=1 14-3-3 protein zeta/delta OS=Homo sapiens OX=9606 GN=YWHAZ PE=1 SV=1	40	9	22	8	245	27.7	4.79	993	9	1
	Checked	Confidence	Sequence	Modifications	# Protein Groups	# Proteins	# PSMs	Master Protein Accessions	Protein Accessions	# Missed Cleavages	Theo. MH+ [Da]	Confidence (by Search Engine): Mascot	Charge (by Search Engine): Mascot	m/z [Da] (by Search Engine): Mascot	DeltaM [ppm] (by Search Engine): Mascot	Ions Score (by Search Engine): Mascot
	FALSE	High	GIVDQSQQAYQEAFEISK		1	6	2	D0PNI1 P63104	D0PNI1 P63104; P63104-2; H0YB80; B0AZS6; B7Z2E6; Q2F831	0	2040.99	High	2	1021	1.23	114
	FALSE	High	SVTEQGAELSNEER		1	8	2	D0PNI1 P63104	D0PNI1 P63104; Q6LD62; E9PD24; E7EVZ2; E5RIR4; E7EX29; E5RGE1; E7ESK7	0	1548.71	High	2	774.861	0.51	94
	FALSE	High	TAFDEAIAELDTLSEESYK		1	7	4	D0PNI1 P63104	D0PNI1 P63104; P63104-2; H0YB80; B0AZS6; B7Z2E6; Q2F831; E7EX29	0	2131.99	High	2	1066.5	-1.03	83
	FALSE	High	YLAEVAAGDDKK		1	6	3	D0PNI1 P63104	D0PNI1 P63104; P63104-2; H0YB80; B0AZS6; B7Z2E6; E7EX29	1	1279.65	High	2	640.327	-5.32	82
	FALSE	High	GIVDQSQQAYQEAFEISKK		1	6	1	D0PNI1 P63104	D0PNI1 P63104; P63104-2; H0YB80; B0AZS6; B7Z2E6; Q2F831	1	2169.08	High	3	723.697	-2.05	81
	FALSE	High	KGIVDQSQQAYQEAFEISK		1	5	2	D0PNI1 P63104	D0PNI1 P63104; P63104-2; H0YB80; B0AZS6; B7Z2E6	1	2169.08	High	3	723.7	1.58	67
	FALSE	High	DSTLIMQLLR	1xOxidation [M6]	7	29	4	D0PNI1 P63104; G9K389; P31947; V9HWD6 P31946; Q9H4N8; B4DHC4; B4DMT8	D0PNI1 P63104; G9K389; P31946-2; B7ZA86; P31947; V9HWD6 P31946; P63104-2; H0YB80; Q9H4N8; B5BU24; B4DE78; A0A024R1K7 Q04917; B4DHC4; B0AZS6; Q53S41; P61981; P31947-2; K7EM20; P62258-2; B7Z2E6; B4DMT8; B3KNB4; Q2F831; E7EX29; G9K388; B4DY04; P27348; V9HW98 P62258; B2R6N6	0	1205.66	High	2	603.331	-0.12	63
	FALSE	High	DICNDVLSLLEK	1xCarbamidomethyl [C3]	1	4	1	D0PNI1 P63104	D0PNI1 P63104; B0AZS6; E7EX29; E7ESK7	0	1418.72	High	2	709.864	0.76	56
	FALSE	High	DSTLIMQLLR		7	29	1	D0PNI1 P63104; G9K389; P31947; V9HWD6 P31946; Q9H4N8; B4DHC4; B4DMT8	D0PNI1 P63104; G9K389; P31946-2; B7ZA86; P31947; V9HWD6 P31946; P63104-2; H0YB80; Q9H4N8; B5BU24; B4DE78; A0A024R1K7 Q04917; B4DHC4; B0AZS6; Q53S41; P61981; P31947-2; K7EM20; P62258-2; B7Z2E6; B4DMT8; B3KNB4; Q2F831; E7EX29; G9K388; B4DY04; P27348; V9HW98 P62258; B2R6N6	0	1189.66	High	2	595.335	0.83	43
	FALSE	High	FLIPNASQAESK		1	5	2	D0PNI1 P63104	D0PNI1 P63104; P63104-2; B0AZS6; E7EX29; E7ESK7	0	1304.68	High	2	652.846	-0.56	42
FALSE	Master Protein	V9HWC0 P26038	Epididymis luminal protein 70 OS=Homo sapiens OX=9606 GN=HEL70 PE=2 SV=1 Moesin OS=Homo sapiens OX=9606 GN=MSN PE=1 SV=3	3	2	2	2	577	67.8	6.4	80	2	1
	Checked	Confidence	Sequence	Modifications	# Protein Groups	# Proteins	# PSMs	Master Protein Accessions	Protein Accessions	# Missed Cleavages	Theo. MH+ [Da]	Confidence (by Search Engine): Mascot	Charge (by Search Engine): Mascot	m/z [Da] (by Search Engine): Mascot	DeltaM [ppm] (by Search Engine): Mascot	Ions Score (by Search Engine): Mascot
	FALSE	High	ISQLEMAR		1	2	1	V9HWC0 P26038	B7Z4C7; V9HWC0 P26038	0	947.498	High	2	474.254	1.97	58
	FALSE	High	IGFPWSEIR		1	23	1	V9HWC0 P26038	P35241-4; Q9UJZ7; Q6NUR7; B7Z5V2; Q05CU6; A0A2R8Y5S7; J7M2B1; B2R6J2; P35241-5; Q6PJT4; B0YJ88 P35241; V9HWC0 P26038; P15311; Q9UK20; Q9UJZ6; A0A2R8Y7M3; Q9UJU1; Q9UJZ2; Q6PKD3; E7EQR4; B7Z437; V9HW42; B7Z2S7	0	1104.58	High	2	552.796	1.78	50
FALSE	Master Protein	K9JA46 P07900	Epididymis luminal secretory protein 52 OS=Homo sapiens OX=9606 GN=EL52 PE=2 SV=1 Heat shock protein HSP 90-alpha OS=Homo sapiens OX=9606 GN=HSP90AA1 PE=1 SV=5	6	3	6	1	732	84.6	5.02	290	3	1
	Checked	Confidence	Sequence	Modifications	# Protein Groups	# Proteins	# PSMs	Master Protein Accessions	Protein Accessions	# Missed Cleavages	Theo. MH+ [Da]	Confidence (by Search Engine): Mascot	Charge (by Search Engine): Mascot	m/z [Da] (by Search Engine): Mascot	DeltaM [ppm] (by Search Engine): Mascot	Ions Score (by Search Engine): Mascot
	FALSE	High	GVVDSEDIPLNLSR		3	20	4	Q53FS6; K9JA46 P07900; A0A024RD80 P08238	Q53FS6; P07900-2; K9JA46 P07900; Q2VPJ6; I3L239; Q8TBA7; Q86U12; Q8N9Z3; Q9BV61; Q9H6X9; A0A024RD80 P08238; A0A140VJY2 Q12931; Q12931-2; Q53G55; B4DMA2; B4DGL0; A8K3W9; O75322; I3L0K7; Q96HX7	0	1513.79	High	2	757.394	-3.04	85
	FALSE	High	NPDDITNEEYGEFYK		1	6	2	K9JA46 P07900	P07900-2; K9JA46 P07900; Q2VPJ6; Q8TBA7; Q86U12; O75322	0	1833.78	High	2	917.394	-0.3	74
	FALSE	High	ADLINNLGTIAK		2	13	2	K9JA46 P07900; A0A024RD80 P08238	P07900-2; B4DTA5; K9JA46 P07900; Q2VPJ6; Q6PK50; Q8TBA7; A0A024RD80 P08238; Q58FF8; B4DMA2; B4DGL0; Q14568; Q86SX1; O14942	0	1242.71	High	2	621.857	0.7	45
FALSE	Master Protein	V9HWD6 P31946	Epididymis secretory protein Li 1 OS=Homo sapiens OX=9606 GN=HEL-S-1 PE=2 SV=1 14-3-3 protein beta/alpha OS=Homo sapiens OX=9606 GN=YWHAB PE=1 SV=3	30	5	18	4	246	28.1	4.83	710	5	1
	Checked	Confidence	Sequence	Modifications	# Protein Groups	# Proteins	# PSMs	Master Protein Accessions	Protein Accessions	# Missed Cleavages	Theo. MH+ [Da]	Confidence (by Search Engine): Mascot	Charge (by Search Engine): Mascot	m/z [Da] (by Search Engine): Mascot	DeltaM [ppm] (by Search Engine): Mascot	Ions Score (by Search Engine): Mascot
	FALSE	High	QTTVSNSQQAYQEAFEISK	1xGln->pyro-Glu [N-Term]	1	3	1	V9HWD6 P31946	P31946-2; V9HWD6 P31946; B5BU24	0	2142	High	2	1071.5	0.01	113
	FALSE	High	TAFDEAIAELDTLNEESYK		1	2	3	V9HWD6 P31946	P31946-2; V9HWD6 P31946	0	2159	High	2	1080.01	0.38	95
	FALSE	High	QTTVSNSQQAYQEAFEISK		1	3	2	V9HWD6 P31946	P31946-2; V9HWD6 P31946; B5BU24	0	2159.03	High	2	1080.02	1.96	90
	FALSE	High	QTTVSNSQQAYQEAFEISK	1xDeamidated [N6]; 1xGln->pyro-Glu [N-Term]	1	3	1	V9HWD6 P31946	P31946-2; V9HWD6 P31946; B5BU24	0	2142.98	High	2	1072	8.38	72
	FALSE	High	QTTVSNSQQAYQEAFEISK	1xDeamidated [Q/N]	1	3	3	V9HWD6 P31946	P31946-2; V9HWD6 P31946; B5BU24	0	2160.01	High	2	1080.52	7.55	64
	FALSE	High	DSTLIMQLLR	1xOxidation [M6]	7	29	4	D0PNI1 P63104; G9K389; P31947; V9HWD6 P31946; Q9H4N8; B4DHC4; B4DMT8	D0PNI1 P63104; G9K389; P31946-2; B7ZA86; P31947; V9HWD6 P31946; P63104-2; H0YB80; Q9H4N8; B5BU24; B4DE78; A0A024R1K7 Q04917; B4DHC4; B0AZS6; Q53S41; P61981; P31947-2; K7EM20; P62258-2; B7Z2E6; B4DMT8; B3KNB4; Q2F831; E7EX29; G9K388; B4DY04; P27348; V9HW98 P62258; B2R6N6	0	1205.66	High	2	603.331	-0.12	63
	FALSE	High	AVTEQGHELSNEER		1	8	2	V9HWD6 P31946	P31946-2; Q59EQ2; A0A0J9YWZ2; V9HWD6 P31946; Q4VY19; B5BU24; A0A0J9YWE8; Q4VY20	0	1598.74	High	2	799.868	-7.54	50
	FALSE	High	YLIPNATQPESK		1	3	1	V9HWD6 P31946	P31946-2; V9HWD6 P31946; B5BU24	0	1360.71	High	2	680.858	-1.32	45
	FALSE	High	DSTLIMQLLR		7	29	1	D0PNI1 P63104; G9K389; P31947; V9HWD6 P31946; Q9H4N8; B4DHC4; B4DMT8	D0PNI1 P63104; G9K389; P31946-2; B7ZA86; P31947; V9HWD6 P31946; P63104-2; H0YB80; Q9H4N8; B5BU24; B4DE78; A0A024R1K7 Q04917; B4DHC4; B0AZS6; Q53S41; P61981; P31947-2; K7EM20; P62258-2; B7Z2E6; B4DMT8; B3KNB4; Q2F831; E7EX29; G9K388; B4DY04; P27348; V9HW98 P62258; B2R6N6	0	1189.66	High	2	595.335	0.83	43
FALSE	Master Protein	V9HW44 P68402	Epididymis secretory protein Li 303 OS=Homo sapiens OX=9606 GN=HEL-S-303 PE=2 SV=1 Platelet-activating factor acetylhydrolase IB subunit beta OS=Homo sapiens OX=9606 GN=PAFAH1B2 PE=1 SV=1	4	1	1	1	229	25.6	5.92	40	1	1
	Checked	Confidence	Sequence	Modifications	# Protein Groups	# Proteins	# PSMs	Master Protein Accessions	Protein Accessions	# Missed Cleavages	Theo. MH+ [Da]	Confidence (by Search Engine): Mascot	Charge (by Search Engine): Mascot	m/z [Da] (by Search Engine): Mascot	DeltaM [ppm] (by Search Engine): Mascot	Ions Score (by Search Engine): Mascot
	FALSE	High	IIVLGLLPR		1	2	1	V9HW44 P68402	V9HW44 P68402; J3KNE3	0	993.682	High	2	497.345	1.8	40
FALSE	Master Protein	V9HWI0 P14550	Epididymis secretory protein Li 6 OS=Homo sapiens OX=9606 GN=HEL-S-165mP PE=2 SV=1 Aldo-keto reductase family 1 member A1 OS=Homo sapiens OX=9606 GN=AKR1A1 PE=1 SV=3	7	1	1	1	325	36.6	6.79	52	1	1
	Checked	Confidence	Sequence	Modifications	# Protein Groups	# Proteins	# PSMs	Master Protein Accessions	Protein Accessions	# Missed Cleavages	Theo. MH+ [Da]	Confidence (by Search Engine): Mascot	Charge (by Search Engine): Mascot	m/z [Da] (by Search Engine): Mascot	DeltaM [ppm] (by Search Engine): Mascot	Ions Score (by Search Engine): Mascot
	FALSE	High	AWRDPDEPVLLEEPVVLALAEK		1	1	1	V9HWI0 P14550	V9HWI0 P14550	1	2489.33	High	3	830.451	4.52	52
FALSE	Master Protein	V9HWC7 P30041	Epididymis secretory sperm binding protein Li 128m OS=Homo sapiens OX=9606 GN=HEL-S-128m PE=2 SV=1 Peroxiredoxin-6 OS=Homo sapiens OX=9606 GN=PRDX6 PE=1 SV=3	24	4	7	4	224	25	6.38	292	4	1
	Checked	Confidence	Sequence	Modifications	# Protein Groups	# Proteins	# PSMs	Master Protein Accessions	Protein Accessions	# Missed Cleavages	Theo. MH+ [Da]	Confidence (by Search Engine): Mascot	Charge (by Search Engine): Mascot	m/z [Da] (by Search Engine): Mascot	DeltaM [ppm] (by Search Engine): Mascot	Ions Score (by Search Engine): Mascot
	FALSE	High	PGGLLLGDVAPNFEANTTVGR		1	2	1	V9HWC7 P30041	V9HWC7 P30041; B4DUK1	0	2098.09	High	2	1049.55	2.83	89
	FALSE	High	PGGLLLGDVAPNFEANTTVGR	1xDeamidated [N12]	1	2	1	V9HWC7 P30041	V9HWC7 P30041; B4DUK1	0	2099.08	High	2	1050.05	5.91	66
	FALSE	High	DFTPVCTTELGR	1xCarbamidomethyl [C6]	1	1	2	V9HWC7 P30041	V9HWC7 P30041	0	1395.66	High	2	698.335	3.57	57
	FALSE	High	LPFPIIDDR		1	2	2	V9HWC7 P30041	A4UCS6; V9HWC7 P30041	0	1085.6	High	2	543.304	1.87	51
	FALSE	High	LSILYPATTGR		1	2	2	V9HWC7 P30041	A4UCS6; V9HWC7 P30041	0	1191.67	High	2	596.339	-2.3	47
FALSE	Master Protein	V9HWG1 Q13228	Epididymis secretory sperm binding protein Li 134P OS=Homo sapiens OX=9606 GN=HEL-S-134P PE=2 SV=1 Methanethiol oxidase OS=Homo sapiens OX=9606 GN=SELENBP1 PE=1 SV=2	16	5	5	5	472	52.4	6.37	144	5	1
	Checked	Confidence	Sequence	Modifications	# Protein Groups	# Proteins	# PSMs	Master Protein Accessions	Protein Accessions	# Missed Cleavages	Theo. MH+ [Da]	Confidence (by Search Engine): Mascot	Charge (by Search Engine): Mascot	m/z [Da] (by Search Engine): Mascot	DeltaM [ppm] (by Search Engine): Mascot	Ions Score (by Search Engine): Mascot
	FALSE	High	GTWERPGGAAPLGYDFWYQPR		1	8	1	V9HWG1 Q13228	V9HWG1 Q13228; Q13228-4; A6PVX1; H0Y532; B4DPI7; Q9H8A8; Q13228-2; Q13228-3	0	2424.15	High	3	808.724	2.4	56
	FALSE	High	LVLPSLISSR		1	7	1	V9HWG1 Q13228	V9HWG1 Q13228; Q13228-4; A6PVX1; F2Z2W8; F8WCR4; Q9H8A8; Q13228-2	0	1084.67	High	2	542.84	0.73	50
	FALSE	High	FLHNPDAAQGFVGCALSSTIQR	1xCarbamidomethyl [C14]	1	8	1	V9HWG1 Q13228	V9HWG1 Q13228; Q13228-4; A6PVX1; H0Y532; B4DPI7; Q9H8A8; Q13228-2; Q13228-3	0	2389.17	High	3	797.063	0.74	45
	FALSE	High	LTGQLFLGGSIVK		1	5	1	V9HWG1 Q13228	V9HWG1 Q13228; Q13228-4; B4DPI7; Q13228-2; Q13228-3	0	1332.79	High	2	666.897	-1.33	42
	FALSE	High	DGLIPLEIR		1	8	1	V9HWG1 Q13228	V9HWG1 Q13228; Q13228-4; A6PVX1; H0Y532; B4DPI7; Q9H8A8; Q13228-2; Q13228-3	0	1025.6	High	2	513.304	1.5	39
FALSE	Master Protein	V9HWE8 P52565	Epididymis secretory sperm binding protein Li 47e OS=Homo sapiens OX=9606 GN=HEL-S-47e PE=2 SV=1 Rho GDP-dissociation inhibitor 1 OS=Homo sapiens OX=9606 GN=ARHGDIA PE=1 SV=3	14	2	4	2	204	23.2	5.11	157	2	1
	Checked	Confidence	Sequence	Modifications	# Protein Groups	# Proteins	# PSMs	Master Protein Accessions	Protein Accessions	# Missed Cleavages	Theo. MH+ [Da]	Confidence (by Search Engine): Mascot	Charge (by Search Engine): Mascot	m/z [Da] (by Search Engine): Mascot	DeltaM [ppm] (by Search Engine): Mascot	Ions Score (by Search Engine): Mascot
	FALSE	High	IDKTDYMVGSYGPR	1xOxidation [M7]	1	3	2	V9HWE8 P52565	V9HWE8 P52565; J3KTF8; J3QQX2	1	1617.76	High	3	539.923	-1.51	67
	FALSE	High	IDKTDYMVGSYGPR		1	3	1	V9HWE8 P52565	V9HWE8 P52565; J3KTF8; J3QQX2	1	1601.76	High	3	534.593	1.05	52
	FALSE	High	AEEYEFLTPVEEAPK		1	4	1	V9HWE8 P52565	V9HWE8 P52565; J3KTF8; J3KRE2; J3QQX2	0	1751.84	High	2	876.422	0.15	46
FALSE	Master Protein	A0A384MTR2 P30048	Epididymis secretory sperm binding protein OS=Homo sapiens OX=9606 GN=PRDX3 PE=2 SV=1 Thioredoxin-dependent peroxide reductase, mitochondrial OS=Homo sapiens OX=9606 GN=PRDX3 PE=1 SV=3	4	1	1	1	256	27.7	7.78	42	1	1
	Checked	Confidence	Sequence	Modifications	# Protein Groups	# Proteins	# PSMs	Master Protein Accessions	Protein Accessions	# Missed Cleavages	Theo. MH+ [Da]	Confidence (by Search Engine): Mascot	Charge (by Search Engine): Mascot	m/z [Da] (by Search Engine): Mascot	DeltaM [ppm] (by Search Engine): Mascot	Ions Score (by Search Engine): Mascot
	FALSE	High	HLSVNDLPVGR		1	3	1	A0A384MTR2 P30048	A0A384MTR2 P30048; P30048-2; Q53HC2	0	1206.66	High	3	402.891	-1.42	42
FALSE	Master Protein	Q6I9V5 P12236	Epididymis secretory sperm binding protein OS=Homo sapiens OX=9606 GN=SLC25A6 PE=2 SV=1 ADP/ATP translocase 3 OS=Homo sapiens OX=9606 GN=SLC25A6 PE=1 SV=4	17	5	9	1	298	32.8	9.74	262	5	1
	Checked	Confidence	Sequence	Modifications	# Protein Groups	# Proteins	# PSMs	Master Protein Accessions	Protein Accessions	# Missed Cleavages	Theo. MH+ [Da]	Confidence (by Search Engine): Mascot	Charge (by Search Engine): Mascot	m/z [Da] (by Search Engine): Mascot	DeltaM [ppm] (by Search Engine): Mascot	Ions Score (by Search Engine): Mascot
	FALSE	High	YFPTQALNFAFK		2	10	5	Q6I9V5 P12236; P05141	Q6I9V5 P12236; Q59EI9; P05141; A0A0S2Z3H3 P12235; Q9H0C2; Q6NVC0; A0A0S2Z359; V9GYG0; A8K787; Q59EP7	0	1446.74	High	2	723.875	0.85	59
	FALSE	High	LLLQVQHASK		2	8	1	Q6I9V5 P12236; P05141	Q6I9V5 P12236; Q59EI9; P05141; A0A0S2Z3H3 P12235; Q6NVC0; A0A0S2Z359; V9GYG0; A8K787	0	1136.68	High	2	568.839	-6.11	49
	FALSE	High	TAVAPIER		2	9	1	Q6I9V5 P12236; P05141	Q6I9V5 P12236; Q59EI9; P05141; A0A0S2Z3H3 P12235; Q9H0C2; Q6NVC0; A0A0S2Z359; V9GYG0; A8K787	0	856.489	High	2	428.746	-3.7	48
	FALSE	High	DFLAGGIAAAISK		1	2	1	Q6I9V5 P12236	Q6I9V5 P12236; Q59EI9	0	1233.68	High	2	617.346	0.4	43
	FALSE	High	GNLANVIR		2	11	1	Q6I9V5 P12236; P05141	Q6I9V5 P12236; Q59EI9; P05141; A0A0S2Z3H3 P12235; Q9H0C2; Q6NVC0; O75961; A0A0S2Z359; V9GYG0; A8K787; Q59EP7	0	856.5	High	2	428.753	-2.07	38
FALSE	Master Protein	A0A384MTJ7	Epididymis secretory sperm binding protein OS=Homo sapiens OX=9606 PE=2 SV=1	4	2	3	1	517	57.2	6.99	94	2	1
	Checked	Confidence	Sequence	Modifications	# Protein Groups	# Proteins	# PSMs	Master Protein Accessions	Protein Accessions	# Missed Cleavages	Theo. MH+ [Da]	Confidence (by Search Engine): Mascot	Charge (by Search Engine): Mascot	m/z [Da] (by Search Engine): Mascot	DeltaM [ppm] (by Search Engine): Mascot	Ions Score (by Search Engine): Mascot
	FALSE	High	TFVEESIYNEFLER		1	3	1	A0A384MTJ7	B4DLJ0; A0A384MTJ7; P30837	0	1775.85	High	2	888.422	-6.72	54
	FALSE	High	VTLELGGK		3	22	2	Q59EJ0; A0A384NPN7 P05091; A0A384MTJ7	Q53FB6; Q59EJ0; A0A024RC95 P47895; H0YMG7; B4DYU3; O94788-3; B4DH89; B4DDF8; O94788-4; P05091-2; V9HVX6; V9HW83 P00352; B4DXX3; A0A384NPN7 P05091; B4YAH7; Q7Z3A2; O94788; H0Y2X5; A0A384MTJ7; O94788-2; B2R5T2; P30837	0	816.483	High	2	408.744	-1.89	52
FALSE	Master Protein	A0A384MTY2 Q14019	Epididymis secretory sperm binding protein OS=Homo sapiens OX=9606 PE=2 SV=1 Coactosin-like protein OS=Homo sapiens OX=9606 GN=COTL1 PE=1 SV=3	19	1	1	1	142	15.9	5.67	57	1	1
	Checked	Confidence	Sequence	Modifications	# Protein Groups	# Proteins	# PSMs	Master Protein Accessions	Protein Accessions	# Missed Cleavages	Theo. MH+ [Da]	Confidence (by Search Engine): Mascot	Charge (by Search Engine): Mascot	m/z [Da] (by Search Engine): Mascot	DeltaM [ppm] (by Search Engine): Mascot	Ions Score (by Search Engine): Mascot
	FALSE	High	YDGSTIVPGEQGAEYQHFIQQCTDDVR	1xCarbamidomethyl [C22]; 1xDeamidated [Q11]	1	1	1	A0A384MTY2 Q14019	A0A384MTY2 Q14019	0	3114.37	High	3	1038.8	2.85	57
FALSE	Master Protein	A0A384MR44 Q13011	Epididymis secretory sperm binding protein OS=Homo sapiens OX=9606 PE=2 SV=1 Delta(3,5)-Delta(2,4)-dienoyl-CoA isomerase, mitochondrial OS=Homo sapiens OX=9606 GN=ECH1 PE=1 SV=2	17	5	8	5	328	35.8	8	296	5	1
	Checked	Confidence	Sequence	Modifications	# Protein Groups	# Proteins	# PSMs	Master Protein Accessions	Protein Accessions	# Missed Cleavages	Theo. MH+ [Da]	Confidence (by Search Engine): Mascot	Charge (by Search Engine): Mascot	m/z [Da] (by Search Engine): Mascot	DeltaM [ppm] (by Search Engine): Mascot	Ions Score (by Search Engine): Mascot
	FALSE	High	VIGNQSLVNELAFTAR		1	1	3	A0A384MR44 Q13011	A0A384MR44 Q13011	0	1731.94	High	2	866.473	-0.45	90
	FALSE	High	YQETFNVIER		1	4	1	A0A384MR44 Q13011	A0A384MR44 Q13011; B4DVS4; M0R248; M0QZW4	0	1298.64	High	2	649.823	0.81	56
	FALSE	High	VNLLYSR		1	2	1	A0A384MR44 Q13011	A0A384MR44 Q13011; M0R248	0	864.494	High	2	432.749	-2.42	47
	FALSE	High	AVVISGAGK		1	7	2	A0A384MR44 Q13011	M0QXS7; M0QYT0; A0A384MR44 Q13011; B4DVS4; M0R1A2; M0R248; M0QZW4	0	801.483	High	2	401.244	-1.81	43
	FALSE	High	EVDVGLAADVGTLQR		1	2	1	A0A384MR44 Q13011	A0A384MR44 Q13011; M0R248	0	1542.81	High	2	771.909	-1.21	41
FALSE	Master Protein	A0A384NKJ3 P42126	Epididymis secretory sperm binding protein OS=Homo sapiens OX=9606 PE=2 SV=1 Enoyl-CoA delta isomerase 1, mitochondrial OS=Homo sapiens OX=9606 GN=ECI1 PE=1 SV=1	4	1	1	1	302	32.8	8.54	55	1	1
	Checked	Confidence	Sequence	Modifications	# Protein Groups	# Proteins	# PSMs	Master Protein Accessions	Protein Accessions	# Missed Cleavages	Theo. MH+ [Da]	Confidence (by Search Engine): Mascot	Charge (by Search Engine): Mascot	m/z [Da] (by Search Engine): Mascot	DeltaM [ppm] (by Search Engine): Mascot	Ions Score (by Search Engine): Mascot
	FALSE	High	DADVQNFVSFISK		1	4	1	A0A384NKJ3 P42126	A0A384NKJ3 P42126; Q96DC0; H3BS70; P42126-2	0	1469.73	High	2	735.367	-0.49	55
FALSE	Master Protein	A0A384NKX5 P17066	Epididymis secretory sperm binding protein OS=Homo sapiens OX=9606 PE=2 SV=1 Heat shock 70 kDa protein 6 OS=Homo sapiens OX=9606 GN=HSPA6 PE=1 SV=2	7	4	7	0	643	71	6.14	248	4	1
	Checked	Confidence	Sequence	Modifications	# Protein Groups	# Proteins	# PSMs	Master Protein Accessions	Protein Accessions	# Missed Cleavages	Theo. MH+ [Da]	Confidence (by Search Engine): Mascot	Charge (by Search Engine): Mascot	m/z [Da] (by Search Engine): Mascot	DeltaM [ppm] (by Search Engine): Mascot	Ions Score (by Search Engine): Mascot
	FALSE	High	IINEPTAAAIAYGLDR		2	17	2	B4DI39; A0A384NKX5 P17066	B4E1S9; B4DI39; A0A0G2JIW1; A0A384NKX5 P17066; Q53FC7; B4DHP5; B3KSM6; P0DMV8-2; B4DFN9; B4DWK5; B4DNT8; A8K5I0 P0DMV8 P0DMV9; B2R6X5; Q9UQC1; A0A1U9X7W4; Q59EJ3; B4DVU9	0	1687.9	High	2	844.455	0.61	82
	FALSE	High	FEELCSDLFR	1xCarbamidomethyl [C5]	2	21	1	B4DI39; A0A384NKX5 P17066	P48741; B4E1S9; V9GZ37; B4DI39; A0A0G2JIW1; A0A384NKX5 P17066; Q53FC7; B4DHP5; B3KSM6; P0DMV8-2; B4DFN9; B4DWK5; B4DNT8; A8K5I0 P0DMV8 P0DMV9; B2R6X5; B4E388; A0A1U9X7W4; B4DNV4; Q59EJ3; B4DVU9; B3KTT5	0	1315.6	High	2	658.302	-1.88	62
	FALSE	High	LLQDFFNGK		2	19	1	E9PKE3; A0A384NKX5 P17066	E9PKE3; A0A384NKX5 P17066; E9PNE6; A0A024R6B5 P54652; Q53HF2; A8K7Q2; Q53FC7; Q53GZ6; B4DHP5; V9HW22 P11142; Q96IS6; B3KSM6; B2R6X5; B3KUS2; P11142-2; A0A384MDT7; E9PN89; B4E1Q1; B3KTV0	0	1081.57	High	2	541.288	1.36	53
	FALSE	High	LLQDFFNGK	1xDeamidated [N7]	2	19	2	E9PKE3; A0A384NKX5 P17066	E9PKE3; A0A384NKX5 P17066; E9PNE6; A0A024R6B5 P54652; Q53HF2; A8K7Q2; Q53FC7; Q53GZ6; B4DHP5; V9HW22 P11142; Q96IS6; B3KSM6; B2R6X5; B3KUS2; P11142-2; A0A384MDT7; E9PN89; B4E1Q1; B3KTV0	0	1082.55	High	2	541.777	-4.18	45
	FALSE	High	VEIIANDQGNR		5	45	2	B4DXY3; E9PKE3; B4DI39; A0A384NKX5 P17066; V9HWB4 P11021	E9PLF4; P48741; B4DNX1; B4DXY3; E9PKE3; B4E1T6; B4DI39; A0A0G2JIW1; E9PI65; A0A384NKX5 P17066; E9PQQ4; E9PNE6; B4DI54; A0A024R6B5 P54652; Q53HF2; A0A1U9X7X9; Q53FC7; Q53GZ6; V9HW22 P11142; B3KSM6; P0DMV8-2; V9HWB4 P11021; B2RCQ9; E9PK54; B4DFN9; B4DWK5; A8K5I0 P0DMV8 P0DMV9; B2R6X5; B4DEF7; B4E388; B4DTX2; B3KUS2; E9PN25; A0A1U9X7W4; P11142-2; E9PPY6; A0A1U9X7W7 P34931; A0A384MDT7; B4DNV4; E9PQK7…	0	1228.63	High	2	614.814	-6.61	41
FALSE	Master Protein	A0A384MQX1 P02545	Epididymis secretory sperm binding protein OS=Homo sapiens OX=9606 PE=2 SV=1 Prelamin-A/C OS=Homo sapiens OX=9606 GN=LMNA PE=1 SV=1	7	4	6	4	664	74.1	7.02	244	4	1
	Checked	Confidence	Sequence	Modifications	# Protein Groups	# Proteins	# PSMs	Master Protein Accessions	Protein Accessions	# Missed Cleavages	Theo. MH+ [Da]	Confidence (by Search Engine): Mascot	Charge (by Search Engine): Mascot	m/z [Da] (by Search Engine): Mascot	DeltaM [ppm] (by Search Engine): Mascot	Ions Score (by Search Engine): Mascot
	FALSE	High	SGAQASSTPLSPTR		1	9	2	A0A384MQX1 P02545	P02545-6; P02545-2; W8QEH3; A0A384MQX1 P02545; Q3BDU5; W5X314; P02545-3; Q5I6Y5; Q8N519	0	1359.69	High	2	680.343	-5.26	73
	FALSE	High	TALINSTGEEVAMR		1	8	1	A0A384MQX1 P02545	P02545-5; P02545-6; B4DFR3; P02545-2; P02545-4; A0A384MQX1 P02545; Q3BDU5; Q5TCI8	0	1491.75	High	2	746.379	2.99	72
	FALSE	High	EAALSTALSEK		1	12	2	A0A384MQX1 P02545	P02545-5; P02545-6; H0YAB0; P02545-2; W8QEH3; P02545-4; A0A384MQX1 P02545; Q3BDU5; P02545-3; Q5TCI8; Q5I6Y5; Q8N519	0	1119.59	High	2	560.299	2.26	65
	FALSE	High	SLETENAGLR		1	9	1	A0A384MQX1 P02545	P02545-6; P02545-2; W8QEH3; A0A384MQX1 P02545; Q3BDU5; W5X314; P02545-3; Q5I6Y5; Q8N519	0	1089.55	High	2	545.279	-2.66	53
FALSE	Master Protein	A0A384NPU5 Q15084	Epididymis secretory sperm binding protein OS=Homo sapiens OX=9606 PE=2 SV=1 Protein disulfide-isomerase A6 OS=Homo sapiens OX=9606 GN=PDIA6 PE=1 SV=1	10	3	4	3	440	48.1	5.08	197	3	1
	Checked	Confidence	Sequence	Modifications	# Protein Groups	# Proteins	# PSMs	Master Protein Accessions	Protein Accessions	# Missed Cleavages	Theo. MH+ [Da]	Confidence (by Search Engine): Mascot	Charge (by Search Engine): Mascot	m/z [Da] (by Search Engine): Mascot	DeltaM [ppm] (by Search Engine): Mascot	Ions Score (by Search Engine): Mascot
	FALSE	High	LAAVDATVNQVLASR		1	5	1	A0A384NPU5 Q15084	Q15084-2; Q15084-5; Q15084-3; Q15084-4; A0A384NPU5 Q15084	0	1527.85	High	2	764.429	0.71	76
	FALSE	High	TGEAIVDAALSALR		1	5	2	A0A384NPU5 Q15084	Q15084-2; Q15084-5; Q15084-3; Q15084-4; A0A384NPU5 Q15084	0	1386.76	High	2	693.884	2.11	76
	FALSE	High	GSFSEQGINEFLR		1	5	1	A0A384NPU5 Q15084	Q15084-2; Q15084-5; Q15084-3; Q15084-4; A0A384NPU5 Q15084	0	1483.72	High	2	742.364	2.05	50
FALSE	Master Protein	C9JKY3	Epithelial cell adhesion molecule (Fragment) OS=Homo sapiens OX=9606 GN=EPCAM PE=1 SV=1	21	2	3	2	199	20.9	9.28	97	2	1
	Checked	Confidence	Sequence	Modifications	# Protein Groups	# Proteins	# PSMs	Master Protein Accessions	Protein Accessions	# Missed Cleavages	Theo. MH+ [Da]	Confidence (by Search Engine): Mascot	Charge (by Search Engine): Mascot	m/z [Da] (by Search Engine): Mascot	DeltaM [ppm] (by Search Engine): Mascot	Ions Score (by Search Engine): Mascot
	FALSE	High	AKPEGALQNNDGLYDPDCDESGLFK	1xCarbamidomethyl [C18]	1	3	2	C9JKY3	C9JKY3; P16422; B5MCA4	0	2753.24	High	3	918.418	1.38	50
	FALSE	High	QCQCTSVGAQNTVICSK	3xCarbamidomethyl [C2; C4; C15]; 1xDeamidated [N11]	1	3	1	C9JKY3	C9JKY3; P16422; B5MCA4	0	1941.85	High	3	647.959	8.66	39
FALSE	Master Protein	O75477	Erlin-1 OS=Homo sapiens OX=9606 GN=ERLIN1 PE=1 SV=2	3	1	2	1	348	39.1	7.87	78	1	1
	Checked	Confidence	Sequence	Modifications	# Protein Groups	# Proteins	# PSMs	Master Protein Accessions	Protein Accessions	# Missed Cleavages	Theo. MH+ [Da]	Confidence (by Search Engine): Mascot	Charge (by Search Engine): Mascot	m/z [Da] (by Search Engine): Mascot	DeltaM [ppm] (by Search Engine): Mascot	Ions Score (by Search Engine): Mascot
	FALSE	High	ISEIEDAAFLAR		1	6	2	O75477	O75477; B0QZ43; B4DPN7; B2RDK6; A0A384ME54 O94905; E5RHW4	0	1334.7	High	2	667.853	2.88	53
FALSE	Master Protein	Q8NBQ5	Estradiol 17-beta-dehydrogenase 11 OS=Homo sapiens OX=9606 GN=HSD17B11 PE=1 SV=3	11	2	4	2	300	32.9	9.07	211	2	1
	Checked	Confidence	Sequence	Modifications	# Protein Groups	# Proteins	# PSMs	Master Protein Accessions	Protein Accessions	# Missed Cleavages	Theo. MH+ [Da]	Confidence (by Search Engine): Mascot	Charge (by Search Engine): Mascot	m/z [Da] (by Search Engine): Mascot	DeltaM [ppm] (by Search Engine): Mascot	Ions Score (by Search Engine): Mascot
	FALSE	High	NPSTSLGPTLEPEEVVNR	1xDeamidated [N1]	1	2	1	Q8NBQ5	Q8NBQ5; D6RCD0	0	1939.96	High	2	970.492	8.75	79
	FALSE	High	TLTDELAALQITGVK		1	2	2	Q8NBQ5	Q8NBQ5; D6RCD0	0	1572.88	High	2	786.945	-1.62	69
	FALSE	High	NPSTSLGPTLEPEEVVNR		1	2	1	Q8NBQ5	Q8NBQ5; D6RCD0	0	1938.98	High	2	969.99	-2.26	68
FALSE	Master Protein	A0A0S2Z580	Ethylmalonic encephalopathy 1 isoform 2 (Fragment) OS=Homo sapiens OX=9606 GN=ETHE1 PE=2 SV=1	23	4	5	4	243	26.6	6.84	248	4	1
	Checked	Confidence	Sequence	Modifications	# Protein Groups	# Proteins	# PSMs	Master Protein Accessions	Protein Accessions	# Missed Cleavages	Theo. MH+ [Da]	Confidence (by Search Engine): Mascot	Charge (by Search Engine): Mascot	m/z [Da] (by Search Engine): Mascot	DeltaM [ppm] (by Search Engine): Mascot	Ions Score (by Search Engine): Mascot
	FALSE	High	QMFEPVSCTFTYLLGDR	1xCarbamidomethyl [C8]; 1xDeamidated [Q1]; 1xOxidation [M2]	1	4	1	A0A0S2Z580	M0QY80; A0A0S2Z580; M0QXB5; A0A0S2Z5B3 O95571	0	2080.94	High	2	1040.98	7.93	97
	FALSE	High	SLLPGCQSVISR	1xCarbamidomethyl [C6]	1	4	2	A0A0S2Z580	B2RCZ7; A0A0S2Z580; M0QXB5; A0A0S2Z5B3 O95571	0	1316.7	High	2	658.854	1.89	83
	FALSE	High	LSGAQADLHIEDGDSIR		1	4	1	A0A0S2Z580	B2RCZ7; A0A0S2Z580; M0QXB5; A0A0S2Z5B3 O95571	0	1796.88	High	3	599.629	-2.47	45
	FALSE	High	GGSGAPILLR		1	6	1	A0A0S2Z580	M0QY80; A0A0S2Z580; M0QXB5; A0A0S2Z5B3 O95571; A0A0S2Z5N8; M0QX80	0	940.557	High	2	470.783	1.34	37
FALSE	Master Protein	Q6IS14	Eukaryotic translation initiation factor 5A-1-like OS=Homo sapiens OX=9606 GN=EIF5AL1 PE=2 SV=2	8	1	1	1	154	16.8	5	41	1	1
	Checked	Confidence	Sequence	Modifications	# Protein Groups	# Proteins	# PSMs	Master Protein Accessions	Protein Accessions	# Missed Cleavages	Theo. MH+ [Da]	Confidence (by Search Engine): Mascot	Charge (by Search Engine): Mascot	m/z [Da] (by Search Engine): Mascot	DeltaM [ppm] (by Search Engine): Mascot	Ions Score (by Search Engine): Mascot
	FALSE	High	VHLVGIDIFTGK		1	9	1	Q6IS14	Q6IS14; C9J7B5; Q9GZV4; P63241-2; I3L397; P63241; F8WCJ1; C9J4W5; I3L504	0	1298.75	High	3	433.587	-0.53	41
FALSE	Master Protein	A8K0T9	F-actin-capping protein subunit alpha OS=Homo sapiens OX=9606 PE=2 SV=1	10	2	3	2	286	32.9	5.69	111	2	1
	Checked	Confidence	Sequence	Modifications	# Protein Groups	# Proteins	# PSMs	Master Protein Accessions	Protein Accessions	# Missed Cleavages	Theo. MH+ [Da]	Confidence (by Search Engine): Mascot	Charge (by Search Engine): Mascot	m/z [Da] (by Search Engine): Mascot	DeltaM [ppm] (by Search Engine): Mascot	Ions Score (by Search Engine): Mascot
	FALSE	High	LLLNNDNLLR		1	8	1	A8K0T9	C9JUG7; A4D0V4 P47755; A0A0D9SET8; A8K0T9; Q53GC7 Q53GE2; P47755-2; P52907; F8W9N7	0	1197.69	High	2	599.352	1.53	65
	FALSE	High	TIDGQQTIIACIESHQFQPK	1xCarbamidomethyl [C11]	1	2	2	A8K0T9	A8K0T9; P52907	0	2314.15	High	3	772.058	4.47	44
FALSE	Master Protein	B2R7T8	F-actin-capping protein subunit beta OS=Homo sapiens OX=9606 PE=2 SV=1	26	5	10	5	272	30.6	6	366	5	1
	Checked	Confidence	Sequence	Modifications	# Protein Groups	# Proteins	# PSMs	Master Protein Accessions	Protein Accessions	# Missed Cleavages	Theo. MH+ [Da]	Confidence (by Search Engine): Mascot	Charge (by Search Engine): Mascot	m/z [Da] (by Search Engine): Mascot	DeltaM [ppm] (by Search Engine): Mascot	Ions Score (by Search Engine): Mascot
	FALSE	High	QMEKDETVSDCSPHIANIGR	1xCarbamidomethyl [C11]; 1xDeamidated [Q1]; 1xGln->pyro-Glu [N-Term]; 1xOxidation [M2]	1	8	1	B2R7T8	B2R7T8; B1AK87; B1AK85; B1AK88; P47756-2 A0A384MR50; Q7L4N0; B4DWA6; P47756	1	2287	High	3	763.008	5.24	74
	FALSE	High	QMEKDETVSDCSPHIANIGR	1xCarbamidomethyl [C11]; 1xGln->pyro-Glu [N-Term]; 1xOxidation [M2]	1	8	1	B2R7T8	B2R7T8; B1AK87; B1AK85; B1AK88; P47756-2 A0A384MR50; Q7L4N0; B4DWA6; P47756	1	2286.01	High	3	762.674	-2.45	68
	FALSE	High	SGSGTMNLGGSLTR	1xOxidation [M6]	1	7	2	B2R7T8	B2R7T8; B1AK87; B1AK85; B1AK88; P47756-2 A0A384MR50; B4DWA6; P47756	0	1353.64	High	2	677.322	-3.94	56
	FALSE	High	SGSGTMNLGGSLTR		1	7	2	B2R7T8	B2R7T8; B1AK87; B1AK85; B1AK88; P47756-2 A0A384MR50; B4DWA6; P47756	0	1337.65	High	2	669.325	-3.68	55
	FALSE	High	QMEKDETVSDCSPHIANIGR	1xCarbamidomethyl [C11]; 1xGln->pyro-Glu [N-Term]	1	8	1	B2R7T8	B2R7T8; B1AK87; B1AK85; B1AK88; P47756-2 A0A384MR50; Q7L4N0; B4DWA6; P47756	1	2270.02	High	3	757.343	-1.29	52
	FALSE	High	DYLLCDYNR	1xCarbamidomethyl [C5]	1	8	1	B2R7T8	B2R7T8; A0A6I8PRV6; B1AK87; B1AK85; B1AK88; P47756-2 A0A384MR50; B4DWA6; P47756	0	1231.54	High	2	616.274	-0.31	46
	FALSE	High	SPWSNKYDPPLEDGAMPSAR		1	8	1	B2R7T8	B2R7T8; A0A6I8PRV6; B1AK87; B1AK85; B1AK88; P47756-2 A0A384MR50; B4DWA6; P47756	1	2218.02	High	3	740.011	-1.57	44
	FALSE	High	RLPPQQIEK		1	8	1	B2R7T8	B2R7T8; B1AK87; A0A6I8PIN8; B1AK85; B1AK88; P47756-2 A0A384MR50; B4DWA6; P47756	1	1108.65	High	2	554.826	-2.25	43
FALSE	Master Protein	Q05CP7	Fatty acid-binding protein 1 (Fragment) OS=Homo sapiens OX=9606 GN=FABP1 PE=2 SV=1	30	3	3	3	134	15.1	9.51	94	3	1
	Checked	Confidence	Sequence	Modifications	# Protein Groups	# Proteins	# PSMs	Master Protein Accessions	Protein Accessions	# Missed Cleavages	Theo. MH+ [Da]	Confidence (by Search Engine): Mascot	Charge (by Search Engine): Mascot	m/z [Da] (by Search Engine): Mascot	DeltaM [ppm] (by Search Engine): Mascot	Ions Score (by Search Engine): Mascot
	FALSE	High	VIQNEFTVGEECELETMTGEK	1xCarbamidomethyl [C12]	1	4	1	Q05CP7	Q05CP7; Q6FGL7 P07148; A8MW49; Q9NQV6-6	0	2443.1	High	3	815.039	0.64	57
	FALSE	High	FTITAGSK		1	3	1	Q05CP7	Q05CP7; Q6FGL7 P07148; A8MW49	0	824.451	High	2	412.727	-4.32	50
	FALSE	High	AIGLPEELIQK		1	3	1	Q05CP7	Q05CP7; Q6FGL7 P07148; A8MW49	0	1210.7	High	2	605.858	4.42	34
FALSE	Master Protein	E7EN95	Filamin-B OS=Homo sapiens OX=9606 GN=FLNB PE=1 SV=1	0	1	1	1	2409	256.1	5.73	56	1	1
	Checked	Confidence	Sequence	Modifications	# Protein Groups	# Proteins	# PSMs	Master Protein Accessions	Protein Accessions	# Missed Cleavages	Theo. MH+ [Da]	Confidence (by Search Engine): Mascot	Charge (by Search Engine): Mascot	m/z [Da] (by Search Engine): Mascot	DeltaM [ppm] (by Search Engine): Mascot	Ions Score (by Search Engine): Mascot
	FALSE	High	IAGPGLGSGVR		1	12	1	E7EN95	O75369-9; E7EN95; O75369-5; O75369-2; O75369-8; O75369-7; A0A024R321; O75369-4; O75369-6; O75369; Q68CT4; O75369-3	0	983.563	High	2	492.284	-2.15	56
FALSE	Master Protein	V9HWN7 P04075	Fructose-bisphosphate aldolase OS=Homo sapiens OX=9606 GN=HEL-S-87p PE=2 SV=1 Fructose-bisphosphate aldolase A OS=Homo sapiens OX=9606 GN=ALDOA PE=1 SV=2	33	8	21	6	364	39.4	8.09	679	8	1
	Checked	Confidence	Sequence	Modifications	# Protein Groups	# Proteins	# PSMs	Master Protein Accessions	Protein Accessions	# Missed Cleavages	Theo. MH+ [Da]	Confidence (by Search Engine): Mascot	Charge (by Search Engine): Mascot	m/z [Da] (by Search Engine): Mascot	DeltaM [ppm] (by Search Engine): Mascot	Ions Score (by Search Engine): Mascot
	FALSE	High	GVVPLAGTNGETTTQGLDGLSER	1xDeamidated [N9]	1	10	3	V9HWN7 P04075	V9HWN7 P04075; H3BMQ8; H3BU78; H3BQN4; H3BR04; J3KPS3; P04075-2; H3BPS8; A0A0M4FNU3; H3BUH7	0	2273.13	High	2	1137.07	1.71	112
	FALSE	High	GVVPLAGTNGETTTQGLDGLSER	2xDeamidated [N9; Q15]	1	10	1	V9HWN7 P04075	V9HWN7 P04075; H3BMQ8; H3BU78; H3BQN4; H3BR04; J3KPS3; P04075-2; H3BPS8; A0A0M4FNU3; H3BUH7	0	2274.11	High	2	1137.57	8.63	107
	FALSE	High	GILAADESTGSIAK		1	6	2	V9HWN7 P04075	V9HWN7 P04075; H3BQN4; J3KPS3; P04075-2; H3BPS8; H3BUH7	0	1332.7	High	2	666.854	-0.04	82
	FALSE	High	FSHEEIAMATVTALR		1	8	1	V9HWN7 P04075	V9HWN7 P04075; H3BU78; H3BQN4; J3KPS3; P04075-2; A0A0M4FNU3; H3BR68; A4UCS9	0	1675.85	High	3	559.287	-0.92	69
	FALSE	High	YASICQQNGIVPIVEPEILPDGDHDLKR	1xCarbamidomethyl [C5]; 2xDeamidated [Q/N]	2	13	3	V9HWN7 P04075; B7Z1Y2	V9HWN7 P04075; B7Z1Y2; B7Z1N6; B7Z3K7; H3BQN4; A0A024QZ64 P09972; B7Z1Z9; P04075-2; B7Z3K9; H3BPS8; A4UCT0; A0A0M4FNU3; A4UCS9	1	3178.57	High	3	1060.2	4.49	64
	FALSE	High	QLLLTADDR	1xGln->pyro-Glu [N-Term]	1	9	2	V9HWN7 P04075	V9HWN7 P04075; H3BMQ8; H3BU78; H3BQN4; H3BR04; J3KPS3; P04075-2; H3BPS8; H3BUH7	0	1027.54	High	2	514.277	5.29	55
	FALSE	High	YASICQQNGIVPIVEPEILPDGDHDLKR	1xCarbamidomethyl [C5]; 1xDeamidated [N/Q]	2	13	3	V9HWN7 P04075; B7Z1Y2	V9HWN7 P04075; B7Z1Y2; B7Z1N6; B7Z3K7; H3BQN4; A0A024QZ64 P09972; B7Z1Z9; P04075-2; B7Z3K9; H3BPS8; A4UCT0; A0A0M4FNU3; A4UCS9	1	3177.59	High	4	795.159	7.46	53
	FALSE	High	PYQYPALTPEQK		1	6	2	V9HWN7 P04075	V9HWN7 P04075; H3BMQ8; H3BQN4; H3BR04; J3KPS3; H3BUH7	0	1434.73	High	2	717.867	0.94	53
	FALSE	High	ALANSLACQGK	1xCarbamidomethyl [C8]	1	5	2	V9HWN7 P04075	V9HWN7 P04075; J3KPS3; P04075-2; A0A0M4FNU3; H3BR68	0	1132.58	High	2	566.79	-5.06	49
	FALSE	High	VLAAVYK		2	20	2	V9HWN7 P04075; B7Z1Y2	V9HWN7 P04075; B7Z1Y2; B7Z1N6; B7Z3K7; H3BQN4; B7Z1L5; A0A024QZ64 P09972; B7Z1Z9; J3KPS3; A0A3B3IS80; Q8NHT3; P04075-2; B7Z3K9; H3BPS8; A8K430; A0A087WXX2; A4UCT0; A0A024R145 P05062; A0A0M4FNU3; A4UCS9	0	763.471	High	2	382.237	-4.81	40
FALSE	Master Protein	B7Z1Y2	Fructose-bisphosphate aldolase OS=Homo sapiens OX=9606 PE=2 SV=1	17	3	12	1	345	37.5	7.12	364	3	1
	Checked	Confidence	Sequence	Modifications	# Protein Groups	# Proteins	# PSMs	Master Protein Accessions	Protein Accessions	# Missed Cleavages	Theo. MH+ [Da]	Confidence (by Search Engine): Mascot	Charge (by Search Engine): Mascot	m/z [Da] (by Search Engine): Mascot	DeltaM [ppm] (by Search Engine): Mascot	Ions Score (by Search Engine): Mascot
	FALSE	High	GVVPLAGTDGETTTQGLDGLSER		1	9	3	B7Z1Y2	A8MVZ9; B7Z1Y2; B7Z1N6; K7EKH5; A0A024QZ64 P09972; B7Z3K9; J3KSV6; C9J8F3; J3QKP5	0	2273.13	High	2	1137.07	1.71	112
	FALSE	High	GVVPLAGTDGETTTQGLDGLSER	1xDeamidated [Q15]	1	9	1	B7Z1Y2	A8MVZ9; B7Z1Y2; B7Z1N6; K7EKH5; A0A024QZ64 P09972; B7Z3K9; J3KSV6; C9J8F3; J3QKP5	0	2274.11	High	2	1137.57	8.63	107
	FALSE	High	YASICQQNGIVPIVEPEILPDGDHDLKR	1xCarbamidomethyl [C5]; 2xDeamidated [Q/N]	2	13	3	V9HWN7 P04075; B7Z1Y2	V9HWN7 P04075; B7Z1Y2; B7Z1N6; B7Z3K7; H3BQN4; A0A024QZ64 P09972; B7Z1Z9; P04075-2; B7Z3K9; H3BPS8; A4UCT0; A0A0M4FNU3; A4UCS9	1	3178.57	High	3	1060.2	4.49	64
	FALSE	High	YASICQQNGIVPIVEPEILPDGDHDLKR	1xCarbamidomethyl [C5]; 1xDeamidated [N/Q]	2	13	3	V9HWN7 P04075; B7Z1Y2	V9HWN7 P04075; B7Z1Y2; B7Z1N6; B7Z3K7; H3BQN4; A0A024QZ64 P09972; B7Z1Z9; P04075-2; B7Z3K9; H3BPS8; A4UCT0; A0A0M4FNU3; A4UCS9	1	3177.59	High	4	795.159	7.46	53
	FALSE	High	VLAAVYK		2	20	2	V9HWN7 P04075; B7Z1Y2	V9HWN7 P04075; B7Z1Y2; B7Z1N6; B7Z3K7; H3BQN4; B7Z1L5; A0A024QZ64 P09972; B7Z1Z9; J3KPS3; A0A3B3IS80; Q8NHT3; P04075-2; B7Z3K9; H3BPS8; A8K430; A0A087WXX2; A4UCT0; A0A024R145 P05062; A0A0M4FNU3; A4UCS9	0	763.471	High	2	382.237	-4.81	40
FALSE	Master Protein	A0A0S2Z4C3 P07954	Fumarate hydratase, mitochondrial (Fragment) OS=Homo sapiens OX=9606 GN=FH PE=2 SV=1 Fumarate hydratase, mitochondrial OS=Homo sapiens OX=9606 GN=FH PE=1 SV=3	7	2	3	2	510	54.6	8.76	115	2	1
	Checked	Confidence	Sequence	Modifications	# Protein Groups	# Proteins	# PSMs	Master Protein Accessions	Protein Accessions	# Missed Cleavages	Theo. MH+ [Da]	Confidence (by Search Engine): Mascot	Charge (by Search Engine): Mascot	m/z [Da] (by Search Engine): Mascot	DeltaM [ppm] (by Search Engine): Mascot	Ions Score (by Search Engine): Mascot
	FALSE	High	THTQDAVPLTLGQEFSGYVQQVK		1	2	2	A0A0S2Z4C3 P07954	P07954-2; A0A0S2Z4C3 P07954	0	2546.29	High	3	849.438	3.91	57
	FALSE	High	AIEMLGGELGSK		1	2	1	A0A0S2Z4C3 P07954	P07954-2; A0A0S2Z4C3 P07954	0	1204.62	High	2	602.815	-1.73	47
FALSE	Master Protein	Q6FHZ4 P56470	Galectin OS=Homo sapiens OX=9606 GN=LGALS4 PE=2 SV=1 Galectin-4 OS=Homo sapiens OX=9606 GN=LGALS4 PE=1 SV=1	28	8	24	8	323	35.9	9.16	872	8	1
	Checked	Confidence	Sequence	Modifications	# Protein Groups	# Proteins	# PSMs	Master Protein Accessions	Protein Accessions	# Missed Cleavages	Theo. MH+ [Da]	Confidence (by Search Engine): Mascot	Charge (by Search Engine): Mascot	m/z [Da] (by Search Engine): Mascot	DeltaM [ppm] (by Search Engine): Mascot	Ions Score (by Search Engine): Mascot
	FALSE	High	VGSSGDIALHINPR		1	2	4	Q6FHZ4 P56470	M0QZ93; Q6FHZ4 P56470	0	1435.77	High	2	718.387	1.52	120
	FALSE	High	ITHNPFGPGQFFDLSIR		1	2	4	Q6FHZ4 P56470	M0QZ93; Q6FHZ4 P56470	0	1945.99	High	3	649.334	-2.5	76
	FALSE	High	NSLLNGSWGSEEK		1	2	2	Q6FHZ4 P56470	M0QZ93; Q6FHZ4 P56470	0	1420.67	High	2	710.837	-3.07	65
	FALSE	High	VYANGQHLFDFAHR	1xDeamidated [N/Q]	1	2	3	Q6FHZ4 P56470	M0QZ93; Q6FHZ4 P56470	0	1675.8	High	3	559.27	-0.46	63
	FALSE	High	VVVNGNPFYEYGHR	1xDeamidated [N]	1	4	2	Q6FHZ4 P56470	B4DKK5; M0QZ93; B4DJR1; Q6FHZ4 P56470	0	1651.79	High	3	551.264	-5.97	62
	FALSE	High	VVVNGNPFYEYGHR		1	4	1	Q6FHZ4 P56470	B4DKK5; M0QZ93; B4DJR1; Q6FHZ4 P56470	0	1650.8	High	3	550.938	-1.43	61
	FALSE	High	VYANGQHLFDFAHR		1	2	3	Q6FHZ4 P56470	M0QZ93; Q6FHZ4 P56470	0	1674.81	High	3	558.942	-0.57	55
	FALSE	High	LQGGLTAR		1	2	2	Q6FHZ4 P56470	M0QZ93; Q6FHZ4 P56470	0	815.473	High	2	408.239	-4.12	53
	FALSE	High	KITHNPFGPGQFFDLSIR		1	2	1	Q6FHZ4 P56470	M0QZ93; Q6FHZ4 P56470	1	2074.09	High	3	692.035	1.51	52
	FALSE	High	VVFNTLQGGK		1	3	2	Q6FHZ4 P56470	B4DKK5; B4DJR1; Q6FHZ4 P56470	0	1062.59	High	2	531.801	-0.28	49
FALSE	Master Protein	A0A0J9YYH3	Glucose-6-phosphate isomerase (Fragment) OS=Homo sapiens OX=9606 GN=GPI PE=1 SV=1	6	1	1	1	283	32	9.63	68	1	1
	Checked	Confidence	Sequence	Modifications	# Protein Groups	# Proteins	# PSMs	Master Protein Accessions	Protein Accessions	# Missed Cleavages	Theo. MH+ [Da]	Confidence (by Search Engine): Mascot	Charge (by Search Engine): Mascot	m/z [Da] (by Search Engine): Mascot	DeltaM [ppm] (by Search Engine): Mascot	Ions Score (by Search Engine): Mascot
	FALSE	High	TLAQLNPESSLFIIASK		1	11	1	A0A0J9YYH3	A0A0J9YYH3; A0A2R8Y6C7; A0A0J9YXP8; P06744; A0A1W6AYU6; K7EQ48; A0A0J9YX90; B4DVJ0; A0A2U3TZU2; B4DE36; P06744-2	0	1832.02	High	2	916.512	0.27	68
FALSE	Master Protein	V9HW90 P00390	Glutathione reductase OS=Homo sapiens OX=9606 GN=HEL-75 PE=2 SV=1 Glutathione reductase, mitochondrial OS=Homo sapiens OX=9606 GN=GSR PE=1 SV=2	2	1	2	1	522	56.2	8.5	55	1	1
	Checked	Confidence	Sequence	Modifications	# Protein Groups	# Proteins	# PSMs	Master Protein Accessions	Protein Accessions	# Missed Cleavages	Theo. MH+ [Da]	Confidence (by Search Engine): Mascot	Charge (by Search Engine): Mascot	m/z [Da] (by Search Engine): Mascot	DeltaM [ppm] (by Search Engine): Mascot	Ions Score (by Search Engine): Mascot
	FALSE	High	ALLTPVAIAAGR		1	5	2	V9HW90 P00390	P00390-5; P00390-2; V9HW90 P00390; P00390-3; P00390-4	0	1152.71	High	2	576.859	0.5	38
FALSE	Master Protein	E9PFN5	Glutathione S-transferase kappa OS=Homo sapiens OX=9606 GN=GSTK1 PE=1 SV=1	7	1	2	1	190	21.7	8.73	87	1	1
	Checked	Confidence	Sequence	Modifications	# Protein Groups	# Proteins	# PSMs	Master Protein Accessions	Protein Accessions	# Missed Cleavages	Theo. MH+ [Da]	Confidence (by Search Engine): Mascot	Charge (by Search Engine): Mascot	m/z [Da] (by Search Engine): Mascot	DeltaM [ppm] (by Search Engine): Mascot	Ions Score (by Search Engine): Mascot
	FALSE	High	AGMSAEQAQGLLEK		1	6	2	E9PFN5	Q9Y2Q3-4; E9PFN5; Q9Y2Q3-2; Q9Y2Q3-3; Q2NLC8; Q6FII1 Q9Y2Q3	0	1432.71	High	2	716.857	-1.91	59
FALSE	Master Protein	Q5TA01	Glutathione S-transferase omega-1 (Fragment) OS=Homo sapiens OX=9606 GN=GSTO1 PE=1 SV=1	5	1	2	1	180	20.9	6.55	70	1	1
	Checked	Confidence	Sequence	Modifications	# Protein Groups	# Proteins	# PSMs	Master Protein Accessions	Protein Accessions	# Missed Cleavages	Theo. MH+ [Da]	Confidence (by Search Engine): Mascot	Charge (by Search Engine): Mascot	m/z [Da] (by Search Engine): Mascot	DeltaM [ppm] (by Search Engine): Mascot	Ions Score (by Search Engine): Mascot
	FALSE	High	HEVININLK		1	6	2	Q5TA01	Q5TA01; V9HWG9 P78417; Q5TA02; P78417-2; P78417-3; B2R983	0	1079.62	High	2	540.314	-0.45	55
FALSE	Master Protein	A0A2R8YF34	Glutathione synthetase (Fragment) OS=Homo sapiens OX=9606 GN=GSS PE=1 SV=1	7	1	1	1	134	14.9	4.75	47	1	1
	Checked	Confidence	Sequence	Modifications	# Protein Groups	# Proteins	# PSMs	Master Protein Accessions	Protein Accessions	# Missed Cleavages	Theo. MH+ [Da]	Confidence (by Search Engine): Mascot	Charge (by Search Engine): Mascot	m/z [Da] (by Search Engine): Mascot	DeltaM [ppm] (by Search Engine): Mascot	Ions Score (by Search Engine): Mascot
	FALSE	High	ALAEGVLLR		1	10	1	A0A2R8YF34	P48637-2; A0A2R8YF34; A0A2R8Y2X9; A0A2R8Y446; A0A2R8Y4V9; V9HWJ1 P48637; A0A2R8Y790; A0A0S2Z4J7; A0A2R8Y430; A0A2R8Y6Y6	0	941.578	High	2	471.289	-6.84	47
FALSE	Master Protein	E7EWW9	Glutathione transferase OS=Homo sapiens OX=9606 GN=GSTM1 PE=1 SV=1	5	1	2	1	237	27.6	6.7	98	1	1
	Checked	Confidence	Sequence	Modifications	# Protein Groups	# Proteins	# PSMs	Master Protein Accessions	Protein Accessions	# Missed Cleavages	Theo. MH+ [Da]	Confidence (by Search Engine): Mascot	Charge (by Search Engine): Mascot	m/z [Da] (by Search Engine): Mascot	DeltaM [ppm] (by Search Engine): Mascot	Ions Score (by Search Engine): Mascot
	FALSE	High	LLLEYTDSSYEEK		1	19	2	E7EWW9	E7EWW9; A0A140VKE3 Q03013; X5D932 P09488-2; E9PHN7; E9PLF1; F6XZQ7; P28161-2; Q03013-2; Q03013-3; X5DR03 P09488; X5DNN9; H3BQT3; X5D7U4; A0A0A0MR85; A0A384P5E9 P28161; B9ZVX7; Q0D2I8; E9PHN6; A8HT81	0	1589.76	High	2	795.382	-0.69	67
FALSE	Master Protein	Q2TSD0	Glyceraldehyde-3-phosphate dehydrogenase OS=Homo sapiens OX=9606 PE=2 SV=1	38	8	24	8	335	36	8.46	1222	8	1
	Checked	Confidence	Sequence	Modifications	# Protein Groups	# Proteins	# PSMs	Master Protein Accessions	Protein Accessions	# Missed Cleavages	Theo. MH+ [Da]	Confidence (by Search Engine): Mascot	Charge (by Search Engine): Mascot	m/z [Da] (by Search Engine): Mascot	DeltaM [ppm] (by Search Engine): Mascot	Ions Score (by Search Engine): Mascot
	FALSE	High	LVINGNPITIFQER	1xDeamidated [N4]	1	5	7	Q2TSD0	P04406-2; Q2TSD0; V9HVZ4 P04406; B4DRV9; Q0QET7	0	1614.88	High	2	807.949	3.07	103
	FALSE	High	VPTANVSVVDLTCR	1xCarbamidomethyl [C13]	1	7	2	Q2TSD0	E7EUT5; P04406-2; Q2TSD0; Q5ZEY3; V9HVZ4 P04406; A4UCT1; Q0QET7	0	1530.79	High	2	765.9	-1.26	94
	FALSE	High	LVINGNPITIFQER		1	5	2	Q2TSD0	P04406-2; Q2TSD0; V9HVZ4 P04406; B4DRV9; Q0QET7	0	1613.9	High	2	807.456	2.32	89
	FALSE	High	IISNASCTTNCLAPLAK	2xCarbamidomethyl [C7; C11]	1	7	3	Q2TSD0	E7EUT5; P04406-2; Q2TSD0; V9HVZ4 P04406; B4DRV9; A4UCT1; Q0QET7	0	1833.92	High	2	917.466	2.73	86
	FALSE	High	IISNASCTTNCLAPLAK	2xCarbamidomethyl [C7; C11]; 1xDeamidated [N]	1	7	2	Q2TSD0	E7EUT5; P04406-2; Q2TSD0; V9HVZ4 P04406; B4DRV9; A4UCT1; Q0QET7	0	1834.9	High	2	917.955	-0.34	81
	FALSE	High	LISWYDNEFGYSNR		1	4	1	Q2TSD0	E7EUT5; P04406-2; Q2TSD0; V9HVZ4 P04406	0	1763.8	High	2	882.403	-1.57	78
	FALSE	High	WGDAGAEYVVESTGVFTTMEK		1	6	1	Q2TSD0	E7EUT5; P04406-2; Q2TSD0; V9HVZ4 P04406; B4DRV9; Q0QET7	0	2277.04	High	2	1139.02	-1.01	69
	FALSE	High	GALQNIIPASTGAAK		1	7	2	Q2TSD0	E7EUT5; P04406-2; Q2TSD0; Q5ZEY3; V9HVZ4 P04406; A4UCT1; Q0QET7	0	1411.79	High	2	706.399	0.68	59
	FALSE	High	LTGMAFR		1	8	2	Q2TSD0	E7EUT5; P04406-2; Q2TSD0; Q5ZEY3; A0A0K0K1K1 O14556; V9HVZ4 P04406; A4UCT1; Q0QET7	0	795.418	High	2	398.213	1.65	54
	FALSE	High	WGDAGAEYVVESTGVFTTMEK	1xOxidation [M19]	1	6	1	Q2TSD0	E7EUT5; P04406-2; Q2TSD0; V9HVZ4 P04406; B4DRV9; Q0QET7	0	2293.03	High	2	1147.02	-0.7	52
	FALSE	High	VIHDNFGIVEGLMTTVHAITATQK	1xDeamidated [N5]; 1xOxidation [M13]	1	6	1	Q2TSD0	E7EUT5; P04406-2; Q2TSD0; V9HVZ4 P04406; A4UCT1; Q0QET7	0	2612.34	High	3	871.458	7.68	47
FALSE	Master Protein	A0A024R837	Haloacid dehalogenase-like hydrolase domain-containing protein 3 OS=Homo sapiens OX=9606 GN=HDHD3 PE=4 SV=1	9	2	3	2	251	28.1	6.58	94	2	1
	Checked	Confidence	Sequence	Modifications	# Protein Groups	# Proteins	# PSMs	Master Protein Accessions	Protein Accessions	# Missed Cleavages	Theo. MH+ [Da]	Confidence (by Search Engine): Mascot	Charge (by Search Engine): Mascot	m/z [Da] (by Search Engine): Mascot	DeltaM [ppm] (by Search Engine): Mascot	Ions Score (by Search Engine): Mascot
	FALSE	High	AHGLEVEPSALEQGFR		1	3	2	A0A024R837	A0A024R837; B3KUF6; Q9BSH5	0	1739.87	High	3	580.629	1.23	51
	FALSE	High	IFQEALR		1	3	1	A0A024R837	A0A024R837; B3KUF6; Q9BSH5	0	876.494	High	2	438.751	1.3	47
FALSE	Master Protein	A0A024R5X2 Q9Y6N5	HCG2001986, isoform CRA_a OS=Homo sapiens OX=9606 GN=hCG_2001986 PE=4 SV=1 Sulfide:quinone oxidoreductase, mitochondrial OS=Homo sapiens OX=9606 GN=SQOR PE=1 SV=1	6	2	2	2	450	49.9	9.11	106	2	1
	Checked	Confidence	Sequence	Modifications	# Protein Groups	# Proteins	# PSMs	Master Protein Accessions	Protein Accessions	# Missed Cleavages	Theo. MH+ [Da]	Confidence (by Search Engine): Mascot	Charge (by Search Engine): Mascot	m/z [Da] (by Search Engine): Mascot	DeltaM [ppm] (by Search Engine): Mascot	Ions Score (by Search Engine): Mascot
	FALSE	High	TAAAVAAQSGILDR		1	5	1	A0A024R5X2 Q9Y6N5	A0A024R5X2 Q9Y6N5; Q53HW7; B2R7T6; H3BNP9; Q9UHS8	0	1343.73	High	2	672.364	-5.67	88
	FALSE	High	KVGAENVAIVEPSER		1	8	1	A0A024R5X2 Q9Y6N5	A0A024R5X2 Q9Y6N5; H3BV36; Q53HW7; A0A1B0GXB4; H3BMS6; B2R7T6; H3BNX3; Q9UHS8	1	1597.85	High	3	533.29	0.03	43
FALSE	Master Protein	A0N4V7	HCG2039797 (Fragment) OS=Homo sapiens OX=9606 GN=Tcr-alpha PE=4 SV=1	38	1	5	1	21	2.2	9.74	148	1	1
	Checked	Confidence	Sequence	Modifications	# Protein Groups	# Proteins	# PSMs	Master Protein Accessions	Protein Accessions	# Missed Cleavages	Theo. MH+ [Da]	Confidence (by Search Engine): Mascot	Charge (by Search Engine): Mascot	m/z [Da] (by Search Engine): Mascot	DeltaM [ppm] (by Search Engine): Mascot	Ions Score (by Search Engine): Mascot
	FALSE	High	GITLSVRP		1	2	5	A0N4V7	A0N4V7; A0A075B6Z2	0	842.509	High	2	421.758	-0.34	54
FALSE	Master Protein	H3BQZ7	HCG2044799 OS=Homo sapiens OX=9606 GN=HNRNPUL2-BSCL2 PE=4 SV=1	2	1	2	1	746	84.6	4.93	102	1	1
	Checked	Confidence	Sequence	Modifications	# Protein Groups	# Proteins	# PSMs	Master Protein Accessions	Protein Accessions	# Missed Cleavages	Theo. MH+ [Da]	Confidence (by Search Engine): Mascot	Charge (by Search Engine): Mascot	m/z [Da] (by Search Engine): Mascot	DeltaM [ppm] (by Search Engine): Mascot	Ions Score (by Search Engine): Mascot
	FALSE	High	DLLVQQASQCLSK	1xCarbamidomethyl [C10]	1	2	2	H3BQZ7	H3BQZ7; Q1KMD3	0	1489.77	High	2	745.39	3.42	71
FALSE	Master Protein	E9PKE3	Heat shock cognate 71 kDa protein OS=Homo sapiens OX=9606 GN=HSPA8 PE=1 SV=1	20	9	17	6	627	68.8	5.52	624	9	1
	Checked	Confidence	Sequence	Modifications	# Protein Groups	# Proteins	# PSMs	Master Protein Accessions	Protein Accessions	# Missed Cleavages	Theo. MH+ [Da]	Confidence (by Search Engine): Mascot	Charge (by Search Engine): Mascot	m/z [Da] (by Search Engine): Mascot	DeltaM [ppm] (by Search Engine): Mascot	Ions Score (by Search Engine): Mascot
	FALSE	High	IINEPTAAAIAYGLDK		3	22	2	B4DXY3; E9PKE3; V9HWB4 P11021	E9PLF4; B4DXY3; E9PKE3; E9PI65; B4DI54; A0A024R6B5 P54652; Q53HF2; A0A1U9X7X9; V9HW22 P11142; Q96IS6; V9HWB4 P11021; B2RCQ9; B4DEF7; B4DTX2; P11142-2; A0A1U9X7W7 P34931; A0A384MDT7; E9PN89; B4E1Q1; B3KTV0; Q53FA3; A0A1U9X7X4	0	1659.9	High	2	830.451	-0.31	107
	FALSE	High	SINPDEAVAYGAAVQAAILSGDK		1	10	3	E9PKE3	E9PKE3; E9PNE6; Q53HF2; A8K7Q2; Q53GZ6; V9HW22 P11142; Q96IS6; P11142-2; B4E1Q1; B3KTV0	0	2260.15	High	3	754.058	5.47	90
	FALSE	High	ARFEELNADLFR		1	13	3	E9PKE3	E9PKE3; E9PNE6; A0A024R6B5 P54652; Q53HF2; A8K7Q2; Q53GZ6; V9HW22 P11142; Q96IS6; P11142-2; A0A384MDT7; E9PN89; B4E1Q1; B3KTV0	1	1480.75	High	3	494.257	1.8	64
	FALSE	High	SQIHDIVLVGGSTR		1	11	1	E9PKE3	E9PKE3; E9PNE6; Q53HF2; A8K7Q2; Q53GZ6; V9HW22 P11142; Q96IS6; P11142-2; E9PN89; B4E1Q1; B3KTV0	0	1481.81	High	2	741.406	-1.57	59
	FALSE	High	LLQDFFNGK		2	19	1	E9PKE3; A0A384NKX5 P17066	E9PKE3; A0A384NKX5 P17066; E9PNE6; A0A024R6B5 P54652; Q53HF2; A8K7Q2; Q53FC7; Q53GZ6; B4DHP5; V9HW22 P11142; Q96IS6; B3KSM6; B2R6X5; B3KUS2; P11142-2; A0A384MDT7; E9PN89; B4E1Q1; B3KTV0	0	1081.57	High	2	541.288	1.36	53
	FALSE	High	NQVAMNPTNTVFDAK	1xDeamidated [Q/N]; 1xOxidation [M5]	1	13	2	E9PKE3	E9PLF4; E9PKE3; E9PQQ4; E9PNE6; Q53HF2; Q53GZ6; V9HW22 P11142; E9PK54; B4DTX2; E9PN25; P11142-2; E9PPY6; E9PQK7	0	1666.77	High	2	833.897	7.17	50
	FALSE	High	DAGTIAGLNVLR		1	16	1	E9PKE3	E9PLF4; E9PKE3; E9PI65; E9PQQ4; Q53HF2; Q53GZ6; V9HW22 P11142; Q96IS6; A4D111; E9PK54; B4DTX2; P11142-2; E9PN89; B4E1Q1; E9PQK7; B3KTV0	0	1199.67	High	2	600.34	-0.63	50
	FALSE	High	LLQDFFNGK	1xDeamidated [N7]	2	19	2	E9PKE3; A0A384NKX5 P17066	E9PKE3; A0A384NKX5 P17066; E9PNE6; A0A024R6B5 P54652; Q53HF2; A8K7Q2; Q53FC7; Q53GZ6; B4DHP5; V9HW22 P11142; Q96IS6; B3KSM6; B2R6X5; B3KUS2; P11142-2; A0A384MDT7; E9PN89; B4E1Q1; B3KTV0	0	1082.55	High	2	541.777	-4.18	45
	FALSE	High	VEIIANDQGNR		5	45	2	B4DXY3; E9PKE3; B4DI39; A0A384NKX5 P17066; V9HWB4 P11021	E9PLF4; P48741; B4DNX1; B4DXY3; E9PKE3; B4E1T6; B4DI39; A0A0G2JIW1; E9PI65; A0A384NKX5 P17066; E9PQQ4; E9PNE6; B4DI54; A0A024R6B5 P54652; Q53HF2; A0A1U9X7X9; Q53FC7; Q53GZ6; V9HW22 P11142; B3KSM6; P0DMV8-2; V9HWB4 P11021; B2RCQ9; E9PK54; B4DFN9; B4DWK5; A8K5I0 P0DMV8 P0DMV9; B2R6X5; B4DEF7; B4E388; B4DTX2; B3KUS2; E9PN25; A0A1U9X7W4; P11142-2; E9PPY6; A0A1U9X7W7 P34931; A0A384MDT7; B4DNV4; E9PQK7…	0	1228.63	High	2	614.814	-6.61	41
	FALSE	High	NSLESYAFNMK	1xOxidation [M10]	1	14	1	E9PKE3	Q9NZ87; E9PKE3; Q9NWW3; Q96H53; E9PNE6; A8K7Q2; E9PS65; Q53GZ6; V9HW22 P11142; Q96IS6; E9PM13; Q96BE0; B4E1Q1; B3KTV0	0	1319.59	High	2	660.301	0.31	41
FALSE	Master Protein	A0A024RD80 P08238	Heat shock protein 90kDa alpha (Cytosolic), class B member 1, isoform CRA_a OS=Homo sapiens OX=9606 GN=HSP90AB1 PE=3 SV=1 Heat shock protein HSP 90-beta OS=Homo sapiens OX=9606 GN=HSP90AB1 PE=1 SV=4	8	4	6	2	724	83.2	5.03	242	4	1
	Checked	Confidence	Sequence	Modifications	# Protein Groups	# Proteins	# PSMs	Master Protein Accessions	Protein Accessions	# Missed Cleavages	Theo. MH+ [Da]	Confidence (by Search Engine): Mascot	Charge (by Search Engine): Mascot	m/z [Da] (by Search Engine): Mascot	DeltaM [ppm] (by Search Engine): Mascot	Ions Score (by Search Engine): Mascot
	FALSE	High	GVVDSEDIPLNLSR		3	20	4	Q53FS6; K9JA46 P07900; A0A024RD80 P08238	Q53FS6; P07900-2; K9JA46 P07900; Q2VPJ6; I3L239; Q8TBA7; Q86U12; Q8N9Z3; Q9BV61; Q9H6X9; A0A024RD80 P08238; A0A140VJY2 Q12931; Q12931-2; Q53G55; B4DMA2; B4DGL0; A8K3W9; O75322; I3L0K7; Q96HX7	0	1513.79	High	2	757.394	-3.04	85
	FALSE	High	YHTSQSGDEMTSLSEYVSR	1xOxidation [M10]	1	5	1	A0A024RD80 P08238	Q9H6X9; A0A024RD80 P08238; B4DMA2; B4DGL0; A8K3W9	0	2192.94	High	3	731.651	-0.49	58
	FALSE	High	ADLINNLGTIAK		2	13	2	K9JA46 P07900; A0A024RD80 P08238	P07900-2; B4DTA5; K9JA46 P07900; Q2VPJ6; Q6PK50; Q8TBA7; A0A024RD80 P08238; Q58FF8; B4DMA2; B4DGL0; Q14568; Q86SX1; O14942	0	1242.71	High	2	621.857	0.7	45
	FALSE	High	EQVANSAFVER		1	6	1	A0A024RD80 P08238	Q9H6X9; A0A024RD80 P08238; B4DMA2; B4DGL0; A8K3W9; Q58FF7	0	1249.62	High	2	625.31	-2.85	42
FALSE	Master Protein	F8W6I7	Helix-destabilizing protein OS=Homo sapiens OX=9606 GN=HNRNPA1 PE=1 SV=2	3	1	1	1	307	33.1	9.13	50	1	1
	Checked	Confidence	Sequence	Modifications	# Protein Groups	# Proteins	# PSMs	Master Protein Accessions	Protein Accessions	# Missed Cleavages	Theo. MH+ [Da]	Confidence (by Search Engine): Mascot	Charge (by Search Engine): Mascot	m/z [Da] (by Search Engine): Mascot	DeltaM [ppm] (by Search Engine): Mascot	Ions Score (by Search Engine): Mascot
	FALSE	High	IEVIEIMTDR		1	14	1	F8W6I7	F8W6I7; H0YH80; F8VYN5; F8VZ49; Q0VAC0; A0A024RB53 P09651-2; F8VTQ5; A0A024QZ98 Q32P51; Q6IPF2; A0A024RC46; P09651-3; A0A2R8Y4L2; Q9BSM5; A0A024RAZ7 P09651	0	1218.64	High	2	609.824	1.28	50
FALSE	Master Protein	Q6J1Z7	Hemoglobin beta (Fragment) OS=Homo sapiens OX=9606 GN=HBB PE=3 SV=1	77	7	31	0	105	11.4	6.68	1388	7	1
	Checked	Confidence	Sequence	Modifications	# Protein Groups	# Proteins	# PSMs	Master Protein Accessions	Protein Accessions	# Missed Cleavages	Theo. MH+ [Da]	Confidence (by Search Engine): Mascot	Charge (by Search Engine): Mascot	m/z [Da] (by Search Engine): Mascot	DeltaM [ppm] (by Search Engine): Mascot	Ions Score (by Search Engine): Mascot
	FALSE	High	FFESFGDLSTPDAVMGNPK		4	34	11	Q4TZM4; A0A2R3Z0D6; D9YZU5 P68871; Q6J1Z7	Q0Z944; Q9UK54; Q3Y9I8; Q4TZM4; A0A2R8Y7R2; A0A2R3Z0D6; Q9UP81; F8W6P5; Q14473; B3VL05; Q8IZI0; A0A1B4WRL5; Q9BWU5; B3VL17; E9NGZ5; Q3LR79; B2M1S6; Q6V0K9; D9YZU5 P68871; Q14484; Q3L3Q5; Q9BWV6; Q9GZL9; A0A481SHK9; B5ANL9; B3VL31; Q4JLR8; Q9UBV6; Q52MT0; A0A3G5AXY7; B3VL86; Q4TWB7; A1YZ08; Q6J1Z7	0	2058.95	High	2	1029.98	0.16	103
	FALSE	High	FFESFGDLSTPDAVMGNPK	1xOxidation [M15]	4	34	4	Q4TZM4; A0A2R3Z0D6; D9YZU5 P68871; Q6J1Z7	Q0Z944; Q9UK54; Q3Y9I8; Q4TZM4; A0A2R8Y7R2; A0A2R3Z0D6; Q9UP81; F8W6P5; Q14473; B3VL05; Q8IZI0; A0A1B4WRL5; Q9BWU5; B3VL17; E9NGZ5; Q3LR79; B2M1S6; Q6V0K9; D9YZU5 P68871; Q14484; Q3L3Q5; Q9BWV6; Q9GZL9; A0A481SHK9; B5ANL9; B3VL31; Q4JLR8; Q9UBV6; Q52MT0; A0A3G5AXY7; B3VL86; Q4TWB7; A1YZ08; Q6J1Z7	0	2074.94	High	2	1037.98	3.9	89
	FALSE	High	LLVVYPWTQR		5	60	4	Q4TZM4; A0N071 P02042; A0A2R3Z0D6; D9YZU5 P68871; Q6J1Z7	Q0Z944; A0A515HFS3; Q9UK54; E9PFT6; Q4TZM4; D9YZU7 P02100; A0N071 P02042; A0A2R8Y7R2; E9PEW8; E9M263; A0A2R3Z0D6; Q9UP81; D3GKD9; F8W6P5; C8C504; Q14473; B3VL05; Q8IZI0; Q8IUL9; Q9BWU5; B3VL17; E9NGZ5; Q14474; P69891; Q14403; Q3LR79; Q6V0K9; D9YZU5 P68871; Q14484; Q3L3Q5; Q9BWV6; A0A650ATW2; A9YUX2; Q9GZL9; A0A481SHK9; D9YZU8; B5ANL9; B2M1S8; D9YZU9 P69892; B3VL31; Q9UBV6; Q9UNL6; D5FZW3; Q14476;…	0	1274.73	High	2	637.866	-0.33	81
	FALSE	High	KVLGAFSDGLAHLDNLK		3	36	4	A0N071 P02042; D9YZU5 P68871; Q6J1Z7	Q0Z944; Q9UK54; Q3Y9I8; E9PFT6; A0N071 P02042; A0A2R8Y7R2; E9PEW8; F8W6P5; C8C504; Q14473; B3VL05; Q8IUL9; A0A1B4WRL5; Q9BWU5; B3VL17; E9NGZ5; B2M1S6; Q6V0K9; D9YZU5 P68871; Q9BWV6; Q9GZL9; A0A481SHK9; B5ANL9; B2M1S8; B3VL31; Q4JLR8; Q52MT0; A0A3G5AXY7; D1MGQ0; Q4F786; B3VL86; Q4TWB7; Q14477; A1YZ08; Q6J1Z7; Q670S4	1	1797.99	High	3	599.999	-1.9	76
	FALSE	High	VNVDAVGGEALGR		2	10	2	A0N071 P02042; Q6J1Z7	Q14485; E9PFT6; A0N071 P02042; E9PEW8; B2M1S8; D1MGQ0; Q4F786; Q14477; Q6J1Z7; Q670S4	0	1256.66	High	2	628.832	-1.55	73
	FALSE	High	VLGAFSDGLAHLDNLK		3	36	4	A0N071 P02042; D9YZU5 P68871; Q6J1Z7	Q0Z944; Q9UK54; Q3Y9I8; E9PFT6; A0N071 P02042; A0A2R8Y7R2; E9PEW8; F8W6P5; C8C504; Q14473; B3VL05; Q8IUL9; A0A1B4WRL5; Q9BWU5; B3VL17; E9NGZ5; B2M1S6; Q6V0K9; D9YZU5 P68871; Q9BWV6; Q9GZL9; A0A481SHK9; B5ANL9; B2M1S8; B3VL31; Q4JLR8; Q52MT0; A0A3G5AXY7; D1MGQ0; Q4F786; B3VL86; Q4TWB7; Q14477; A1YZ08; Q6J1Z7; Q670S4	0	1669.89	High	2	835.449	-0.37	67
	FALSE	High	GTFATLSELHCDK	1xCarbamidomethyl [C11]	3	29	3	Q4TZM4; D9YZU5 P68871; Q6J1Z7	Q0Z944; Q9UK54; Q3Y9I8; Q4TZM4; A0A2R8Y7R2; C8C504; Q14473; B3VL05; Q8IZI0; Q8IUL9; A0A1B4WRL5; B3VL17; E9NGZ5; Q3LR79; B2M1S6; Q6V0K9; D9YZU5 P68871; Q9BWV6; Q9GZL9; A0A481SHK9; B3VL31; Q4JLR8; Q52MT0; A0A3G5AXY7; B3VL86; Q4TWB7; A1YZ08; Q6J1Z7; Q670S4	0	1478.69	High	3	493.569	-1.01	48
	FALSE	High	SAVTALWGK		4	50	1	Q4TZM4; A0A2R3Z0D6; D9YZU5 P68871; Q6J1Z7	Q0Z944; Q3Y9I8; Q4TZM4; A0A2R8Y7R2; E9M263; O95412; A0A2R3Z0D6; Q9UP81; F8W6P5; J7LKS8; C8C504; Q14473; B3VL05; Q8IZI0; Q8IUL9; A0A0J9YWK4; A0A1B4WRL5; Q9BWU5; B3VL17; E9NGZ5; Q3LR79; B2M1S6; Q7Z7B3; Q6V0K9; D9YZU5 P68871; Q14484; Q9BWV6; A9YUX2; Q9GZL9; A0A481SHK9; Q7Z2K5; B5ANL9; B3VL31; Q4JLR8; Q9UBV6; B3VL12; D5FZW3; Q9H1I6; Q52MT0; Q9BXA2; Q9HAR8; B3VL86; Q4TWB7; Q14477; A1YZ08; A0A2S1CVU8; …	0	932.52	High	2	466.763	-0.64	39
FALSE	Master Protein	Q4TZM4	Hemoglobin beta chain (Fragment) OS=Homo sapiens OX=9606 GN=HBB PE=3 SV=1	80	7	31	2	101	11	6.52	1389	7	1
	Checked	Confidence	Sequence	Modifications	# Protein Groups	# Proteins	# PSMs	Master Protein Accessions	Protein Accessions	# Missed Cleavages	Theo. MH+ [Da]	Confidence (by Search Engine): Mascot	Charge (by Search Engine): Mascot	m/z [Da] (by Search Engine): Mascot	DeltaM [ppm] (by Search Engine): Mascot	Ions Score (by Search Engine): Mascot
	FALSE	High	FFESFGDLSTPDAVMGNPK		4	34	11	Q4TZM4; A0A2R3Z0D6; D9YZU5 P68871; Q6J1Z7	Q0Z944; Q9UK54; Q3Y9I8; Q4TZM4; A0A2R8Y7R2; A0A2R3Z0D6; Q9UP81; F8W6P5; Q14473; B3VL05; Q8IZI0; A0A1B4WRL5; Q9BWU5; B3VL17; E9NGZ5; Q3LR79; B2M1S6; Q6V0K9; D9YZU5 P68871; Q14484; Q3L3Q5; Q9BWV6; Q9GZL9; A0A481SHK9; B5ANL9; B3VL31; Q4JLR8; Q9UBV6; Q52MT0; A0A3G5AXY7; B3VL86; Q4TWB7; A1YZ08; Q6J1Z7	0	2058.95	High	2	1029.98	0.16	103
	FALSE	High	FFESFGDLSTPDAVMGNPK	1xOxidation [M15]	4	34	4	Q4TZM4; A0A2R3Z0D6; D9YZU5 P68871; Q6J1Z7	Q0Z944; Q9UK54; Q3Y9I8; Q4TZM4; A0A2R8Y7R2; A0A2R3Z0D6; Q9UP81; F8W6P5; Q14473; B3VL05; Q8IZI0; A0A1B4WRL5; Q9BWU5; B3VL17; E9NGZ5; Q3LR79; B2M1S6; Q6V0K9; D9YZU5 P68871; Q14484; Q3L3Q5; Q9BWV6; Q9GZL9; A0A481SHK9; B5ANL9; B3VL31; Q4JLR8; Q9UBV6; Q52MT0; A0A3G5AXY7; B3VL86; Q4TWB7; A1YZ08; Q6J1Z7	0	2074.94	High	2	1037.98	3.9	89
	FALSE	High	LLVVYPWTQR		5	60	4	Q4TZM4; A0N071 P02042; A0A2R3Z0D6; D9YZU5 P68871; Q6J1Z7	Q0Z944; A0A515HFS3; Q9UK54; E9PFT6; Q4TZM4; D9YZU7 P02100; A0N071 P02042; A0A2R8Y7R2; E9PEW8; E9M263; A0A2R3Z0D6; Q9UP81; D3GKD9; F8W6P5; C8C504; Q14473; B3VL05; Q8IZI0; Q8IUL9; Q9BWU5; B3VL17; E9NGZ5; Q14474; P69891; Q14403; Q3LR79; Q6V0K9; D9YZU5 P68871; Q14484; Q3L3Q5; Q9BWV6; A0A650ATW2; A9YUX2; Q9GZL9; A0A481SHK9; D9YZU8; B5ANL9; B2M1S8; D9YZU9 P69892; B3VL31; Q9UBV6; Q9UNL6; D5FZW3; Q14476;…	0	1274.73	High	2	637.866	-0.33	81
	FALSE	High	KVLGAFSNGLAHLDNLK	1xDeamidated [N8]	1	1	4	Q4TZM4	Q4TZM4	1	1797.99	High	3	599.999	-1.91	76
	FALSE	High	VNVDEVGGEALGR		3	39	4	Q4TZM4; A0A2R3Z0D6; D9YZU5 P68871	Q0Z944; Q3Y9I8; Q4TZM4; A0A2R8Y7R2; E9M263; A0A2R3Z0D6; Q9UP81; F8W6P5; J7LKS8; C8C504; Q14473; B3VL05; Q8IZI0; Q8IUL9; A0A1B4WRL5; Q9BWU5; B3VL17; E9NGZ5; Q3LR79; Q6V0K9; D9YZU5 P68871; Q14484; A0A140KFU0; Q9BWV6; A9YUX2; Q9GZL9; A0A481SHK9; B5ANL9; B3VL31; Q9UBV6; B3VL12; D5FZW3; Q9H1I6; Q52MT0; Q9BXA2; B3VL86; Q4TWB7; A0A2S1CVU8; O95408	0	1314.66	High	2	657.836	0.48	68
	FALSE	High	VLGAFSNGLAHLDNLK	1xDeamidated [N7]	1	1	4	Q4TZM4	Q4TZM4	0	1669.89	High	2	835.449	-0.37	67
	FALSE	High	GTFATLSELHCDK	1xCarbamidomethyl [C11]	3	29	3	Q4TZM4; D9YZU5 P68871; Q6J1Z7	Q0Z944; Q9UK54; Q3Y9I8; Q4TZM4; A0A2R8Y7R2; C8C504; Q14473; B3VL05; Q8IZI0; Q8IUL9; A0A1B4WRL5; B3VL17; E9NGZ5; Q3LR79; B2M1S6; Q6V0K9; D9YZU5 P68871; Q9BWV6; Q9GZL9; A0A481SHK9; B3VL31; Q4JLR8; Q52MT0; A0A3G5AXY7; B3VL86; Q4TWB7; A1YZ08; Q6J1Z7; Q670S4	0	1478.69	High	3	493.569	-1.01	48
	FALSE	High	SAVTALWGK		4	50	1	Q4TZM4; A0A2R3Z0D6; D9YZU5 P68871; Q6J1Z7	Q0Z944; Q3Y9I8; Q4TZM4; A0A2R8Y7R2; E9M263; O95412; A0A2R3Z0D6; Q9UP81; F8W6P5; J7LKS8; C8C504; Q14473; B3VL05; Q8IZI0; Q8IUL9; A0A0J9YWK4; A0A1B4WRL5; Q9BWU5; B3VL17; E9NGZ5; Q3LR79; B2M1S6; Q7Z7B3; Q6V0K9; D9YZU5 P68871; Q14484; Q9BWV6; A9YUX2; Q9GZL9; A0A481SHK9; Q7Z2K5; B5ANL9; B3VL31; Q4JLR8; Q9UBV6; B3VL12; D5FZW3; Q9H1I6; Q52MT0; Q9BXA2; Q9HAR8; B3VL86; Q4TWB7; Q14477; A1YZ08; A0A2S1CVU8; …	0	932.52	High	2	466.763	-0.64	39
FALSE	Master Protein	A0A2R3Z0D6	Hemoglobin subunit beta (Fragment) OS=Homo sapiens OX=9606 PE=3 SV=1	75	5	22	1	68	7.4	8.54	994	5	1
	Checked	Confidence	Sequence	Modifications	# Protein Groups	# Proteins	# PSMs	Master Protein Accessions	Protein Accessions	# Missed Cleavages	Theo. MH+ [Da]	Confidence (by Search Engine): Mascot	Charge (by Search Engine): Mascot	m/z [Da] (by Search Engine): Mascot	DeltaM [ppm] (by Search Engine): Mascot	Ions Score (by Search Engine): Mascot
	FALSE	High	FFESFGDLSTPDAVMGNPK		4	34	11	Q4TZM4; A0A2R3Z0D6; D9YZU5 P68871; Q6J1Z7	Q0Z944; Q9UK54; Q3Y9I8; Q4TZM4; A0A2R8Y7R2; A0A2R3Z0D6; Q9UP81; F8W6P5; Q14473; B3VL05; Q8IZI0; A0A1B4WRL5; Q9BWU5; B3VL17; E9NGZ5; Q3LR79; B2M1S6; Q6V0K9; D9YZU5 P68871; Q14484; Q3L3Q5; Q9BWV6; Q9GZL9; A0A481SHK9; B5ANL9; B3VL31; Q4JLR8; Q9UBV6; Q52MT0; A0A3G5AXY7; B3VL86; Q4TWB7; A1YZ08; Q6J1Z7	0	2058.95	High	2	1029.98	0.16	103
	FALSE	High	FFESFGDLSTPDAVMGNPK	1xOxidation [M15]	4	34	4	Q4TZM4; A0A2R3Z0D6; D9YZU5 P68871; Q6J1Z7	Q0Z944; Q9UK54; Q3Y9I8; Q4TZM4; A0A2R8Y7R2; A0A2R3Z0D6; Q9UP81; F8W6P5; Q14473; B3VL05; Q8IZI0; A0A1B4WRL5; Q9BWU5; B3VL17; E9NGZ5; Q3LR79; B2M1S6; Q6V0K9; D9YZU5 P68871; Q14484; Q3L3Q5; Q9BWV6; Q9GZL9; A0A481SHK9; B5ANL9; B3VL31; Q4JLR8; Q9UBV6; Q52MT0; A0A3G5AXY7; B3VL86; Q4TWB7; A1YZ08; Q6J1Z7	0	2074.94	High	2	1037.98	3.9	89
	FALSE	High	LLVVYPWTQR		5	60	4	Q4TZM4; A0N071 P02042; A0A2R3Z0D6; D9YZU5 P68871; Q6J1Z7	Q0Z944; A0A515HFS3; Q9UK54; E9PFT6; Q4TZM4; D9YZU7 P02100; A0N071 P02042; A0A2R8Y7R2; E9PEW8; E9M263; A0A2R3Z0D6; Q9UP81; D3GKD9; F8W6P5; C8C504; Q14473; B3VL05; Q8IZI0; Q8IUL9; Q9BWU5; B3VL17; E9NGZ5; Q14474; P69891; Q14403; Q3LR79; Q6V0K9; D9YZU5 P68871; Q14484; Q3L3Q5; Q9BWV6; A0A650ATW2; A9YUX2; Q9GZL9; A0A481SHK9; D9YZU8; B5ANL9; B2M1S8; D9YZU9 P69892; B3VL31; Q9UBV6; Q9UNL6; D5FZW3; Q14476;…	0	1274.73	High	2	637.866	-0.33	81
	FALSE	High	VNVDEVGGEALGR		3	39	4	Q4TZM4; A0A2R3Z0D6; D9YZU5 P68871	Q0Z944; Q3Y9I8; Q4TZM4; A0A2R8Y7R2; E9M263; A0A2R3Z0D6; Q9UP81; F8W6P5; J7LKS8; C8C504; Q14473; B3VL05; Q8IZI0; Q8IUL9; A0A1B4WRL5; Q9BWU5; B3VL17; E9NGZ5; Q3LR79; Q6V0K9; D9YZU5 P68871; Q14484; A0A140KFU0; Q9BWV6; A9YUX2; Q9GZL9; A0A481SHK9; B5ANL9; B3VL31; Q9UBV6; B3VL12; D5FZW3; Q9H1I6; Q52MT0; Q9BXA2; B3VL86; Q4TWB7; A0A2S1CVU8; O95408	0	1314.66	High	2	657.836	0.48	68
	FALSE	High	VNVDEVGGXALGR	1xDeamidated [X9]	1	1	2	A0A2R3Z0D6	A0A2R3Z0D6	0	1314.66	High	2	657.836	0.48	68
	FALSE	High	SAVTALWGK		4	50	1	Q4TZM4; A0A2R3Z0D6; D9YZU5 P68871; Q6J1Z7	Q0Z944; Q3Y9I8; Q4TZM4; A0A2R8Y7R2; E9M263; O95412; A0A2R3Z0D6; Q9UP81; F8W6P5; J7LKS8; C8C504; Q14473; B3VL05; Q8IZI0; Q8IUL9; A0A0J9YWK4; A0A1B4WRL5; Q9BWU5; B3VL17; E9NGZ5; Q3LR79; B2M1S6; Q7Z7B3; Q6V0K9; D9YZU5 P68871; Q14484; Q9BWV6; A9YUX2; Q9GZL9; A0A481SHK9; Q7Z2K5; B5ANL9; B3VL31; Q4JLR8; Q9UBV6; B3VL12; D5FZW3; Q9H1I6; Q52MT0; Q9BXA2; Q9HAR8; B3VL86; Q4TWB7; Q14477; A1YZ08; A0A2S1CVU8; …	0	932.52	High	2	466.763	-0.64	39
FALSE	Master Protein	Q99729	Heterogeneous nuclear ribonucleoprotein A/B OS=Homo sapiens OX=9606 GN=HNRNPAB PE=1 SV=2	4	1	1	1	332	36.2	8.21	56	1	1
	Checked	Confidence	Sequence	Modifications	# Protein Groups	# Proteins	# PSMs	Master Protein Accessions	Protein Accessions	# Missed Cleavages	Theo. MH+ [Da]	Confidence (by Search Engine): Mascot	Charge (by Search Engine): Mascot	m/z [Da] (by Search Engine): Mascot	DeltaM [ppm] (by Search Engine): Mascot	Ions Score (by Search Engine): Mascot
	FALSE	High	MFVGGLSWDTSK		1	9	1	Q99729	Q99729; D6RBZ0; B4DMY3; Q99729-3; D6R9P3; Q53F64; D6RD18; Q99729-2; Q99729-4	0	1327.64	High	2	664.322	0.61	56
FALSE	Master Protein	H0Y8G5	Heterogeneous nuclear ribonucleoprotein D0 (Fragment) OS=Homo sapiens OX=9606 GN=HNRNPD PE=1 SV=8	5	1	2	1	260	29.6	9.16	78	1	1
	Checked	Confidence	Sequence	Modifications	# Protein Groups	# Proteins	# PSMs	Master Protein Accessions	Protein Accessions	# Missed Cleavages	Theo. MH+ [Da]	Confidence (by Search Engine): Mascot	Charge (by Search Engine): Mascot	m/z [Da] (by Search Engine): Mascot	DeltaM [ppm] (by Search Engine): Mascot	Ions Score (by Search Engine): Mascot
	FALSE	High	IFVGGLSPDTPEEK		1	11	2	H0Y8G5	H0Y8G5; B4E0W4; H0YA96; Q12771; A0A024RDF4 Q14103-3; B4DTC3; A1LU37 Q14103; D6RAF8; D6RF44; A0A024RDB4 Q14103-2; Q14103-4	0	1488.76	High	2	744.881	-2.18	52
FALSE	Master Protein	A0A024R7T3 P52597	Heterogeneous nuclear ribonucleoprotein F, isoform CRA_a OS=Homo sapiens OX=9606 GN=HNRPF PE=4 SV=1 Heterogeneous nuclear ribonucleoprotein F OS=Homo sapiens OX=9606 GN=HNRNPF PE=1 SV=3	4	1	2	1	415	45.6	5.58	94	1	1
	Checked	Confidence	Sequence	Modifications	# Protein Groups	# Proteins	# PSMs	Master Protein Accessions	Protein Accessions	# Missed Cleavages	Theo. MH+ [Da]	Confidence (by Search Engine): Mascot	Charge (by Search Engine): Mascot	m/z [Da] (by Search Engine): Mascot	DeltaM [ppm] (by Search Engine): Mascot	Ions Score (by Search Engine): Mascot
	FALSE	High	ITGEAFVQFASQELAEK		1	2	2	A0A024R7T3 P52597	A0A024R7T3 P52597; B4DKS8	0	1867.94	High	2	934.472	-3.38	62
FALSE	Master Protein	E9PCY7	Heterogeneous nuclear ribonucleoprotein H OS=Homo sapiens OX=9606 GN=HNRNPH1 PE=1 SV=1	8	2	4	2	429	47.1	6.34	175	2	1
	Checked	Confidence	Sequence	Modifications	# Protein Groups	# Proteins	# PSMs	Master Protein Accessions	Protein Accessions	# Missed Cleavages	Theo. MH+ [Da]	Confidence (by Search Engine): Mascot	Charge (by Search Engine): Mascot	m/z [Da] (by Search Engine): Mascot	DeltaM [ppm] (by Search Engine): Mascot	Ions Score (by Search Engine): Mascot
	FALSE	High	STGEAFVQFASQEIAEK		1	11	2	E9PCY7	E9PCY7; B4DFK9; A0A384MEJ3 P31943; D6RIU0; H0YB39; E5RGV0; G8JLB6; D6RBM0; E7EN40; A0A384MDT2 P55795; E5RGH4	0	1841.89	High	2	921.451	1.56	62
	FALSE	High	HTGPNSPDTANDGFVR		1	17	2	E9PCY7	D6RDU3; D6RIT2; E9PCY7; D6R9T0; D6RAM1; D6RIH9; D6RFM3; D6RJ04; A0A384MEJ3 P31943; D6RIU0; E7EQJ0; E5RGV0; G8JLB6; H0YAQ2; D6RBM0; A0A384MDT2 P55795; E5RGH4	0	1684.77	High	3	562.261	1.26	61
FALSE	Master Protein	B4DUQ1	Heterogeneous nuclear ribonucleoprotein K OS=Homo sapiens OX=9606 PE=2 SV=1	3	1	2	1	439	48.5	5.92	93	1	1
	Checked	Confidence	Sequence	Modifications	# Protein Groups	# Proteins	# PSMs	Master Protein Accessions	Protein Accessions	# Missed Cleavages	Theo. MH+ [Da]	Confidence (by Search Engine): Mascot	Charge (by Search Engine): Mascot	m/z [Da] (by Search Engine): Mascot	DeltaM [ppm] (by Search Engine): Mascot	Ions Score (by Search Engine): Mascot
	FALSE	High	IILDLISESPIK		1	8	2	B4DUQ1	B4DUQ1; A0A024R228; Q5EC54; P61978-2; B4DFF1; P61978; P61978-3; Q5T6W2	0	1340.8	High	2	670.906	0.16	56
FALSE	Master Protein	A0A1X7SBS1	Heterogeneous nuclear ribonucleoprotein U OS=Homo sapiens OX=9606 GN=HNRNPU PE=1 SV=1	3	1	1	1	744	81.7	5.83	50	1	1
	Checked	Confidence	Sequence	Modifications	# Protein Groups	# Proteins	# PSMs	Master Protein Accessions	Protein Accessions	# Missed Cleavages	Theo. MH+ [Da]	Confidence (by Search Engine): Mascot	Charge (by Search Engine): Mascot	m/z [Da] (by Search Engine): Mascot	DeltaM [ppm] (by Search Engine): Mascot	Ions Score (by Search Engine): Mascot
	FALSE	High	EKPYFPIPEEYTFIQNVPLEDR		1	16	1	A0A1X7SBS1	A0A1X7SBS1; Q7Z4Q5; Q00839-2; Q5RI18; A0A1W2PP34; Q00839; B4DLR3; A0A1W2PP35; A0A1W2PPH7; Q96BA7; A0A1W2PPL4; A0A1W2PQ74; B3KX72; A0A1W2PQL0; A0A1W2PPS1; A0A1W2PRZ7	0	2724.36	High	3	908.789	-1.34	50
FALSE	Master Protein	I6L957	Heterogeneous nuclear ribonucleoproteins A2/B1 OS=Homo sapiens OX=9606 GN=HNRNPA2B1 PE=2 SV=1	6	1	2	1	249	28.4	4.86	154	1	1
	Checked	Confidence	Sequence	Modifications	# Protein Groups	# Proteins	# PSMs	Master Protein Accessions	Protein Accessions	# Missed Cleavages	Theo. MH+ [Da]	Confidence (by Search Engine): Mascot	Charge (by Search Engine): Mascot	m/z [Da] (by Search Engine): Mascot	DeltaM [ppm] (by Search Engine): Mascot	Ions Score (by Search Engine): Mascot
	FALSE	High	LFIGGLSFETTEESLR		1	5	2	I6L957	I6L957; A0A087WUI2; A0A384NL58; P22626-2; P22626	0	1798.92	High	2	899.966	1.5	93
FALSE	Master Protein	B4DSU6	Heterogeneous nuclear ribonucleoproteins C1/C2 OS=Homo sapiens OX=9606 GN=HNRNPC PE=1 SV=1	16	2	4	2	147	15.7	9.01	152	2	1
	Checked	Confidence	Sequence	Modifications	# Protein Groups	# Proteins	# PSMs	Master Protein Accessions	Protein Accessions	# Missed Cleavages	Theo. MH+ [Da]	Confidence (by Search Engine): Mascot	Charge (by Search Engine): Mascot	m/z [Da] (by Search Engine): Mascot	DeltaM [ppm] (by Search Engine): Mascot	Ions Score (by Search Engine): Mascot
	FALSE	High	GFAFVQYVNER		1	20	2	B4DSU6	B4DSU6; P07910-4; B4DY08; G3V3K6; G3V4C1; A8K9A4; B4DMJ1; P07910-2; G3V4W0; P07910; B2R603; G3V575; G3V251; B2R5W2; G3V2Q1; G3V4M8; G3V576; G3V5X6; B3KX96; G3V555	0	1329.66	High	2	665.331	-3.67	63
	FALSE	High	VFIGNLNTLVVK		1	30	2	B4DSU6	B4DSU6; A0A0G2JNQ3; P07910-4; B4DY08; G3V3K6; Q569J8; G3V4C1; A8K9A4; A0A0G2JPF8; B4DMJ1; P07910-2; G3V4W0; O60812; P07910; B2R603; G3V575; B7ZW38 P0DMR1; P07910-3; D3DPI2; G3V251; B2R5W2; Q6PKD2; G3V2Q1; G3V4M8; G3V2H6; B2RXH8; G3V576; G3V5X6; B3KX96; G3V555	0	1316.79	High	2	658.901	1.1	44
FALSE	Master Protein	Q59FD4	Hexokinase (Fragment) OS=Homo sapiens OX=9606 PE=2 SV=1	5	4	5	4	949	105.7	6.84	163	4	1
	Checked	Confidence	Sequence	Modifications	# Protein Groups	# Proteins	# PSMs	Master Protein Accessions	Protein Accessions	# Missed Cleavages	Theo. MH+ [Da]	Confidence (by Search Engine): Mascot	Charge (by Search Engine): Mascot	m/z [Da] (by Search Engine): Mascot	DeltaM [ppm] (by Search Engine): Mascot	Ions Score (by Search Engine): Mascot
	FALSE	High	GDFIALDLGGSSFR		1	10	2	Q59FD4	Q59FD4; P19367; B3KRA9; A0A024QZK7 P19367-3; B3KXY9; B4DG62; B1AR62; P19367-4; P19367-2; A8K7J7	0	1454.73	High	2	727.869	2.55	59
	FALSE	High	GAAMVTAVAYR	1xOxidation [M4]	1	14	1	Q59FD4	Q59FD4; P19367; B3KRA9; E9PB90; A0A024QZK7 P19367-3; P52789; B3KXY9; B4DG62; A8K2U2; P19367-4; Q53QX9; P19367-2; A8K7J7; Q68E10	0	1125.57	High	2	563.289	-0.79	48
	FALSE	High	MISGMYLGEIVR	2xOxidation [M1; M5]	1	15	1	Q59FD4	Q59FD4; P19367; E9PB90; A0A024QZK7 P19367-3; P52789; B3KXY9; B4DG62; A8K2U2; P19367-4; Q53QX9; P19367-2; Q59H08; A0A024R7R1 P52790; A8K7J7; Q68E10	0	1400.69	High	2	700.848	-1.24	41
	FALSE	High	FLSQIESDR		1	12	1	Q59FD4	B4E0J9; Q59FD4; P19367; A0A024QZK7 P19367-3; B3KXY9; B4DG62; A8K4Q9; B3KT70; P19367-4; Q2TB90; P19367-2; A8K7J7	0	1094.55	High	2	547.776	-1.9	40
FALSE	Master Protein	Q5T7C4	High mobility group protein B1 OS=Homo sapiens OX=9606 GN=HMGB1 PE=1 SV=1	9	1	1	1	158	18.3	9.7	38	1	1
	Checked	Confidence	Sequence	Modifications	# Protein Groups	# Proteins	# PSMs	Master Protein Accessions	Protein Accessions	# Missed Cleavages	Theo. MH+ [Da]	Confidence (by Search Engine): Mascot	Charge (by Search Engine): Mascot	m/z [Da] (by Search Engine): Mascot	DeltaM [ppm] (by Search Engine): Mascot	Ions Score (by Search Engine): Mascot
	FALSE	High	IKGEHPGLSIGDVAK		1	6	1	Q5T7C4	Q5T7C4; B3KQ05; B7Z965; A0A024RDR0 P09429; Q59GW1; B2RPK0	1	1520.84	High	3	507.618	-1.61	38
FALSE	Master Protein	Q16777	Histone H2A type 2-C OS=Homo sapiens OX=9606 GN=H2AC20 PE=1 SV=4	7	1	1	1	129	14	10.9	40	1	1
	Checked	Confidence	Sequence	Modifications	# Protein Groups	# Proteins	# PSMs	Master Protein Accessions	Protein Accessions	# Missed Cleavages	Theo. MH+ [Da]	Confidence (by Search Engine): Mascot	Charge (by Search Engine): Mascot	m/z [Da] (by Search Engine): Mascot	DeltaM [ppm] (by Search Engine): Mascot	Ions Score (by Search Engine): Mascot
	FALSE	High	AGLQFPVGR		1	26	1	Q16777	Q16777; Q7L7L0; Q71UI9; Q71UI9-2; Q96QV6; Q8IUE6; Q08AJ9 P04908; A0A3B3IS11; P0C0S5; A0A0U1RR32; A0A024R017 Q93077; B2R5B6; Q99878; Q71UI9-5; A0A0U1RRH7; A3KPC7 Q96KK5; Q9BTM1-2; V9GZN0; A0A024RAS2 Q9BTM1; P16104; P20671; A0A494C189; C9J0D1; A4FTV9 P0C0S8; B2R5B3; Q6FI13	0	944.531	High	2	472.768	-2.7	40
FALSE	Master Protein	Q16778	Histone H2B type 2-E OS=Homo sapiens OX=9606 GN=H2BC21 PE=1 SV=3	12	1	7	1	126	13.9	10.32	331	1	1
	Checked	Confidence	Sequence	Modifications	# Protein Groups	# Proteins	# PSMs	Master Protein Accessions	Protein Accessions	# Missed Cleavages	Theo. MH+ [Da]	Confidence (by Search Engine): Mascot	Charge (by Search Engine): Mascot	m/z [Da] (by Search Engine): Mascot	DeltaM [ppm] (by Search Engine): Mascot	Ions Score (by Search Engine): Mascot
	FALSE	High	AMGIMNSFVNDIFER	2xOxidation [M2; M5]	1	20	2	Q16778	Q16778; Q5QNW6; Q99879; P33778; A0A024QZZ7 P58876; B4DR52; Q93079; A0A024RCL8 O60814; Q99880; I6L9F7; Q5QNW6-2; B2R4S9 P62807; Q0D2M2; P57053; Q8N257; A0A024RCJ2 P06899; P23527; U3KQK0; A0A024RCJ9 Q99877; A8K9J7	0	1775.81	High	2	888.411	3.17	85
	FALSE	High	AMGIMNSFVNDIFER	1xOxidation [M]	1	20	3	Q16778	Q16778; Q5QNW6; Q99879; P33778; A0A024QZZ7 P58876; B4DR52; Q93079; A0A024RCL8 O60814; Q99880; I6L9F7; Q5QNW6-2; B2R4S9 P62807; Q0D2M2; P57053; Q8N257; A0A024RCJ2 P06899; P23527; U3KQK0; A0A024RCJ9 Q99877; A8K9J7	0	1759.81	High	2	880.411	0.52	84
	FALSE	High	AMGIMNSFVNDIFER	1xDeamidated [N]; 2xOxidation [M2; M5]	1	20	2	Q16778	Q16778; Q5QNW6; Q99879; P33778; A0A024QZZ7 P58876; B4DR52; Q93079; A0A024RCL8 O60814; Q99880; I6L9F7; Q5QNW6-2; B2R4S9 P62807; Q0D2M2; P57053; Q8N257; A0A024RCJ2 P06899; P23527; U3KQK0; A0A024RCJ9 Q99877; A8K9J7	0	1776.79	High	2	888.903	3.16	77
FALSE	Master Protein	B2R4P9 P84243	Histone H3 OS=Homo sapiens OX=9606 GN=H3F3B PE=2 SV=1 Histone H3.3 OS=Homo sapiens OX=9606 GN=H3-3A PE=1 SV=2	10	2	4	1	136	15.3	11.27	79	2	1
	Checked	Confidence	Sequence	Modifications	# Protein Groups	# Proteins	# PSMs	Master Protein Accessions	Protein Accessions	# Missed Cleavages	Theo. MH+ [Da]	Confidence (by Search Engine): Mascot	Charge (by Search Engine): Mascot	m/z [Da] (by Search Engine): Mascot	DeltaM [ppm] (by Search Engine): Mascot	Ions Score (by Search Engine): Mascot
	FALSE	High	STELLIR		1	15	4	B2R4P9 P84243	B2R4P9 P84243; A0A590UJL8; B2R6Y1; A0A590UJJ6; Q5TEC6; K7ES00; K7EP01; B4DEB1; Q16695; Q6NXT2; K7EK07; K7EMV3; P68431; Q71DI3; B4E380	0	831.493	High	2	416.25	0.01	54
	FALSE	High	KLPFQR		2	20	2	B2R4P9 P84243; P0DPK5	B2R4P9 P84243; A0A590UJL8; B2R6Y1; A0A590UJJ6; P0DPK5; Q5TEC6; K7ES00; K7EP01; B4DEB1; Q6TXQ4; Q16695; Q6NXT2; A0A1X8XL64; K7EK07; K7EMV3; A8K4Y7; P68431; Q71DI3; B4E380; P0DPK2	1	788.478	High	2	394.742	-2.12	40
FALSE	Master Protein	P0DPK5	Histone H3.X OS=Homo sapiens OX=9606 GN=H3Y2 PE=5 SV=1	9	2	4	1	147	16.5	11.39	79	2	1
	Checked	Confidence	Sequence	Modifications	# Protein Groups	# Proteins	# PSMs	Master Protein Accessions	Protein Accessions	# Missed Cleavages	Theo. MH+ [Da]	Confidence (by Search Engine): Mascot	Charge (by Search Engine): Mascot	m/z [Da] (by Search Engine): Mascot	DeltaM [ppm] (by Search Engine): Mascot	Ions Score (by Search Engine): Mascot
	FALSE	High	STQLLLR	1xDeamidated [Q3]	1	2	2	P0DPK5	P0DPK5; P0DPK2	0	831.493	High	2	416.25	0.01	54
	FALSE	High	KLPFQR		2	20	2	B2R4P9 P84243; P0DPK5	B2R4P9 P84243; A0A590UJL8; B2R6Y1; A0A590UJJ6; P0DPK5; Q5TEC6; K7ES00; K7EP01; B4DEB1; Q6TXQ4; Q16695; Q6NXT2; A0A1X8XL64; K7EK07; K7EMV3; A8K4Y7; P68431; Q71DI3; B4E380; P0DPK2	1	788.478	High	2	394.742	-2.12	40
FALSE	Master Protein	B2R4R0 P62805	Histone H4 OS=Homo sapiens OX=9606 GN=HIST1H4J PE=2 SV=1 Histone H4 OS=Homo sapiens OX=9606 GN=H4C1 PE=1 SV=2	41	4	6	4	103	11.4	11.36	173	4	1
	Checked	Confidence	Sequence	Modifications	# Protein Groups	# Proteins	# PSMs	Master Protein Accessions	Protein Accessions	# Missed Cleavages	Theo. MH+ [Da]	Confidence (by Search Engine): Mascot	Charge (by Search Engine): Mascot	m/z [Da] (by Search Engine): Mascot	DeltaM [ppm] (by Search Engine): Mascot	Ions Score (by Search Engine): Mascot
	FALSE	High	TVTAMDVVYALK		1	2	1	B2R4R0 P62805	B2R4R0 P62805; Q0VAS5	0	1310.7	High	2	655.855	0.92	63
	FALSE	High	ISGLIYEETR		1	3	2	B2R4R0 P62805	Q6B823; B2R4R0 P62805; Q0VAS5	0	1180.62	High	2	590.814	-0.67	58
	FALSE	High	DNIQGITKPAIR	1xDeamidated [N2]	1	2	1	B2R4R0 P62805	B2R4R0 P62805; Q0VAS5	0	1326.74	High	2	663.878	8.93	56
	FALSE	High	VFLENVIR		1	3	2	B2R4R0 P62805	Q6B823; B2R4R0 P62805; Q0VAS5	0	989.578	High	2	495.293	1.38	43
FALSE	Master Protein	Q9H4N8	Homo sapiens clone CDABP0046 mRNA sequence OS=Homo sapiens OX=9606 PE=2 SV=1	16	2	6	1	176	20.2	4.67	207	2	1
	Checked	Confidence	Sequence	Modifications	# Protein Groups	# Proteins	# PSMs	Master Protein Accessions	Protein Accessions	# Missed Cleavages	Theo. MH+ [Da]	Confidence (by Search Engine): Mascot	Charge (by Search Engine): Mascot	m/z [Da] (by Search Engine): Mascot	DeltaM [ppm] (by Search Engine): Mascot	Ions Score (by Search Engine): Mascot
	FALSE	High	QAFDDAIAELDTLNEDSYK	1xDeamidated [Q1]	1	3	1	Q9H4N8	Q9H4N8; A0A024R1K7 Q04917; B2R6N6	0	2158.97	High	2	1079.99	7.28	71
	FALSE	High	DSTLIMQLLR	1xOxidation [M6]	7	29	4	D0PNI1 P63104; G9K389; P31947; V9HWD6 P31946; Q9H4N8; B4DHC4; B4DMT8	D0PNI1 P63104; G9K389; P31946-2; B7ZA86; P31947; V9HWD6 P31946; P63104-2; H0YB80; Q9H4N8; B5BU24; B4DE78; A0A024R1K7 Q04917; B4DHC4; B0AZS6; Q53S41; P61981; P31947-2; K7EM20; P62258-2; B7Z2E6; B4DMT8; B3KNB4; Q2F831; E7EX29; G9K388; B4DY04; P27348; V9HW98 P62258; B2R6N6	0	1205.66	High	2	603.331	-0.12	63
	FALSE	High	DSTLIMQLLR		7	29	1	D0PNI1 P63104; G9K389; P31947; V9HWD6 P31946; Q9H4N8; B4DHC4; B4DMT8	D0PNI1 P63104; G9K389; P31946-2; B7ZA86; P31947; V9HWD6 P31946; P63104-2; H0YB80; Q9H4N8; B5BU24; B4DE78; A0A024R1K7 Q04917; B4DHC4; B0AZS6; Q53S41; P61981; P31947-2; K7EM20; P62258-2; B7Z2E6; B4DMT8; B3KNB4; Q2F831; E7EX29; G9K388; B4DY04; P27348; V9HW98 P62258; B2R6N6	0	1189.66	High	2	595.335	0.83	43
FALSE	Master Protein	P35914	Hydroxymethylglutaryl-CoA lyase, mitochondrial OS=Homo sapiens OX=9606 GN=HMGCL PE=1 SV=2	8	2	2	2	325	34.3	8.54	64	2	1
	Checked	Confidence	Sequence	Modifications	# Protein Groups	# Proteins	# PSMs	Master Protein Accessions	Protein Accessions	# Missed Cleavages	Theo. MH+ [Da]	Confidence (by Search Engine): Mascot	Charge (by Search Engine): Mascot	m/z [Da] (by Search Engine): Mascot	DeltaM [ppm] (by Search Engine): Mascot	Ions Score (by Search Engine): Mascot
	FALSE	High	LLEAGNFICQALNR	1xCarbamidomethyl [C9]	1	5	1	P35914	P35914-3; P35914; B1AK13; H0Y2L7; P35914-2	0	1618.84	High	2	809.921	-1.67	45
	FALSE	High	GFEAAVAAGAK		1	2	1	P35914	P35914; B1AK13	0	991.521	High	2	496.264	-0.04	41
FALSE	Master Protein	Q53GL5	IDP (Fragment) OS=Homo sapiens OX=9606 PE=2 SV=1	23	8	14	8	452	50.9	8.48	545	8	1
	Checked	Confidence	Sequence	Modifications	# Protein Groups	# Proteins	# PSMs	Master Protein Accessions	Protein Accessions	# Missed Cleavages	Theo. MH+ [Da]	Confidence (by Search Engine): Mascot	Charge (by Search Engine): Mascot	m/z [Da] (by Search Engine): Mascot	DeltaM [ppm] (by Search Engine): Mascot	Ions Score (by Search Engine): Mascot
	FALSE	High	DQTDDQVTIDSALATQK		1	4	2	Q53GL5	Q53GL5; P48735-2; Q13584; P48735	0	1848.88	High	2	924.946	0.98	75
	FALSE	High	TIEAEAAHGTVTR		1	6	2	Q53GL5	Q53GL5; P48735-2; B4DSZ6; Q13584; P48735; H0YL11	0	1355.69	High	2	678.346	-5.07	68
	FALSE	High	FKDIFQEIFDK		1	6	2	Q53GL5	Q53GL5; P48735-2; B4DSZ6; Q13584; P48735; H0YL11	1	1429.74	High	2	715.371	-1.32	65
	FALSE	High	VCVETVESGAMTK	1xCarbamidomethyl [C2]	1	5	2	Q53GL5	Q53GL5; P48735-2; B4DSZ6; Q13584; P48735	0	1410.66	High	2	705.834	0.86	63
	FALSE	High	LIDDMVAQVLK		1	6	2	Q53GL5	Q53GL5; P48735-2; B4DSZ6; Q13584; P48735; H0YL11	0	1244.69	High	2	622.85	1.32	61
	FALSE	High	LNEHFLNTTDFLDTIK		1	6	2	Q53GL5	Q53GL5; P48735-2; B4DSZ6; Q13584; P48735; H0YL11	0	1920.97	High	3	640.997	2.52	59
	FALSE	High	GKLDGNQDLIR		1	5	1	Q53GL5	Q53GL5; P48735-2; B4DSZ6; Q13584; P48735	1	1228.66	High	2	614.837	1.23	54
	FALSE	High	LILPHVDIQLK		1	3	1	Q53GL5	Q53GL5; P48735-2; P48735	0	1288.8	High	3	430.27	-2.15	36
FALSE	Master Protein	Q14974	Importin subunit beta-1 OS=Homo sapiens OX=9606 GN=KPNB1 PE=1 SV=2	1	1	2	1	876	97.1	4.78	81	1	1
	Checked	Confidence	Sequence	Modifications	# Protein Groups	# Proteins	# PSMs	Master Protein Accessions	Protein Accessions	# Missed Cleavages	Theo. MH+ [Da]	Confidence (by Search Engine): Mascot	Charge (by Search Engine): Mascot	m/z [Da] (by Search Engine): Mascot	DeltaM [ppm] (by Search Engine): Mascot	Ions Score (by Search Engine): Mascot
	FALSE	High	SDYDMVDYLNELR		1	6	2	Q14974	Q14974; B7Z752; Q14974-2; B2RBR9; J3KTM9; B7Z5M1	0	1632.72	High	2	816.865	1.11	59
FALSE	Master Protein	Q9H2U2	Inorganic pyrophosphatase 2, mitochondrial OS=Homo sapiens OX=9606 GN=PPA2 PE=1 SV=2	7	2	3	2	334	37.9	7.39	174	2	1
	Checked	Confidence	Sequence	Modifications	# Protein Groups	# Proteins	# PSMs	Master Protein Accessions	Protein Accessions	# Missed Cleavages	Theo. MH+ [Da]	Confidence (by Search Engine): Mascot	Charge (by Search Engine): Mascot	m/z [Da] (by Search Engine): Mascot	DeltaM [ppm] (by Search Engine): Mascot	Ions Score (by Search Engine): Mascot
	FALSE	High	LIAINANDPEASK		1	9	1	Q9H2U2	B4DFH3; Q9H2U2-6; H0Y9D8; Q9H2U2; Q9H2U2-2; B4DR66; A8K0P2; D6R967; Q9H2U2-3	0	1355.72	High	2	678.361	-2.01	79
	FALSE	High	SLVESVSSSPNK		1	6	2	Q9H2U2	Q9H2U2-6; Q9H2U2; Q9H2U2-4; Q9H2U2-2; A8K0P2; Q9H2U2-3	0	1233.63	High	2	617.32	0.1	74
FALSE	Master Protein	Q9P1G4	Inosine-guanosine phosphorylase OS=Homo sapiens OX=9606 PE=2 SV=1	19	1	1	1	96	10.3	5.86	74	1	1
	Checked	Confidence	Sequence	Modifications	# Protein Groups	# Proteins	# PSMs	Master Protein Accessions	Protein Accessions	# Missed Cleavages	Theo. MH+ [Da]	Confidence (by Search Engine): Mascot	Charge (by Search Engine): Mascot	m/z [Da] (by Search Engine): Mascot	DeltaM [ppm] (by Search Engine): Mascot	Ions Score (by Search Engine): Mascot
	FALSE	High	LGADAVGMSTVPEVIVAR		1	3	1	Q9P1G4	Q9P1G4; Q8N7G1; V9HWH6 P00491	0	1784.96	High	2	892.982	-0.51	74
FALSE	Master Protein	A0A024R3Y6 O75874	Isocitrate dehydrogenase [NADP] OS=Homo sapiens OX=9606 GN=IDH1 PE=2 SV=1 Isocitrate dehydrogenase [NADP] cytoplasmic OS=Homo sapiens OX=9606 GN=IDH1 PE=1 SV=2	6	2	4	2	414	46.6	7.01	151	2	1
	Checked	Confidence	Sequence	Modifications	# Protein Groups	# Proteins	# PSMs	Master Protein Accessions	Protein Accessions	# Missed Cleavages	Theo. MH+ [Da]	Confidence (by Search Engine): Mascot	Charge (by Search Engine): Mascot	m/z [Da] (by Search Engine): Mascot	DeltaM [ppm] (by Search Engine): Mascot	Ions Score (by Search Engine): Mascot
	FALSE	High	VEITYTPSDGTQK		1	5	2	A0A024R3Y6 O75874	A0A024R3Y6 O75874; Q0QER2; Q6FIA4; V9HW78; B2R5M8	0	1438.71	High	2	719.855	-1.89	60
	FALSE	High	TVEAEAAHGTVTR		1	7	2	A0A024R3Y6 O75874	B4DXS4; A0A024R3Y6 O75874; Q6FI37; Q0QER2; Q6FIA4; V9HW78; B2R5M8	0	1341.68	High	2	671.338	-4.83	59
FALSE	Master Protein	Q13813-3 A0A384P5S9	Isoform 3 of Spectrin alpha chain, non-erythrocytic 1 OS=Homo sapiens OX=9606 GN=SPTAN1 Epididymis secretory sperm binding protein OS=Homo sapiens OX=9606 PE=2 SV=1	2	4	5	4	2452	282.1	5.34	193	4	1
	Checked	Confidence	Sequence	Modifications	# Protein Groups	# Proteins	# PSMs	Master Protein Accessions	Protein Accessions	# Missed Cleavages	Theo. MH+ [Da]	Confidence (by Search Engine): Mascot	Charge (by Search Engine): Mascot	m/z [Da] (by Search Engine): Mascot	DeltaM [ppm] (by Search Engine): Mascot	Ions Score (by Search Engine): Mascot
	FALSE	High	SQLLGSAHEVQR		1	8	1	Q13813-3 A0A384P5S9	B4DGT1; Q13813-3 A0A384P5S9; A0A0D9SF54; A0A0D9SGF6; Q9UG16; Q13813; A0A024R889; Q13813-2	0	1324.7	High	2	662.851	-1.91	79
	FALSE	High	LGESQTLQQFSR		1	7	2	Q13813-3 A0A384P5S9	Q13813-3 A0A384P5S9; A0A0D9SF54; A0A0D9SGF6; Q9UG16; Q13813; A0A024R889; Q13813-2	0	1393.71	High	2	697.357	-0.83	69
	FALSE	High	DVTGAEALLER		1	7	1	Q13813-3 A0A384P5S9	Q13813-3 A0A384P5S9; A0A0D9SF54; A0A0D9SGF6; Q9UG16; Q13813; A0A024R889; Q13813-2	0	1173.61	High	2	587.308	-1.65	57
	FALSE	High	DLASVQALLR		1	8	1	Q13813-3 A0A384P5S9	B4DGT1; Q13813-3 A0A384P5S9; A0A0D9SF54; A0A0D9SGF6; Q13813; A0A024R889; B4DTV8; Q13813-2	0	1085.63	High	2	543.32	1.41	45
FALSE	Master Protein	A0A024RAY2 P05783	Keratin 18, isoform CRA_a OS=Homo sapiens OX=9606 GN=KRT18 PE=3 SV=1 Keratin, type I cytoskeletal 18 OS=Homo sapiens OX=9606 GN=KRT18 PE=1 SV=2	5	2	4	1	430	48	5.45	196	2	1
	Checked	Confidence	Sequence	Modifications	# Protein Groups	# Proteins	# PSMs	Master Protein Accessions	Protein Accessions	# Missed Cleavages	Theo. MH+ [Da]	Confidence (by Search Engine): Mascot	Charge (by Search Engine): Mascot	m/z [Da] (by Search Engine): Mascot	DeltaM [ppm] (by Search Engine): Mascot	Ions Score (by Search Engine): Mascot
	FALSE	High	AQIFANTVDNAR		1	4	2	A0A024RAY2 P05783	A0A024RAY2 P05783; F8VZY9; B2RA03; I6L965	0	1319.67	High	2	660.337	-3.16	88
	FALSE	High	IVLQIDNAR		2	10	2	C9JM50; A0A024RAY2 P05783	C9JM50; B4DE59; P08727; A0A024RAY2 P05783; P05784; F8VZY9; B2RA03; P19001; P08727; I6L965	0	1041.61	High	2	521.305	-1.85	64
FALSE	Master Protein	P02533	Keratin, type I cytoskeletal 14 OS=Homo sapiens OX=9606 GN=KRT14 PE=1 SV=4	8	4	8	1	472	51.5	5.16	302	4	1
	Checked	Confidence	Sequence	Modifications	# Protein Groups	# Proteins	# PSMs	Master Protein Accessions	Protein Accessions	# Missed Cleavages	Theo. MH+ [Da]	Confidence (by Search Engine): Mascot	Charge (by Search Engine): Mascot	m/z [Da] (by Search Engine): Mascot	DeltaM [ppm] (by Search Engine): Mascot	Ions Score (by Search Engine): Mascot
	FALSE	High	VTMQNLNDR		2	16	2	P02533; P13645	Q9Z2K1; P02533; P13645; Q7Z3Y7; Q7Z3Y8; P13645; P02533; Q7Z3Y7; Q3ZAW8; Q7Z3Y9 Q7Z3Y9; Q7Z3Z0 Q7Z3Z0; A2A4G1; Q6ZPD6; P02535-1; Q7Z3Y8; P08779 P08779	0	1090.53	High	2	545.768	-2.05	84
	FALSE	High	APSTYGGGLSVSSSR		1	2	2	P02533	P02533; P02533	0	1425.7	High	2	713.349	-4.04	70
	FALSE	High	VTMQNLNDR	1xOxidation [M3]	2	16	1	P02533; P13645	Q9Z2K1; P02533; P13645; Q7Z3Y7; Q7Z3Y8; P13645; P02533; Q7Z3Y7; Q3ZAW8; Q7Z3Y9 Q7Z3Y9; Q7Z3Z0 Q7Z3Z0; A2A4G1; Q6ZPD6; P02535-1; Q7Z3Y8; P08779 P08779	0	1106.53	High	2	553.764	-4.48	66
	FALSE	High	LASYLDK		4	26	1	C9JM50; P02533; P13645; P35527	C9JM50; P02533; P13645; P08727; A0A3B3ITG2; P13645; P02533; K7EPJ9; B4DJM5; B4E2P9; P08730-1; P05784; P19012; B4E204; A2A4G1; Q99456 Q99456; Q04695 Q04695; P35527; P19001; B4DWU0; P08727; P19012; B4E2J5; P35527; P08779 P08779; Q9QWL7	0	809.44	High	2	405.223	-2.1	48
	FALSE	High	VLDELTLAR		2	25	2	C9JM50; P02533	Q14666; B3KVF5; P19012-2; C9JM50; B4DE59; K7EMS3; P02533; P08727; Q6IFX2; A8MT21; P02533; K7EPJ9; P19012; F5GWP8; C9JTG5; A0A024R1X6; A2A4G1; Q04695 Q04695; P19001; B4DWU0; P08727; P19012; B4E2J5; P08779 P08779; Q9QWL7	0	1029.59	High	2	515.299	-3.64	47
FALSE	Master Protein	C9JM50	Keratin, type I cytoskeletal 19 (Fragment) OS=Homo sapiens OX=9606 GN=KRT19 PE=1 SV=1	13	3	5	0	196	20.8	5.43	148	3	1
	Checked	Confidence	Sequence	Modifications	# Protein Groups	# Proteins	# PSMs	Master Protein Accessions	Protein Accessions	# Missed Cleavages	Theo. MH+ [Da]	Confidence (by Search Engine): Mascot	Charge (by Search Engine): Mascot	m/z [Da] (by Search Engine): Mascot	DeltaM [ppm] (by Search Engine): Mascot	Ions Score (by Search Engine): Mascot
	FALSE	High	IVLQIDNAR		2	10	2	C9JM50; A0A024RAY2 P05783	C9JM50; B4DE59; P08727; A0A024RAY2 P05783; P05784; F8VZY9; B2RA03; P19001; P08727; I6L965	0	1041.61	High	2	521.305	-1.85	64
	FALSE	High	LASYLDK		4	26	1	C9JM50; P02533; P13645; P35527	C9JM50; P02533; P13645; P08727; A0A3B3ITG2; P13645; P02533; K7EPJ9; B4DJM5; B4E2P9; P08730-1; P05784; P19012; B4E204; A2A4G1; Q99456 Q99456; Q04695 Q04695; P35527; P19001; B4DWU0; P08727; P19012; B4E2J5; P35527; P08779 P08779; Q9QWL7	0	809.44	High	2	405.223	-2.1	48
	FALSE	High	VLDELTLAR		2	25	2	C9JM50; P02533	Q14666; B3KVF5; P19012-2; C9JM50; B4DE59; K7EMS3; P02533; P08727; Q6IFX2; A8MT21; P02533; K7EPJ9; P19012; F5GWP8; C9JTG5; A0A024R1X6; A2A4G1; Q04695 Q04695; P19001; B4DWU0; P08727; P19012; B4E2J5; P08779 P08779; Q9QWL7	0	1029.59	High	2	515.299	-3.64	47
FALSE	Master Protein	Q7Z794	Keratin, type II cytoskeletal 1b OS=Homo sapiens OX=9606 GN=KRT77 PE=1 SV=3	5	3	7	1	578	61.9	5.99	162	3	1
	Checked	Confidence	Sequence	Modifications	# Protein Groups	# Proteins	# PSMs	Master Protein Accessions	Protein Accessions	# Missed Cleavages	Theo. MH+ [Da]	Confidence (by Search Engine): Mascot	Charge (by Search Engine): Mascot	m/z [Da] (by Search Engine): Mascot	DeltaM [ppm] (by Search Engine): Mascot	Ions Score (by Search Engine): Mascot
	FALSE	High	FLEQQNQVLQTK		5	15	1	Q7Z794; P35908; H6VRF8; Q6IFZ6; H6VRG2	Q7Z794; P35908; Q9R0H5; H6VRF8; H6VRG0; Q6NXH9; Q7Z794 Q0IIN1; P04264; H6VRG3; P35908; H6VRF9; Q6IFZ6; P04264; H6VRG2; H6VRG1	0	1475.79	High	2	738.394	-2.69	72
	FALSE	High	YQELQITAGR	1xDeamidated [Q2]	1	3	2	Q7Z794	Q7Z794; Q7Z794 Q0IIN1; Q147W7	0	1179.6	High	2	590.304	-0.14	57
	FALSE	High	FLEQQNQVLQTK	1xDeamidated [N/Q]	5	15	3	Q7Z794; P35908; H6VRF8; Q6IFZ6; H6VRG2	Q7Z794; P35908; Q9R0H5; H6VRF8; H6VRG0; Q6NXH9; Q7Z794 Q0IIN1; P04264; H6VRG3; P35908; H6VRF9; Q6IFZ6; P04264; H6VRG2; H6VRG1	0	1476.77	High	2	738.89	1.94	48
	FALSE	High	FASFIDK		8	63	1	Q7Z794; P35908; B2R853; P04259; Q6IFZ6; P05787 P05787; Q922U2; P13647 P13647	Q5XKE5; F8W1S1; Q3KNV1 P08729; Q7Z794; F8W0C6; Q7RTS7 Q7RTS7; P12035; Q3TTY5; Q32MB2 Q86Y46; P35908; Q9R0H5; Q9NSB2; Q6NXH9; B4E1T1; Q7Z794 Q0IIN1; F8VS61; B2R853; O95678; P04259; P02538 A0A0S2Z428 P02538; Q01546; O95678; B4DKV4; Q5XKE5; P50446; Q14CN4-2; Q6IME9; P05787-2; Q8BGZ7; Q8VED5; P48668 P48668; P07744; B4DKJ0; B4DRY0; Q6ISB0 Q9NSB2; P35908; Q9H552; P12035; F8VUG2; B4DWU6; Q6IFZ6; Q01546;…	0	827.43	High	2	414.218	-0.65	40
FALSE	Master Protein	P35908	Keratin, type II cytoskeletal 2 epidermal OS=Homo sapiens OX=9606 GN=KRT2 PE=1 SV=2	36	16	26	12	639	65.4	8	956	16	1
	Checked	Confidence	Sequence	Modifications	# Protein Groups	# Proteins	# PSMs	Master Protein Accessions	Protein Accessions	# Missed Cleavages	Theo. MH+ [Da]	Confidence (by Search Engine): Mascot	Charge (by Search Engine): Mascot	m/z [Da] (by Search Engine): Mascot	DeltaM [ppm] (by Search Engine): Mascot	Ions Score (by Search Engine): Mascot
	FALSE	High	GGGFGGGSSFGGGSGFSGGGFGGGGFGGGR		1	1	1	P35908	P35908	0	2399.02	High	2	1200.01	1.3	145
	FALSE	High	GFSSGSAVVSGGSR		1	3	2	P35908	Q3TTY5; P35908; P35908	0	1254.61	High	2	627.807	-1.04	84
	FALSE	High	TAAENDFVTLK		1	2	2	P35908	P35908; P35908	0	1208.62	High	2	604.81	-2.2	76
	FALSE	High	FLEQQNQVLQTK		5	15	1	Q7Z794; P35908; H6VRF8; Q6IFZ6; H6VRG2	Q7Z794; P35908; Q9R0H5; H6VRF8; H6VRG0; Q6NXH9; Q7Z794 Q0IIN1; P04264; H6VRG3; P35908; H6VRF9; Q6IFZ6; P04264; H6VRG2; H6VRG1	0	1475.79	High	2	738.394	-2.69	72
	FALSE	High	VDLLNQEIEFLK		1	2	2	P35908	P35908; P35908	0	1460.8	High	2	730.904	0.98	72
	FALSE	High	VLYDAEISQIHQSVTDTNVILSMDNSR	1xDeamidated [Q9]	1	2	1	P35908	P35908; P35908	0	3049.48	High	3	1017.17	8.86	69
	FALSE	High	YEELQVTVGR		1	2	2	P35908	P35908; P35908	0	1193.62	High	2	597.311	-0.46	68
	FALSE	High	TSQNSELNNMQDLVEDYKK		1	2	1	P35908	P35908; P35908	1	2256.04	High	3	752.686	-0.66	63
	FALSE	High	LNDLEEALQQAK		1	2	2	P35908	P35908; P35908	0	1371.71	High	2	686.358	-2.29	63
	FALSE	High	NVQDAIADAEQR		1	2	1	P35908	P35908; P35908	0	1329.64	High	2	665.323	-1.01	55
	FALSE	High	STSSFSCLSR	1xCarbamidomethyl [C7]	1	2	1	P35908	P35908; P35908	0	1131.51	High	2	566.257	-2.45	50
	FALSE	High	HGGGGGGFGGGGFGSR		1	2	2	P35908	P35908; P35908	0	1320.58	High	2	660.794	-1.39	49
	FALSE	High	NLDLDSIIAEVK		5	24	1	P35908; B2R853; P04259; H6VRG2; P13647 P13647	Q5XKE5; P35908; B4E1T1; B2R853; O95678; B4DL32; P04259; P02538 A0A0S2Z428 P02538; O95678; B4DKV4; Q5XKE5; Q8VED5; P48668 P48668; B4DRY0; P35908; B4DWU6; H0YIN9; A8K2I0; H6VRG2; B4DRR0; P04259; H0YI76; P13647 P13647; B4DRU6	0	1329.73	High	2	665.366	-1.3	49
	FALSE	High	IEISELNR		3	10	2	P35908; H6VRF8; H6VRG2	P35908; H6VRF8; H6VRG0; P04264; H6VRG3; P35908; H6VRF9; P04264; H6VRG2; H6VRG1	0	973.531	High	2	487.267	-4.56	48
	FALSE	High	FLEQQNQVLQTK	1xDeamidated [N/Q]	5	15	3	Q7Z794; P35908; H6VRF8; Q6IFZ6; H6VRG2	Q7Z794; P35908; Q9R0H5; H6VRF8; H6VRG0; Q6NXH9; Q7Z794 Q0IIN1; P04264; H6VRG3; P35908; H6VRF9; Q6IFZ6; P04264; H6VRG2; H6VRG1	0	1476.77	High	2	738.89	1.94	48
	FALSE	High	FASFIDK		8	63	1	Q7Z794; P35908; B2R853; P04259; Q6IFZ6; P05787 P05787; Q922U2; P13647 P13647	Q5XKE5; F8W1S1; Q3KNV1 P08729; Q7Z794; F8W0C6; Q7RTS7 Q7RTS7; P12035; Q3TTY5; Q32MB2 Q86Y46; P35908; Q9R0H5; Q9NSB2; Q6NXH9; B4E1T1; Q7Z794 Q0IIN1; F8VS61; B2R853; O95678; P04259; P02538 A0A0S2Z428 P02538; Q01546; O95678; B4DKV4; Q5XKE5; P50446; Q14CN4-2; Q6IME9; P05787-2; Q8BGZ7; Q8VED5; P48668 P48668; P07744; B4DKJ0; B4DRY0; Q6ISB0 Q9NSB2; P35908; Q9H552; P12035; F8VUG2; B4DWU6; Q6IFZ6; Q01546;…	0	827.43	High	2	414.218	-0.65	40
	FALSE	High	GSSSGGGYSSGSSSYGSGGR		1	2	1	P35908	P35908; P35908	0	1740.71	High	2	870.855	-1.1	39
FALSE	Master Protein	P04259	Keratin, type II cytoskeletal 6B OS=Homo sapiens OX=9606 GN=KRT6B PE=1 SV=5	9	5	7	0	564	60	8	164	5	1
	Checked	Confidence	Sequence	Modifications	# Protein Groups	# Proteins	# PSMs	Master Protein Accessions	Protein Accessions	# Missed Cleavages	Theo. MH+ [Da]	Confidence (by Search Engine): Mascot	Charge (by Search Engine): Mascot	m/z [Da] (by Search Engine): Mascot	DeltaM [ppm] (by Search Engine): Mascot	Ions Score (by Search Engine): Mascot
	FALSE	High	YEELQITAGR		3	9	2	H6VRF8; P04259; H6VRG2	H6VRF8; H6VRG0; P04264; P04259; H6VRG3; H6VRF9; P04264; H6VRG2; H6VRG1	0	1179.6	High	2	590.304	-0.14	57
	FALSE	High	NLDLDSIIAEVK		5	24	1	P35908; B2R853; P04259; H6VRG2; P13647 P13647	Q5XKE5; P35908; B4E1T1; B2R853; O95678; B4DL32; P04259; P02538 A0A0S2Z428 P02538; O95678; B4DKV4; Q5XKE5; Q8VED5; P48668 P48668; B4DRY0; P35908; B4DWU6; H0YIN9; A8K2I0; H6VRG2; B4DRR0; P04259; H0YI76; P13647 P13647; B4DRU6	0	1329.73	High	2	665.366	-1.3	49
	FALSE	High	NKYEDEINKR		8	31	2	H6VRF8; B2R853; P04259; Q6IFZ6; H6VRG2; P05787 P05787; Q922U2; P13647 P13647	H-INV:HIT000016045; Q969I0; F8W0C6; H6VRF8; H6VRG0; B4E1T1; B2R853; P04264; B4DL32; P04259; P02538 A0A0S2Z428 P02538; H6VRG3; P05787-2; Q8VED5; P48668 P48668; H6VRF9; F8VUG2; B4DWU6; Q6IFZ6; P04264; A8K2I0; H6VRG2; B4DRR0; P04259; F8VP67; F8W1U3; P05787 P05787; Q922U2; H6VRG1; P13647 P13647; B4DRU6	2	1308.65	High	2	654.829	-2.82	47
	FALSE	High	WTLLQEQGTK		3	14	1	B2R853; P04259; P13647 P13647	F8W0C6; B4E1T1; B2R853; P04259; P02538 A0A0S2Z428 P02538; B4DKV4; P48668 P48668; B4DRY0; B4DWU6; A8K2I0; B4DRR0; P04259; P13647 P13647; B4DRU6	0	1203.64	High	2	602.321	-1.46	40
	FALSE	High	FASFIDK		8	63	1	Q7Z794; P35908; B2R853; P04259; Q6IFZ6; P05787 P05787; Q922U2; P13647 P13647	Q5XKE5; F8W1S1; Q3KNV1 P08729; Q7Z794; F8W0C6; Q7RTS7 Q7RTS7; P12035; Q3TTY5; Q32MB2 Q86Y46; P35908; Q9R0H5; Q9NSB2; Q6NXH9; B4E1T1; Q7Z794 Q0IIN1; F8VS61; B2R853; O95678; P04259; P02538 A0A0S2Z428 P02538; Q01546; O95678; B4DKV4; Q5XKE5; P50446; Q14CN4-2; Q6IME9; P05787-2; Q8BGZ7; Q8VED5; P48668 P48668; P07744; B4DKJ0; B4DRY0; Q6ISB0 Q9NSB2; P35908; Q9H552; P12035; F8VUG2; B4DWU6; Q6IFZ6; Q01546;…	0	827.43	High	2	414.218	-0.65	40
FALSE	Master Protein	E9PBF6	Lamin-B1 OS=Homo sapiens OX=9606 GN=LMNB1 PE=1 SV=1	3	1	1	1	387	44.6	5.05	45	1	1
	Checked	Confidence	Sequence	Modifications	# Protein Groups	# Proteins	# PSMs	Master Protein Accessions	Protein Accessions	# Missed Cleavages	Theo. MH+ [Da]	Confidence (by Search Engine): Mascot	Charge (by Search Engine): Mascot	m/z [Da] (by Search Engine): Mascot	DeltaM [ppm] (by Search Engine): Mascot	Ions Score (by Search Engine): Mascot
	FALSE	High	ALYETELADAR		1	5	1	E9PBF6	E9PBF6; A0A0D9SFY5; P20700; A0A0D9SFE5; Q6DC98	0	1251.62	High	2	626.313	-2.28	45
FALSE	Master Protein	E5KNY5 P42704	Leucine-rich PPR-motif containing OS=Homo sapiens OX=9606 GN=LRPPRC PE=4 SV=1 Leucine-rich PPR motif-containing protein, mitochondrial OS=Homo sapiens OX=9606 GN=LRPPRC PE=1 SV=3	7	7	9	7	1394	157.8	6.13	365	7	1
	Checked	Confidence	Sequence	Modifications	# Protein Groups	# Proteins	# PSMs	Master Protein Accessions	Protein Accessions	# Missed Cleavages	Theo. MH+ [Da]	Confidence (by Search Engine): Mascot	Charge (by Search Engine): Mascot	m/z [Da] (by Search Engine): Mascot	DeltaM [ppm] (by Search Engine): Mascot	Ions Score (by Search Engine): Mascot
	FALSE	High	LIASYCNVGDIEGASK	1xCarbamidomethyl [C6]	1	5	1	E5KNY5 P42704	B8ZZ38; A0A0C4DG06; E5KNY5 P42704; B4DSR0; C9JCA9	0	1696.82	High	2	848.914	-0.41	77
	FALSE	High	VIEPQYFGLAYLFR		1	1	2	E5KNY5 P42704	E5KNY5 P42704	0	1715.92	High	2	858.46	-2.12	70
	FALSE	High	AGDMENAENILTVMR		1	5	1	E5KNY5 P42704	B8ZZ38; A0A0C4DG06; E5KNY5 P42704; B4DSR0; C9JCA9	0	1663.78	High	2	832.39	-2.53	69
	FALSE	High	TVLDQQQTPSR		1	2	2	E5KNY5 P42704	E5KNY5 P42704; B4DSR0	0	1272.65	High	2	636.827	-5.88	67
	FALSE	High	DAGIEPGPDTYLALLNAYAEK		1	5	1	E5KNY5 P42704	B8ZZ38; A0A0C4DG06; E5KNY5 P42704; B4DSR0; C9JCA9	0	2221.1	High	2	1111.06	0.35	49
	FALSE	High	VIEEQLEPAVEK		1	1	1	E5KNY5 P42704	E5KNY5 P42704	0	1383.74	High	2	692.371	-1.83	46
	FALSE	High	SGGLGGSHALLLLR		1	4	1	E5KNY5 P42704	B8ZZ38; A0A0C4DG06; E5KNY5 P42704; C9JCA9	0	1350.79	High	3	450.932	-2.57	38
FALSE	Master Protein	V9HWB9 P00338	L-lactate dehydrogenase OS=Homo sapiens OX=9606 GN=HEL-S-133P PE=2 SV=1 L-lactate dehydrogenase A chain OS=Homo sapiens OX=9606 GN=LDHA PE=1 SV=2	11	3	6	2	332	36.7	8.27	205	3	1
	Checked	Confidence	Sequence	Modifications	# Protein Groups	# Proteins	# PSMs	Master Protein Accessions	Protein Accessions	# Missed Cleavages	Theo. MH+ [Da]	Confidence (by Search Engine): Mascot	Charge (by Search Engine): Mascot	m/z [Da] (by Search Engine): Mascot	DeltaM [ppm] (by Search Engine): Mascot	Ions Score (by Search Engine): Mascot
	FALSE	High	VIGSGCNLDSAR	1xCarbamidomethyl [C6]	2	21	2	A0A5F9ZHM4; V9HWB9 P00338	B4DJI1; A0A140VKA7 P07864; G3XAP5; D6NKH9; Q6ZMR3; P00338-5; G9BCY8; F5H245; A0A5F9ZHM4; A8MW50; P00338-2; F5H5G7; P00338-4; Q5U077 P07195; G9BCY7; P00338-3; Q96L19; V9HWB9 P00338; A0A087WUM2; F5H155; A0A3B3IS95	0	1248.6	High	2	624.803	-1.44	81
	FALSE	High	DLADELALVDVIEDK		1	11	2	V9HWB9 P00338	F5GXY2; P00338-5; F5H6W8; F5GZQ4; P00338-2; P00338-4; P00338-3; F5GXH2; F5H5J4; F5GYU2; V9HWB9 P00338	0	1657.85	High	2	829.43	-0.07	67
	FALSE	High	LVIITAGAR		1	8	2	V9HWB9 P00338	B4DJI1; F5GXY2; P00338-5; P00338-2; P00338-3; F5GXH2; F5GYU2; V9HWB9 P00338	0	913.583	High	2	457.294	-1.8	46
FALSE	Master Protein	A0A5F9ZHM4	L-lactate dehydrogenase OS=Homo sapiens OX=9606 GN=LDHB PE=1 SV=1	11	3	6	2	341	37.4	6.25	178	3	1
	Checked	Confidence	Sequence	Modifications	# Protein Groups	# Proteins	# PSMs	Master Protein Accessions	Protein Accessions	# Missed Cleavages	Theo. MH+ [Da]	Confidence (by Search Engine): Mascot	Charge (by Search Engine): Mascot	m/z [Da] (by Search Engine): Mascot	DeltaM [ppm] (by Search Engine): Mascot	Ions Score (by Search Engine): Mascot
	FALSE	High	VIGSGCNLDSAR	1xCarbamidomethyl [C6]	2	21	2	A0A5F9ZHM4; V9HWB9 P00338	B4DJI1; A0A140VKA7 P07864; G3XAP5; D6NKH9; Q6ZMR3; P00338-5; G9BCY8; F5H245; A0A5F9ZHM4; A8MW50; P00338-2; F5H5G7; P00338-4; Q5U077 P07195; G9BCY7; P00338-3; Q96L19; V9HWB9 P00338; A0A087WUM2; F5H155; A0A3B3IS95	0	1248.6	High	2	624.803	-1.44	81
	FALSE	High	SLADELALVDVLEDK		1	6	2	A0A5F9ZHM4	F5H793; A0A5F9ZHM4; A8MW50; Q5U077 P07195; C9J7H8; A0A3B3IS95	0	1629.86	High	2	815.432	-0.35	59
	FALSE	High	IVVVTAGVR		1	6	2	A0A5F9ZHM4	F5H793; A0A5F9ZHM4; A8MW50; Q5U077 P07195; C9J7H8; A0A3B3IS95	0	913.583	High	2	457.295	-0.46	51
FALSE	Master Protein	A0A024RDT4 P13796	Lymphocyte cytosolic protein 1 (L-plastin), isoform CRA_a OS=Homo sapiens OX=9606 GN=LCP1 PE=4 SV=1 Plastin-2 OS=Homo sapiens OX=9606 GN=LCP1 PE=1 SV=6	12	6	9	6	627	70.2	5.43	336	6	1
	Checked	Confidence	Sequence	Modifications	# Protein Groups	# Proteins	# PSMs	Master Protein Accessions	Protein Accessions	# Missed Cleavages	Theo. MH+ [Da]	Confidence (by Search Engine): Mascot	Charge (by Search Engine): Mascot	m/z [Da] (by Search Engine): Mascot	DeltaM [ppm] (by Search Engine): Mascot	Ions Score (by Search Engine): Mascot
	FALSE	High	FSLVGIGGQDLNEGNR		1	6	2	A0A024RDT4 P13796	A0A024RDT4 P13796; Q53FI1; B3KUI1; P13796-2; Q59GX5; V9HWJ7	0	1675.84	High	2	838.422	-1.34	94
	FALSE	High	MINLSVPDTIDER	1xOxidation [M1]	1	12	1	A0A024RDT4 P13796	Q53GY0; B4DPW9; A0A024RDT4 P13796; P13797-2; P13797-3; Q53FI1; U3KQI3; A0A0A0MSQ0; P13797; Q59GX5; Q5TBN3; V9HWJ7	0	1518.75	High	2	759.876	-1.1	71
	FALSE	High	VNDDIIVNWVNETLR		1	4	2	A0A024RDT4 P13796	A0A024RDT4 P13796; Q53FI1; P13796-2; V9HWJ7	0	1799.93	High	2	900.469	0.81	57
	FALSE	High	IGNFSTDIK		1	4	1	A0A024RDT4 P13796	A0A024RDT4 P13796; Q53FI1; Q59GX5; V9HWJ7	0	994.52	High	2	497.763	-1.67	56
	FALSE	High	QFVTATDVVR		1	4	2	A0A024RDT4 P13796	A0A024RDT4 P13796; Q53FI1; Q59GX5; V9HWJ7	0	1135.61	High	2	568.31	2.08	51
	FALSE	High	EGESLEDLMK		1	4	1	A0A024RDT4 P13796	A0A024RDT4 P13796; Q53FI1; Q59GX5; V9HWJ7	0	1150.53	High	2	575.768	-0.25	44
FALSE	Master Protein	Q7L5L3	Lysophospholipase D GDPD3 OS=Homo sapiens OX=9606 GN=GDPD3 PE=1 SV=3	4	1	1	1	318	36.6	7.97	56	1	1
	Checked	Confidence	Sequence	Modifications	# Protein Groups	# Proteins	# PSMs	Master Protein Accessions	Protein Accessions	# Missed Cleavages	Theo. MH+ [Da]	Confidence (by Search Engine): Mascot	Charge (by Search Engine): Mascot	m/z [Da] (by Search Engine): Mascot	DeltaM [ppm] (by Search Engine): Mascot	Ions Score (by Search Engine): Mascot
	FALSE	High	DVGSLDFEDLPLYK		1	2	1	Q7L5L3	Q7L5L3; Q7L5L3-1	0	1610.79	High	2	805.901	0.01	56
FALSE	Master Protein	X5D2M8 Q14764	Major vault protein (Fragment) OS=Homo sapiens OX=9606 GN=MVP PE=2 SV=1 Major vault protein OS=Homo sapiens OX=9606 GN=MVP PE=1 SV=4	7	4	4	4	893	99.3	5.48	161	4	1
	Checked	Confidence	Sequence	Modifications	# Protein Groups	# Proteins	# PSMs	Master Protein Accessions	Protein Accessions	# Missed Cleavages	Theo. MH+ [Da]	Confidence (by Search Engine): Mascot	Charge (by Search Engine): Mascot	m/z [Da] (by Search Engine): Mascot	DeltaM [ppm] (by Search Engine): Mascot	Ions Score (by Search Engine): Mascot
	FALSE	High	DAQGLVLFDVTGQVR		1	14	1	X5D2M8 Q14764	B4DP93; H3BUK7; X5D2M8 Q14764; X5DP24; H3BP76; X5D7K9; H3BRL2; X5DNU0; H3BNF6; X5D7R7; X5D7S8; H3BQK6; B4DDR2; X5DP17	0	1617.86	High	2	809.434	1.16	70
	FALSE	High	ELLELEALSMAVESTGTAK	1xOxidation [M10]	1	6	1	X5D2M8 Q14764	B4DP93; X5D2M8 Q14764; X5D7K9; X5DNU0; B4DXN0; B4DDR2	0	2008.02	High	2	1004.51	2.96	66
	FALSE	High	LFSVPDFVGDACK	1xCarbamidomethyl [C12]	1	7	1	X5D2M8 Q14764	B4DP93; X5D2M8 Q14764; X5D7K9; X5DNU0; B4DXN0; X5D7S8; B4DDR2	0	1454.7	High	2	727.854	1.16	54
	FALSE	High	DITPLQVVLPNTALHLK		1	10	1	X5D2M8 Q14764	X5D2M8 Q14764; X5DP24; X5D7K9; H3BRL2; X5DNU0; X5D7R7; B4DXN0; X5D7S8; H3BQK6; X5DP17	0	1872.1	High	3	624.704	1.3	33
FALSE	Master Protein	C9JF79	Malate dehydrogenase (Fragment) OS=Homo sapiens OX=9606 GN=MDH1 PE=1 SV=1	8	1	1	1	222	24.2	8.94	52	1	1
	Checked	Confidence	Sequence	Modifications	# Protein Groups	# Proteins	# PSMs	Master Protein Accessions	Protein Accessions	# Missed Cleavages	Theo. MH+ [Da]	Confidence (by Search Engine): Mascot	Charge (by Search Engine): Mascot	m/z [Da] (by Search Engine): Mascot	DeltaM [ppm] (by Search Engine): Mascot	Ions Score (by Search Engine): Mascot
	FALSE	High	VIVVGNPANTNCLTASK	1xCarbamidomethyl [C12]; 1xDeamidated [N6]	1	7	1	C9JF79	P40925-3; C9JF79; B9A041; A0A5K1VW95; V9HWF2 P40925; C9JRL4; P40925-2	0	1758.91	High	2	879.964	8.6	52
FALSE	Master Protein	Q6FHZ0	Malate dehydrogenase OS=Homo sapiens OX=9606 GN=MDH2 PE=2 SV=1	50	12	27	12	338	35.5	8.68	1117	12	1
	Checked	Confidence	Sequence	Modifications	# Protein Groups	# Proteins	# PSMs	Master Protein Accessions	Protein Accessions	# Missed Cleavages	Theo. MH+ [Da]	Confidence (by Search Engine): Mascot	Charge (by Search Engine): Mascot	m/z [Da] (by Search Engine): Mascot	DeltaM [ppm] (by Search Engine): Mascot	Ions Score (by Search Engine): Mascot
	FALSE	High	FVFSLVDAMNGK	1xDeamidated [N10]	1	7	2	Q6FHZ0	Q6FHZ0; A0A024R4K3 P40926; Q75MT9; P40926-2; G3XAL0; B3KTM1; Q0QF37	0	1328.66	High	2	664.831	-0.78	88
	FALSE	High	AGAGSATLSMAYAGAR	1xOxidation [M10]	1	7	2	Q6FHZ0	Q6FHZ0; A0A024R4K3 P40926; Q75MT9; P40926-2; G3XAL0; B3KTM1; Q0QF37	0	1470.7	High	2	735.855	2.11	86
	FALSE	High	LTLYDIAHTPGVAADLSHIETK		1	5	2	Q6FHZ0	Q6FHZ0; A0A024R4K3 P40926; Q75MT9; P40926-2; Q0QF37	0	2365.24	High	4	592.066	0.35	84
	FALSE	High	FVFSLVDAMNGK		1	7	2	Q6FHZ0	Q6FHZ0; A0A024R4K3 P40926; Q75MT9; P40926-2; G3XAL0; B3KTM1; Q0QF37	0	1327.67	High	2	664.339	-0.5	82
	FALSE	High	AGAGSATLSMAYAGAR		1	7	1	Q6FHZ0	Q6FHZ0; A0A024R4K3 P40926; Q75MT9; P40926-2; G3XAL0; B3KTM1; Q0QF37	0	1454.71	High	2	727.856	-0.77	82
	FALSE	High	VDFPQDQLTALTGR		1	7	3	Q6FHZ0	Q6FHZ0; A0A024R4K3 P40926; Q75MT9; P40926-2; G3XAL0; B3KTM1; Q0QF37	0	1560.8	High	2	780.905	0.49	77
	FALSE	High	FVFSLVDAMNGK	1xDeamidated [N10]; 1xOxidation [M9]	1	7	2	Q6FHZ0	Q6FHZ0; A0A024R4K3 P40926; Q75MT9; P40926-2; G3XAL0; B3KTM1; Q0QF37	0	1344.65	High	2	672.828	-0.8	68
	FALSE	High	SQETECTYFSTPLLLGK	1xCarbamidomethyl [C6]	1	7	1	Q6FHZ0	Q6FHZ0; A0A024R4K3 P40926; Q75MT9; P40926-2; G3XAL0; B3KTM1; Q0QF37	0	1973.95	High	2	987.483	3.08	59
	FALSE	High	FVFSLVDAMNGK	1xOxidation [M9]	1	7	1	Q6FHZ0	Q6FHZ0; A0A024R4K3 P40926; Q75MT9; P40926-2; G3XAL0; B3KTM1; Q0QF37	0	1343.67	High	2	672.336	-0.52	55
	FALSE	High	TIIPLISQCTPK	1xCarbamidomethyl [C9]	1	7	2	Q6FHZ0	Q6FHZ0; A0A024R4K3 P40926; Q75MT9; P40926-2; G3XAL0; B3KTM1; Q0QF37	0	1370.77	High	2	685.889	-0.02	49
	FALSE	High	ANTFVAELK		1	6	1	Q6FHZ0	Q6FHZ0; A0A024R4K3 P40926; Q75MT9; G3XAL0; B3KTM1; Q0QF37	0	992.541	High	2	496.774	-0.06	48
	FALSE	High	GYLGPEQLPDCLK	1xCarbamidomethyl [C11]	1	5	1	Q6FHZ0	Q6FHZ0; A0A024R4K3 P40926; Q75MT9; P40926-2; Q0QF37	0	1489.74	High	2	745.371	-0.67	47
	FALSE	High	GCDVVVIPAGVPR	1xCarbamidomethyl [C2]	1	5	2	Q6FHZ0	Q6FHZ0; A0A024R4K3 P40926; Q75MT9; P40926-2; Q0QF37	0	1338.72	High	2	669.864	0.87	46
	FALSE	High	VAVLGASGGIGQPLSLLLK		1	5	2	Q6FHZ0	Q6FHZ0; A0A024R4K3 P40926; Q75MT9; P40926-2; Q0QF37	0	1793.09	High	2	897.05	1.58	44
	FALSE	High	IFGVTTLDIVR		1	6	2	Q6FHZ0	Q6FHZ0; A0A024R4K3 P40926; Q75MT9; G3XAL0; B3KTM1; Q0QF37	0	1233.72	High	2	617.363	-1.59	41
	FALSE	High	VNVPVIGGHAGK		1	7	1	Q6FHZ0	Q6FHZ0; A0A024R4K3 P40926; Q75MT9; P40926-2; G3XAL0; B3KTM1; Q0QF37	0	1147.66	High	2	574.334	2.79	38
FALSE	Master Protein	Q14165	Malectin OS=Homo sapiens OX=9606 GN=MLEC PE=1 SV=1	7	2	2	2	292	32.2	5.41	58	2	1
	Checked	Confidence	Sequence	Modifications	# Protein Groups	# Proteins	# PSMs	Master Protein Accessions	Protein Accessions	# Missed Cleavages	Theo. MH+ [Da]	Confidence (by Search Engine): Mascot	Charge (by Search Engine): Mascot	m/z [Da] (by Search Engine): Mascot	DeltaM [ppm] (by Search Engine): Mascot	Ions Score (by Search Engine): Mascot
	FALSE	High	LSVQGEVSTFTGK		1	3	1	Q14165	Q14165; H0YG07; F5H1S8	0	1352.71	High	2	676.86	5.59	47
	FALSE	High	LYIEFVK		1	3	1	Q14165	Q14165; H0YG07; F5H1S8	0	911.524	High	2	456.267	3.13	36
FALSE	Master Protein	F8VQX6	Methyltransferase-like protein 7A (Fragment) OS=Homo sapiens OX=9606 GN=METTL7A PE=1 SV=1	8	1	2	1	180	20.6	8.1	129	1	1
	Checked	Confidence	Sequence	Modifications	# Protein Groups	# Proteins	# PSMs	Master Protein Accessions	Protein Accessions	# Missed Cleavages	Theo. MH+ [Da]	Confidence (by Search Engine): Mascot	Charge (by Search Engine): Mascot	m/z [Da] (by Search Engine): Mascot	DeltaM [ppm] (by Search Engine): Mascot	Ions Score (by Search Engine): Mascot
	FALSE	High	ELFSNLQEFAGPSGK		1	4	2	F8VQX6	F8VQX6; B4DDW1; H0YI09; A0A024R118 Q9H8H3	0	1623.8	High	2	812.409	5.19	82
FALSE	Master Protein	H7C463	MICOS complex subunit MIC60 (Fragment) OS=Homo sapiens OX=9606 GN=IMMT PE=1 SV=1	3	1	2	1	613	68.1	6.06	108	1	1
	Checked	Confidence	Sequence	Modifications	# Protein Groups	# Proteins	# PSMs	Master Protein Accessions	Protein Accessions	# Missed Cleavages	Theo. MH+ [Da]	Confidence (by Search Engine): Mascot	Charge (by Search Engine): Mascot	m/z [Da] (by Search Engine): Mascot	DeltaM [ppm] (by Search Engine): Mascot	Ions Score (by Search Engine): Mascot
	FALSE	High	GIEQAVQSHAVAEEEAR		1	11	2	H7C463	Q16891-4; Q16891-2; H7C463; B4DS66; C9J406; B4DQY2; B4DKR1; B9A067; Q16891-3; B4DT20; Q16891	0	1823.89	High	3	608.632	-3.99	67
FALSE	Master Protein	A0A024RAX2 P10620	Microsomal glutathione S-transferase 1, isoform CRA_a OS=Homo sapiens OX=9606 GN=MGST1 PE=3 SV=1 Microsomal glutathione S-transferase 1 OS=Homo sapiens OX=9606 GN=MGST1 PE=1 SV=1	16	2	3	2	155	17.6	9.39	122	2	1
	Checked	Confidence	Sequence	Modifications	# Protein Groups	# Proteins	# PSMs	Master Protein Accessions	Protein Accessions	# Missed Cleavages	Theo. MH+ [Da]	Confidence (by Search Engine): Mascot	Charge (by Search Engine): Mascot	m/z [Da] (by Search Engine): Mascot	DeltaM [ppm] (by Search Engine): Mascot	Ions Score (by Search Engine): Mascot
	FALSE	High	VFANPEDCVAFGK	1xCarbamidomethyl [C8]	1	5	1	A0A024RAX2 P10620	P10620-2; A0A024RAX2 P10620; F5H6X2; F5H7F6; Q6LET6	0	1453.68	High	2	727.344	1.26	59
	FALSE	High	MMLMSTATAFYR	2xOxidation [M1; M2]	1	7	1	A0A024RAX2 P10620	P10620-2; A0A024RAX2 P10620; F5H6X2; F5H7F6; F5H613; Q6LET6; F5GX73	0	1454.65	High	2	727.828	0.32	55
	FALSE	High	VFANPEDCVAFGK	1xCarbamidomethyl [C8]; 1xDeamidated [N4]	1	5	1	A0A024RAX2 P10620	P10620-2; A0A024RAX2 P10620; F5H6X2; F5H7F6; Q6LET6	0	1454.66	High	2	727.842	9.65	44
FALSE	Master Protein	Q99735	Microsomal glutathione S-transferase 2 OS=Homo sapiens OX=9606 GN=MGST2 PE=1 SV=1	10	1	2	1	147	16.6	9.55	94	1	1
	Checked	Confidence	Sequence	Modifications	# Protein Groups	# Proteins	# PSMs	Master Protein Accessions	Protein Accessions	# Missed Cleavages	Theo. MH+ [Da]	Confidence (by Search Engine): Mascot	Charge (by Search Engine): Mascot	m/z [Da] (by Search Engine): Mascot	DeltaM [ppm] (by Search Engine): Mascot	Ions Score (by Search Engine): Mascot
	FALSE	High	VTPPAVTGSPEFER		1	2	2	Q99735	Q99735; Q99735-2	0	1486.75	High	2	743.879	-1.59	56
FALSE	Master Protein	A0A024R8Z1 O14880	Microsomal glutathione S-transferase 3, isoform CRA_a OS=Homo sapiens OX=9606 GN=MGST3 PE=4 SV=1 Microsomal glutathione S-transferase 3 OS=Homo sapiens OX=9606 GN=MGST3 PE=1 SV=1	18	2	4	2	152	16.5	9.38	211	2	1
	Checked	Confidence	Sequence	Modifications	# Protein Groups	# Proteins	# PSMs	Master Protein Accessions	Protein Accessions	# Missed Cleavages	Theo. MH+ [Da]	Confidence (by Search Engine): Mascot	Charge (by Search Engine): Mascot	m/z [Da] (by Search Engine): Mascot	DeltaM [ppm] (by Search Engine): Mascot	Ions Score (by Search Engine): Mascot
	FALSE	High	IASGLGLAWIVGR		1	4	2	A0A024R8Z1 O14880	Q5VV87; A0A024R8Z1 O14880; Q5VV89; Q53GB9	0	1312.77	High	2	656.891	1.04	82
	FALSE	High	VLYAYGYYTGEPSK		1	3	2	A0A024R8Z1 O14880	A0A024R8Z1 O14880; Q5VV89; Q53GB9	0	1610.77	High	2	805.892	1.99	66
FALSE	Master Protein	K7EKG4	Mitochondrial import receptor subunit TOM40 homolog (Fragment) OS=Homo sapiens OX=9606 GN=TOMM40 PE=1 SV=1	7	1	1	1	168	18.3	8.66	54	1	1
	Checked	Confidence	Sequence	Modifications	# Protein Groups	# Proteins	# PSMs	Master Protein Accessions	Protein Accessions	# Missed Cleavages	Theo. MH+ [Da]	Confidence (by Search Engine): Mascot	Charge (by Search Engine): Mascot	m/z [Da] (by Search Engine): Mascot	DeltaM [ppm] (by Search Engine): Mascot	Ions Score (by Search Engine): Mascot
	FALSE	High	FVNWQVDGEYR		1	4	1	K7EKG4	K7EKG4; O96008-2; K7EJ57; O96008	0	1412.66	High	2	706.834	0.78	54
FALSE	Master Protein	O95202	Mitochondrial proton/calcium exchanger protein OS=Homo sapiens OX=9606 GN=LETM1 PE=1 SV=1	4	2	5	2	739	83.3	6.7	172	2	1
	Checked	Confidence	Sequence	Modifications	# Protein Groups	# Proteins	# PSMs	Master Protein Accessions	Protein Accessions	# Missed Cleavages	Theo. MH+ [Da]	Confidence (by Search Engine): Mascot	Charge (by Search Engine): Mascot	m/z [Da] (by Search Engine): Mascot	DeltaM [ppm] (by Search Engine): Mascot	Ions Score (by Search Engine): Mascot
	FALSE	High	LLELQSIGTNNFLR		1	2	2	O95202	O95202; D3DVQ1	0	1617.9	High	2	809.449	-3.14	66
	FALSE	High	FLQDTIEEMALK	1xOxidation [M9]	1	4	1	O95202	O95202; D3DVQ1; O95202-3; O95202-2	0	1453.72	High	2	727.369	3.77	52
	FALSE	High	FLQDTIEEMALK		1	4	2	O95202	O95202; D3DVQ1; O95202-3; O95202-2	0	1437.73	High	2	719.368	-1	52
FALSE	Master Protein	Q9H3R2	Mucin-13 OS=Homo sapiens OX=9606 GN=MUC13 PE=1 SV=3	3	1	1	1	512	54.6	5.07	70	1	1
	Checked	Confidence	Sequence	Modifications	# Protein Groups	# Proteins	# PSMs	Master Protein Accessions	Protein Accessions	# Missed Cleavages	Theo. MH+ [Da]	Confidence (by Search Engine): Mascot	Charge (by Search Engine): Mascot	m/z [Da] (by Search Engine): Mascot	DeltaM [ppm] (by Search Engine): Mascot	Ions Score (by Search Engine): Mascot
	FALSE	High	SSSSNFLNYDLTLR		1	1	1	Q9H3R2	Q9H3R2	0	1616.79	High	2	808.901	2.24	70
FALSE	Master Protein	Q8IZK6	Mucolipin-2 OS=Homo sapiens OX=9606 GN=MCOLN2 PE=1 SV=2	1	1	2	1	566	65.9	7.61	66	1	1
	Checked	Confidence	Sequence	Modifications	# Protein Groups	# Proteins	# PSMs	Master Protein Accessions	Protein Accessions	# Missed Cleavages	Theo. MH+ [Da]	Confidence (by Search Engine): Mascot	Charge (by Search Engine): Mascot	m/z [Da] (by Search Engine): Mascot	DeltaM [ppm] (by Search Engine): Mascot	Ions Score (by Search Engine): Mascot
	FALSE	High	LGLQILK	1xDeamidated [Q4]	1	3	2	Q8IZK6	Q8IZK6; G5EA24; Q8IZK6-2	0	785.513	High	2	393.261	0.92	46
FALSE	Master Protein	C9JJV6	Myeloid-associated differentiation marker (Fragment) OS=Homo sapiens OX=9606 GN=MYADM PE=1 SV=8	7	1	1	1	146	15.9	8.65	33	1	1
	Checked	Confidence	Sequence	Modifications	# Protein Groups	# Proteins	# PSMs	Master Protein Accessions	Protein Accessions	# Missed Cleavages	Theo. MH+ [Da]	Confidence (by Search Engine): Mascot	Charge (by Search Engine): Mascot	m/z [Da] (by Search Engine): Mascot	DeltaM [ppm] (by Search Engine): Mascot	Ions Score (by Search Engine): Mascot
	FALSE	High	ALTQPLGLLR		1	7	1	C9JJV6	C9JJV6; A0A024R4N0 Q96S97; C9JC07; A0A494C017; B4DG42; A0A499FIY8; C9JZL8	0	1081.67	High	2	541.338	-3.64	33
FALSE	Master Protein	Q86XU5	MYH9 protein (Fragment) OS=Homo sapiens OX=9606 GN=MYH9 PE=2 SV=1	8	7	19	4	1374	158.7	6.01	709	7	1
	Checked	Confidence	Sequence	Modifications	# Protein Groups	# Proteins	# PSMs	Master Protein Accessions	Protein Accessions	# Missed Cleavages	Theo. MH+ [Da]	Confidence (by Search Engine): Mascot	Charge (by Search Engine): Mascot	m/z [Da] (by Search Engine): Mascot	DeltaM [ppm] (by Search Engine): Mascot	Ions Score (by Search Engine): Mascot
	FALSE	High	IIGLDQVAGMSETALPGAFK	1xDeamidated [Q6]	1	5	1	Q86XU5	A0A0U4BW16; Q86XU5; B4E3S1; A0A024R1N1 P35579; P35579-2	0	2019.05	High	2	1010.04	8.63	82
	FALSE	High	NLPIYSEEIVEMYK		1	5	2	Q86XU5	Q5BKV1; A0A0U4BW16; Q86XU5; B4E3S1; A0A024R1N1 P35579	0	1727.86	High	2	864.435	3.51	81
	FALSE	High	ALELDSNLYR		1	5	2	Q86XU5	A0A0U4BW16; Q86XU5; B4E3S1; A0A024R1N1 P35579; P35579-2	0	1193.62	High	2	597.311	-1.79	75
	FALSE	High	QLLQANPILEAFGNAK		3	18	2	A0A024QZJ6 P35749-4; M0QY43; Q86XU5	A0A2R8Y4C3; Q7Z406-2; A0A024QZJ6 P35749-4; A0A0U4BW16; M0QY43; A0A024QZJ4 P35749; Q7Z406-4; P35749-3; Q86XU5; B4E3S1; A0A024R1N1 P35579; Q7Z406-5; P35749-2; P35579-2; Q7Z406; Q7Z406-6; A0A494C024; B1PS43	0	1726.95	High	2	863.977	-0.84	70
	FALSE	High	IIGLDQVAGMSETALPGAFK	1xOxidation [M10]	1	5	2	Q86XU5	A0A0U4BW16; Q86XU5; B4E3S1; A0A024R1N1 P35579; P35579-2	0	2034.06	High	2	1017.53	2.37	61
	FALSE	High	IMGIPEEEQMGLLR		1	4	1	Q86XU5	Q86XU5; B4E3S1; A0A024R1N1 P35579; P35579-2	0	1615.82	High	2	808.412	-0.94	54
	FALSE	High	EDQSILCTGESGAGK	1xCarbamidomethyl [C7]	3	25	2	A0A024QZJ6 P35749-4; M0QY43; Q86XU5	A0A2R8Y4C3; Q7Z406-2; A0A024QZJ6 P35749-4; P35580-2; Q5BKV1; P35580; A0A0U4BW16; M0QY43; A0A024QZJ4 P35749; P35580-5; Q7Z406-4; P35580-3; P35749-3; Q86XU5; B4E3S1; A0A024R1N1 P35579; P35580-4; Q7Z406-5; P35749-2; P35579-2; Q7Z406; E7ERA5; Q7Z406-6; A0A494C024; B1PS43	0	1551.7	High	2	776.352	1.31	53
	FALSE	High	IMGIPEEEQMGLLR	1xOxidation [M2]	1	4	1	Q86XU5	Q86XU5; B4E3S1; A0A024R1N1 P35579; P35579-2	0	1631.81	High	2	816.408	-3.21	51
	FALSE	High	IIGLDQVAGMSETALPGAFK		1	5	1	Q86XU5	A0A0U4BW16; Q86XU5; B4E3S1; A0A024R1N1 P35579; P35579-2	0	2018.06	High	2	1009.54	4.22	50
	FALSE	High	LQQLFNHTMFILEQEEYQR	1xDeamidated [Q/N]; 1xOxidation [M9]	2	16	2	A0A024QZJ6 P35749-4; Q86XU5	A0A024QZJ6 P35749-4; P35580-2; P35580; A0A0U4BW16; A0A024QZJ4 P35749; P35580-5; P35580-3; P35749-3; Q86XU5; B4E3S1; A0A024R1N1 P35579; P35580-4; P35749-2; P35579-2; A0A494C024; B1PS43	0	2484.19	High	3	828.74	7.96	50
	FALSE	High	LQQLFNHTMFILEQEEYQR		2	16	1	A0A024QZJ6 P35749-4; Q86XU5	A0A024QZJ6 P35749-4; P35580-2; P35580; A0A0U4BW16; A0A024QZJ4 P35749; P35580-5; P35580-3; P35749-3; Q86XU5; B4E3S1; A0A024R1N1 P35579; P35580-4; P35749-2; P35579-2; A0A494C024; B1PS43	0	2467.21	High	3	823.076	2.12	45
	FALSE	High	LQQLFNHTMFILEQEEYQR	1xDeamidated [Q14]	2	16	1	A0A024QZJ6 P35749-4; Q86XU5	A0A024QZJ6 P35749-4; P35580-2; P35580; A0A0U4BW16; A0A024QZJ4 P35749; P35580-5; P35580-3; P35749-3; Q86XU5; B4E3S1; A0A024R1N1 P35579; P35580-4; P35749-2; P35579-2; A0A494C024; B1PS43	0	2468.19	High	3	823.409	8.05	43
	FALSE	High	LQQLFNHTMFILEQEEYQR	1xOxidation [M9]	2	16	1	A0A024QZJ6 P35749-4; Q86XU5	A0A024QZJ6 P35749-4; P35580-2; P35580; A0A0U4BW16; A0A024QZJ4 P35749; P35580-5; P35580-3; P35749-3; Q86XU5; B4E3S1; A0A024R1N1 P35579; P35580-4; P35749-2; P35579-2; A0A494C024; B1PS43	0	2483.2	High	3	828.404	-1.62	42
FALSE	Master Protein	B7Z6Z4	Myosin light polypeptide 6 OS=Homo sapiens OX=9606 GN=MYL6 PE=1 SV=1	20	4	7	4	238	26.7	5.08	217	4	1
	Checked	Confidence	Sequence	Modifications	# Protein Groups	# Proteins	# PSMs	Master Protein Accessions	Protein Accessions	# Missed Cleavages	Theo. MH+ [Da]	Confidence (by Search Engine): Mascot	Charge (by Search Engine): Mascot	m/z [Da] (by Search Engine): Mascot	DeltaM [ppm] (by Search Engine): Mascot	Ions Score (by Search Engine): Mascot
	FALSE	High	ILYSQCGDVMR	1xCarbamidomethyl [C6]; 1xOxidation [M10]	1	11	2	B7Z6Z4	B7Z6Z4; F8W1R7; G8JLA2; G3V1V0; F8W1I5; P60660; B4E368; F8VPF3; J3KND3; P60660-2; A0A024RB31 P14649	0	1357.62	High	2	679.315	-0.4	55
	FALSE	High	NKDQGTYEDYVEGLR		1	12	1	B7Z6Z4	B7Z6Z4; F8W1R7; G8JLA2; F8W180; G3V1V0; G3V1Y7; P60660; F8VZU9; Q6IBG5; F8VPF3; J3KND3; P60660-2	1	1786.82	High	3	596.279	-1.12	53
	FALSE	High	ALGQNPTNAEVLK		1	12	2	B7Z6Z4	B7Z6Z4; F8W1R7; G8JLA2; G3V1V0; F8W1I5; P60660; Q6IBG5; B4E368; F8VPF3; J3KND3; P60660-2; A0A024RB31 P14649	0	1354.73	High	2	677.869	-0.93	51
	FALSE	High	EAFQLFDR		1	8	2	B7Z6Z4	B7Z6Z4; F8W1R7; G8JLA2; G3V1V0; G3V1Y7; P60660; J3KND3; P60660-2	0	1025.51	High	2	513.256	-0.02	51
FALSE	Master Protein	A0A024QZJ6 P35749-4	Myosin, heavy polypeptide 11, smooth muscle, isoform CRA_b OS=Homo sapiens OX=9606 GN=MYH11 PE=3 SV=1 Isoform 4 of Myosin-11 OS=Homo sapiens OX=9606 GN=MYH11	3	4	10	1	1938	223.4	5.53	319	4	1
	Checked	Confidence	Sequence	Modifications	# Protein Groups	# Proteins	# PSMs	Master Protein Accessions	Protein Accessions	# Missed Cleavages	Theo. MH+ [Da]	Confidence (by Search Engine): Mascot	Charge (by Search Engine): Mascot	m/z [Da] (by Search Engine): Mascot	DeltaM [ppm] (by Search Engine): Mascot	Ions Score (by Search Engine): Mascot
	FALSE	High	QLLQANPILEAFGNAK		3	18	2	A0A024QZJ6 P35749-4; M0QY43; Q86XU5	A0A2R8Y4C3; Q7Z406-2; A0A024QZJ6 P35749-4; A0A0U4BW16; M0QY43; A0A024QZJ4 P35749; Q7Z406-4; P35749-3; Q86XU5; B4E3S1; A0A024R1N1 P35579; Q7Z406-5; P35749-2; P35579-2; Q7Z406; Q7Z406-6; A0A494C024; B1PS43	0	1726.95	High	2	863.977	-0.84	70
	FALSE	High	EDQSILCTGESGAGK	1xCarbamidomethyl [C7]	3	25	2	A0A024QZJ6 P35749-4; M0QY43; Q86XU5	A0A2R8Y4C3; Q7Z406-2; A0A024QZJ6 P35749-4; P35580-2; Q5BKV1; P35580; A0A0U4BW16; M0QY43; A0A024QZJ4 P35749; P35580-5; Q7Z406-4; P35580-3; P35749-3; Q86XU5; B4E3S1; A0A024R1N1 P35579; P35580-4; Q7Z406-5; P35749-2; P35579-2; Q7Z406; E7ERA5; Q7Z406-6; A0A494C024; B1PS43	0	1551.7	High	2	776.352	1.31	53
	FALSE	High	LDAFLVLEQLR		1	5	1	A0A024QZJ6 P35749-4	A0A024QZJ6 P35749-4; A0A024QZJ4 P35749; P35749-3; P35749-2; B1PS43	0	1316.76	High	2	658.884	2.31	52
	FALSE	High	LQQLFNHTMFILEQEEYQR	1xDeamidated [Q/N]; 1xOxidation [M9]	2	16	2	A0A024QZJ6 P35749-4; Q86XU5	A0A024QZJ6 P35749-4; P35580-2; P35580; A0A0U4BW16; A0A024QZJ4 P35749; P35580-5; P35580-3; P35749-3; Q86XU5; B4E3S1; A0A024R1N1 P35579; P35580-4; P35749-2; P35579-2; A0A494C024; B1PS43	0	2484.19	High	3	828.74	7.96	50
	FALSE	High	LQQLFNHTMFILEQEEYQR		2	16	1	A0A024QZJ6 P35749-4; Q86XU5	A0A024QZJ6 P35749-4; P35580-2; P35580; A0A0U4BW16; A0A024QZJ4 P35749; P35580-5; P35580-3; P35749-3; Q86XU5; B4E3S1; A0A024R1N1 P35579; P35580-4; P35749-2; P35579-2; A0A494C024; B1PS43	0	2467.21	High	3	823.076	2.12	45
	FALSE	High	LQQLFNHTMFILEQEEYQR	1xDeamidated [Q14]	2	16	1	A0A024QZJ6 P35749-4; Q86XU5	A0A024QZJ6 P35749-4; P35580-2; P35580; A0A0U4BW16; A0A024QZJ4 P35749; P35580-5; P35580-3; P35749-3; Q86XU5; B4E3S1; A0A024R1N1 P35579; P35580-4; P35749-2; P35579-2; A0A494C024; B1PS43	0	2468.19	High	3	823.409	8.05	43
	FALSE	High	LQQLFNHTMFILEQEEYQR	1xOxidation [M9]	2	16	1	A0A024QZJ6 P35749-4; Q86XU5	A0A024QZJ6 P35749-4; P35580-2; P35580; A0A0U4BW16; A0A024QZJ4 P35749; P35580-5; P35580-3; P35749-3; Q86XU5; B4E3S1; A0A024R1N1 P35579; P35580-4; P35749-2; P35579-2; A0A494C024; B1PS43	0	2483.2	High	3	828.404	-1.62	42
FALSE	Master Protein	M0QY43	Myosin-14 (Fragment) OS=Homo sapiens OX=9606 GN=MYH14 PE=1 SV=8	4	3	6	1	1002	113.7	7.59	249	3	1
	Checked	Confidence	Sequence	Modifications	# Protein Groups	# Proteins	# PSMs	Master Protein Accessions	Protein Accessions	# Missed Cleavages	Theo. MH+ [Da]	Confidence (by Search Engine): Mascot	Charge (by Search Engine): Mascot	m/z [Da] (by Search Engine): Mascot	DeltaM [ppm] (by Search Engine): Mascot	Ions Score (by Search Engine): Mascot
	FALSE	High	QLLQANPILEAFGNAK		3	18	2	A0A024QZJ6 P35749-4; M0QY43; Q86XU5	A0A2R8Y4C3; Q7Z406-2; A0A024QZJ6 P35749-4; A0A0U4BW16; M0QY43; A0A024QZJ4 P35749; Q7Z406-4; P35749-3; Q86XU5; B4E3S1; A0A024R1N1 P35579; Q7Z406-5; P35749-2; P35579-2; Q7Z406; Q7Z406-6; A0A494C024; B1PS43	0	1726.95	High	2	863.977	-0.84	70
	FALSE	High	FLTNGPSSSPGQER		1	6	2	M0QY43	Q7Z406-2; M0QY43; Q7Z406-4; Q7Z406-5; Q7Z406; Q7Z406-6	0	1476.71	High	2	738.859	2.28	64
	FALSE	High	EDQSILCTGESGAGK	1xCarbamidomethyl [C7]	3	25	2	A0A024QZJ6 P35749-4; M0QY43; Q86XU5	A0A2R8Y4C3; Q7Z406-2; A0A024QZJ6 P35749-4; P35580-2; Q5BKV1; P35580; A0A0U4BW16; M0QY43; A0A024QZJ4 P35749; P35580-5; Q7Z406-4; P35580-3; P35749-3; Q86XU5; B4E3S1; A0A024R1N1 P35579; P35580-4; Q7Z406-5; P35749-2; P35579-2; Q7Z406; E7ERA5; Q7Z406-6; A0A494C024; B1PS43	0	1551.7	High	2	776.352	1.31	53
FALSE	Master Protein	G3V0I5	NADH dehydrogenase [ubiquinone] flavoprotein 1, mitochondrial OS=Homo sapiens OX=9606 GN=NDUFV1 PE=1 SV=1	5	2	2	2	457	50	8.21	97	2	1
	Checked	Confidence	Sequence	Modifications	# Protein Groups	# Proteins	# PSMs	Master Protein Accessions	Protein Accessions	# Missed Cleavages	Theo. MH+ [Da]	Confidence (by Search Engine): Mascot	Charge (by Search Engine): Mascot	m/z [Da] (by Search Engine): Mascot	DeltaM [ppm] (by Search Engine): Mascot	Ions Score (by Search Engine): Mascot
	FALSE	High	NACGSGYDFDVFVVR	1xCarbamidomethyl [C3]	1	8	1	G3V0I5	G3V0I5; E9PLC6; B4DE93; E5KNH5 P49821; Q96ID4; H0YE81; Q53G70; P49821-2	0	1705.76	High	2	853.383	-2.67	81
	FALSE	High	IFTNLYGR		1	7	1	G3V0I5	G3V0I5; E9PQP1; E5KNH5 P49821; B4DUN7; Q53G70; E9PPS5; P49821-2	0	983.531	High	2	492.269	0.29	39
FALSE	Master Protein	Q6ZVI6	NADH-cytochrome b5 reductase OS=Homo sapiens OX=9606 PE=2 SV=1	19	3	3	3	257	28.9	6.99	111	3	1
	Checked	Confidence	Sequence	Modifications	# Protein Groups	# Proteins	# PSMs	Master Protein Accessions	Protein Accessions	# Missed Cleavages	Theo. MH+ [Da]	Confidence (by Search Engine): Mascot	Charge (by Search Engine): Mascot	m/z [Da] (by Search Engine): Mascot	DeltaM [ppm] (by Search Engine): Mascot	Ions Score (by Search Engine): Mascot
	FALSE	High	APEAWDYGQGFVNEEMIR	1xDeamidated [Q9]; 1xOxidation [M16]	1	5	1	Q6ZVI6	P00387-3; P00387-2; Q6ZVI6; A0A024R4X0; P00387	0	2128.93	High	2	1064.97	5.84	60
	FALSE	High	SVGMIAGGTGITPMLQVIR		1	5	1	Q6ZVI6	P00387-3; P00387-2; Q6ZVI6; A0A024R4X0; P00387	0	1901.03	High	2	951.02	-0.76	55
	FALSE	High	DILLRPELEELR		1	5	1	Q6ZVI6	P00387-3; P00387-2; Q6ZVI6; A0A024R4X0; P00387	0	1495.85	High	2	748.428	0.38	44
FALSE	Master Protein	E9PNH1	Neutral alpha-glucosidase AB (Fragment) OS=Homo sapiens OX=9606 GN=GANAB PE=1 SV=1	13	1	2	1	119	13.2	8.53	132	1	1
	Checked	Confidence	Sequence	Modifications	# Protein Groups	# Proteins	# PSMs	Master Protein Accessions	Protein Accessions	# Missed Cleavages	Theo. MH+ [Da]	Confidence (by Search Engine): Mascot	Charge (by Search Engine): Mascot	m/z [Da] (by Search Engine): Mascot	DeltaM [ppm] (by Search Engine): Mascot	Ions Score (by Search Engine): Mascot
	FALSE	High	DENSVELTMAEGPYK	1xOxidation [M9]	1	10	2	E9PNH1	E9PNH1; B4DJ30; E9PKU7; V9HWJ0 Q14697; B4DIW2; F5H6X6; B4DSM6; Q14697-2; A0A024R592; B4DZ53	0	1698.75	High	2	849.875	-5.66	74
FALSE	Master Protein	F4ZW63	NF45 OS=Homo sapiens OX=9606 PE=2 SV=1	4	1	2	1	390	43	5.34	160	1	1
	Checked	Confidence	Sequence	Modifications	# Protein Groups	# Proteins	# PSMs	Master Protein Accessions	Protein Accessions	# Missed Cleavages	Theo. MH+ [Da]	Confidence (by Search Engine): Mascot	Charge (by Search Engine): Mascot	m/z [Da] (by Search Engine): Mascot	DeltaM [ppm] (by Search Engine): Mascot	Ions Score (by Search Engine): Mascot
	FALSE	High	ILPTLEAVAALGNK		1	5	2	F4ZW63	F4ZW63; B4DY09; F4ZW62 Q12905; X6R6Z1; Q53FG3	0	1409.84	High	2	705.42	-1.91	90
FALSE	Master Protein	Q597H1	N-myc downstream-regulated gene 1 protein OS=Homo sapiens OX=9606 GN=TRG14 PE=2 SV=1	4	1	2	1	394	42.8	5.82	79	1	1
	Checked	Confidence	Sequence	Modifications	# Protein Groups	# Proteins	# PSMs	Master Protein Accessions	Protein Accessions	# Missed Cleavages	Theo. MH+ [Da]	Confidence (by Search Engine): Mascot	Charge (by Search Engine): Mascot	m/z [Da] (by Search Engine): Mascot	DeltaM [ppm] (by Search Engine): Mascot	Ions Score (by Search Engine): Mascot
	FALSE	High	EEMQSNVEVVHTYR		1	10	2	Q597H1	Q597H1; A0A024R9I3; Q92597-2; Q53EU7; Q8N959; B3KWB2; B7Z505; Q92597; Q92597-3; B3KU62	0	1720.8	High	3	574.269	-2.47	52
FALSE	Master Protein	H7BY16	Nucleolin (Fragment) OS=Homo sapiens OX=9606 GN=NCL PE=1 SV=8	7	1	1	1	296	32.4	5.36	67	1	1
	Checked	Confidence	Sequence	Modifications	# Protein Groups	# Proteins	# PSMs	Master Protein Accessions	Protein Accessions	# Missed Cleavages	Theo. MH+ [Da]	Confidence (by Search Engine): Mascot	Charge (by Search Engine): Mascot	m/z [Da] (by Search Engine): Mascot	DeltaM [ppm] (by Search Engine): Mascot	Ions Score (by Search Engine): Mascot
	FALSE	High	GLSEDTTEETLKESFDGSVR		1	6	1	H7BY16	H7BY16; Q9BQ02; B3KM80; P19338; Q6ZS99; B3KTP9	1	2200.03	High	3	734.011	-2.91	67
FALSE	Master Protein	A0A087WUD3	Oligosaccharyltransferase complex subunit OS=Homo sapiens OX=9606 GN=OSTC PE=1 SV=1	14	1	1	1	83	9.4	7.43	48	1	1
	Checked	Confidence	Sequence	Modifications	# Protein Groups	# Proteins	# PSMs	Master Protein Accessions	Protein Accessions	# Missed Cleavages	Theo. MH+ [Da]	Confidence (by Search Engine): Mascot	Charge (by Search Engine): Mascot	m/z [Da] (by Search Engine): Mascot	DeltaM [ppm] (by Search Engine): Mascot	Ions Score (by Search Engine): Mascot
	FALSE	High	VPFLVLECPNLK	1xCarbamidomethyl [C8]	1	3	1	A0A087WUD3	Q9NRP0-2; A0A087WUD3; A0A024RDJ1 Q9NRP0	0	1428.79	High	2	714.903	5.2	48
FALSE	Master Protein	A0A0A0MR02	Outer mitochondrial membrane protein porin 2 (Fragment) OS=Homo sapiens OX=9606 GN=VDAC2 PE=1 SV=1	16	3	6	3	282	30.3	7.81	390	3	1
	Checked	Confidence	Sequence	Modifications	# Protein Groups	# Proteins	# PSMs	Master Protein Accessions	Protein Accessions	# Missed Cleavages	Theo. MH+ [Da]	Confidence (by Search Engine): Mascot	Charge (by Search Engine): Mascot	m/z [Da] (by Search Engine): Mascot	DeltaM [ppm] (by Search Engine): Mascot	Ions Score (by Search Engine): Mascot
	FALSE	High	SCSGVEFSTSGSSNTDTGK	1xCarbamidomethyl [C2]	1	8	3	A0A0A0MR02	Q5JSD2; A0A0A0MR02; Q5JSD1; A2A3S1; A0A024QZT0 P45880; P45880-2; P45880-1; A0A024QZN9	0	1907.79	High	2	954.401	0.99	137
	FALSE	High	LTFDTTFSPNTGK		1	8	2	A0A0A0MR02	Q5JSD2; A0A0A0MR02; Q5JSD1; A0A024QZT0 P45880; P45880-2; P45880-1; B4DKM5; A0A024QZN9	0	1428.7	High	2	714.854	-0.03	60
	FALSE	High	YQLDPTASISAK		1	6	1	A0A0A0MR02	A0A0A0MR02; A0A024QZT0 P45880; P45880-2; P45880-1; B4DKM5; A0A024QZN9	0	1293.67	High	2	647.339	1.41	55
FALSE	Master Protein	A5PHJ9	PDHA1/LOC79064 protein (Fragment) OS=Homo sapiens OX=9606 GN=PDHA1/LOC79064 PE=2 SV=1	4	1	1	1	302	33.7	6.55	43	1	1
	Checked	Confidence	Sequence	Modifications	# Protein Groups	# Proteins	# PSMs	Master Protein Accessions	Protein Accessions	# Missed Cleavages	Theo. MH+ [Da]	Confidence (by Search Engine): Mascot	Charge (by Search Engine): Mascot	m/z [Da] (by Search Engine): Mascot	DeltaM [ppm] (by Search Engine): Mascot	Ions Score (by Search Engine): Mascot
	FALSE	High	GPILMELQTYR		1	7	1	A5PHJ9	A5PHJ9; A0A024RBX9 P08559; P08559-4; P08559-2; P08559-3; P29803; A5YPB6	0	1320.7	High	2	660.855	3.15	43
FALSE	Master Protein	A0A1B0GU92	Peptidase A1 domain-containing protein OS=Homo sapiens OX=9606 PE=1 SV=1	9	4	10	4	557	59.8	6.62	344	4	1
	Checked	Confidence	Sequence	Modifications	# Protein Groups	# Proteins	# PSMs	Master Protein Accessions	Protein Accessions	# Missed Cleavages	Theo. MH+ [Da]	Confidence (by Search Engine): Mascot	Charge (by Search Engine): Mascot	m/z [Da] (by Search Engine): Mascot	DeltaM [ppm] (by Search Engine): Mascot	Ions Score (by Search Engine): Mascot
	FALSE	High	LVDQNIFSFYLSR		1	11	2	A0A1B0GU92	A0A1B0GU92; A0A1B0GVD5; A0A1B0GU03; A0A1B0GV23; C9JH19; A0A1B0GWE8; H7C469; A0A1B0GVP3; A0A1B0GW44; P07339 V9HWI3; F8WD96	0	1601.83	High	2	801.419	-1.15	68
	FALSE	High	FDGILGMAYPR		1	12	2	A0A1B0GU92	A0A1B0GU92; F8W787; A0A1B0GVD5; A0A1B0GU03; A0A1B0GV23; C9JH19; A0A1B0GWE8; H7C469; A0A1B0GVP3; A0A1B0GW44; P07339 V9HWI3; F8WD96	0	1239.62	High	2	620.314	0.9	63
	FALSE	High	DPDAQPGGELMLGGTDSK		1	11	2	A0A1B0GU92	A0A1B0GU92; A0A1B0GVD5; A0A1B0GU03; A0A1B0GV23; C9JH19; A0A1B0GWE8; H7C469; A0A1B0GVP3; A0A1B0GW44; P07339 V9HWI3; F8WD96	0	1787.81	High	2	894.411	1.89	57
	FALSE	High	DPDAQPGGELMLGGTDSK	1xOxidation [M11]	1	11	2	A0A1B0GU92	A0A1B0GU92; A0A1B0GVD5; A0A1B0GU03; A0A1B0GV23; C9JH19; A0A1B0GWE8; H7C469; A0A1B0GVP3; A0A1B0GW44; P07339 V9HWI3; F8WD96	0	1803.81	High	2	902.408	1.37	46
	FALSE	High	QPGITFIAAK	1xGln->pyro-Glu [N-Term]	1	11	2	A0A1B0GU92	A0A1B0GU92; F8W787; A0A1B0GVD5; A0A1B0GU03; A0A1B0GV23; C9JH19; A0A1B0GWE8; A0A1B0GVP3; A0A1B0GW44; P07339 V9HWI3; F8WD96	0	1028.58	High	2	514.793	1.24	45
FALSE	Master Protein	V9HWC6	Peptidyl-prolyl cis-trans isomerase OS=Homo sapiens OX=9606 GN=HEL-S-39 PE=2 SV=1	20	4	6	4	208	22.7	9.32	167	4	1
	Checked	Confidence	Sequence	Modifications	# Protein Groups	# Proteins	# PSMs	Master Protein Accessions	Protein Accessions	# Missed Cleavages	Theo. MH+ [Da]	Confidence (by Search Engine): Mascot	Charge (by Search Engine): Mascot	m/z [Da] (by Search Engine): Mascot	DeltaM [ppm] (by Search Engine): Mascot	Ions Score (by Search Engine): Mascot
	FALSE	High	DTNGSQFFITTVK	1xDeamidated [N3]	1	2	1	V9HWC6	V9HWC6; P23284	0	1458.71	High	2	729.86	1.01	72
	FALSE	High	DKPLKDVIIADCGK	1xCarbamidomethyl [C12]	1	2	1	V9HWC6	V9HWC6; P23284	1	1571.85	High	3	524.624	6.3	46
	FALSE	High	DTNGSQFFITTVK		1	2	1	V9HWC6	V9HWC6; P23284	0	1457.73	High	2	729.368	1.43	42
	FALSE	High	VYFDLR		1	2	2	V9HWC6	V9HWC6; P23284	0	812.43	High	2	406.718	-1.07	41
	FALSE	High	VIFGLFGK		1	2	1	V9HWC6	V9HWC6; P23284	0	880.529	High	2	440.768	0.07	35
FALSE	Master Protein	V9HWF5 P62937	Peptidyl-prolyl cis-trans isomerase OS=Homo sapiens OX=9606 GN=HEL-S-69p PE=2 SV=1 Peptidyl-prolyl cis-trans isomerase A OS=Homo sapiens OX=9606 GN=PPIA PE=1 SV=2	37	4	9	4	165	18	7.81	387	4	1
	Checked	Confidence	Sequence	Modifications	# Protein Groups	# Proteins	# PSMs	Master Protein Accessions	Protein Accessions	# Missed Cleavages	Theo. MH+ [Da]	Confidence (by Search Engine): Mascot	Charge (by Search Engine): Mascot	m/z [Da] (by Search Engine): Mascot	DeltaM [ppm] (by Search Engine): Mascot	Ions Score (by Search Engine): Mascot
	FALSE	High	HTGPGILSMANAGPNTNGSQFFICTAK	1xCarbamidomethyl [C24]; 1xDeamidated [N17]	1	7	2	V9HWF5 P62937	Q71V99; V9HWF5 P62937; A8K486; C9J5S7; B2RE56; P62937-2; F8WE65	0	2792.31	High	3	931.439	-3.31	78
	FALSE	High	IIPGFMCQGGDFTR	1xCarbamidomethyl [C7]; 1xOxidation [M6]	1	8	2	V9HWF5 P62937	Q9Y536; B4DM82; Q71V99; V9HWF5 P62937; A8K486; C9J5S7; B2RE56; F8WE65	0	1614.74	High	2	807.875	1.12	73
	FALSE	High	IIPGFMCQGGDFTR	1xCarbamidomethyl [C7]	1	8	2	V9HWF5 P62937	Q9Y536; B4DM82; Q71V99; V9HWF5 P62937; A8K486; C9J5S7; B2RE56; F8WE65	0	1598.75	High	2	799.876	-0.22	61
	FALSE	High	HTGPGILSMANAGPNTNGSQFFICTAK	1xCarbamidomethyl [C24]; 1xDeamidated [N17]; 1xOxidation [M9]	1	7	1	V9HWF5 P62937	Q71V99; V9HWF5 P62937; A8K486; C9J5S7; B2RE56; P62937-2; F8WE65	0	2808.31	High	3	936.776	2.01	46
	FALSE	High	VSFELFADK		1	7	1	V9HWF5 P62937	B4DM82; Q71V99; V9HWF5 P62937; A8K486; C9J5S7; B2RE56; F8WE65	0	1055.54	High	2	528.274	0.61	44
	FALSE	High	KITIADCGQLE	1xCarbamidomethyl [C7]	1	4	1	V9HWF5 P62937	B4DM82; V9HWF5 P62937; A8K486; P62937-2	1	1247.63	High	2	624.318	-0.95	41
FALSE	Master Protein	P30044	Peroxiredoxin-5, mitochondrial OS=Homo sapiens OX=9606 GN=PRDX5 PE=1 SV=4	15	3	4	3	214	22.1	8.7	133	3	1
	Checked	Confidence	Sequence	Modifications	# Protein Groups	# Proteins	# PSMs	Master Protein Accessions	Protein Accessions	# Missed Cleavages	Theo. MH+ [Da]	Confidence (by Search Engine): Mascot	Charge (by Search Engine): Mascot	m/z [Da] (by Search Engine): Mascot	DeltaM [ppm] (by Search Engine): Mascot	Ions Score (by Search Engine): Mascot
	FALSE	High	VNLAELFK		1	3	2	P30044	P30044-3; P30044; V9HW35 P30044-2	0	933.54	High	2	467.274	0.59	65
	FALSE	High	FSMVVQDGIVK		1	4	1	P30044	P30044-3; P30044-4; P30044; V9HW35 P30044-2	0	1222.65	High	2	611.828	-1.26	46
	FALSE	High	THLPGFVEQAEALK		1	2	1	P30044	P30044; V9HW35 P30044-2	0	1539.82	High	3	513.944	1.11	42
FALSE	Master Protein	E7ET17	Peroxisomal multifunctional enzyme type 2 OS=Homo sapiens OX=9606 GN=HSD17B4 PE=1 SV=1	2	1	1	1	599	64.9	8.79	49	1	1
	Checked	Confidence	Sequence	Modifications	# Protein Groups	# Proteins	# PSMs	Master Protein Accessions	Protein Accessions	# Missed Cleavages	Theo. MH+ [Da]	Confidence (by Search Engine): Mascot	Charge (by Search Engine): Mascot	m/z [Da] (by Search Engine): Mascot	DeltaM [ppm] (by Search Engine): Mascot	Ions Score (by Search Engine): Mascot
	FALSE	High	VLQQFADNDVSR		1	13	1	E7ET17	E7ET17; B3KSP2; P51659-2; B2R659; A0A0S2Z4J1 P51659; P51659-3; A0A2R8Y7L2; Q59H27; A0A2R8YD50; B4DDM5; B4DI68; B4DSD0; E7EPL9	0	1391.69	High	2	696.351	2.96	49
FALSE	Master Protein	V9GY00	Phenazine biosynthesis-like domain-containing protein (Fragment) OS=Homo sapiens OX=9606 GN=PBLD PE=1 SV=1	16	1	1	1	90	10.2	9	44	1	1
	Checked	Confidence	Sequence	Modifications	# Protein Groups	# Proteins	# PSMs	Master Protein Accessions	Protein Accessions	# Missed Cleavages	Theo. MH+ [Da]	Confidence (by Search Engine): Mascot	Charge (by Search Engine): Mascot	m/z [Da] (by Search Engine): Mascot	DeltaM [ppm] (by Search Engine): Mascot	Ions Score (by Search Engine): Mascot
	FALSE	High	VNTENLLQVENTGK		1	5	1	V9GY00	P30039-2; V9GY00; A0A024QZK5 P30039; B2R5Q8; A0A0C4DFS0	0	1558.81	High	2	779.908	0.97	44
FALSE	Master Protein	F8VVM2	Phosphate carrier protein, mitochondrial OS=Homo sapiens OX=9606 GN=SLC25A3 PE=1 SV=1	17	4	9	4	324	36.1	9.26	477	4	1
	Checked	Confidence	Sequence	Modifications	# Protein Groups	# Proteins	# PSMs	Master Protein Accessions	Protein Accessions	# Missed Cleavages	Theo. MH+ [Da]	Confidence (by Search Engine): Mascot	Charge (by Search Engine): Mascot	m/z [Da] (by Search Engine): Mascot	DeltaM [ppm] (by Search Engine): Mascot	Ions Score (by Search Engine): Mascot
	FALSE	High	VLYSNMLGEENTYLWR	1xOxidation [M6]	1	6	2	F8VVM2	B2RE88; F8VVM2; Q53HC3; A0A024RBE8 Q00325-2; Q8NCF7; A0A024RBH9 Q00325	0	2003.95	High	2	1002.48	-2.66	102
	FALSE	High	VLYSNMLGEENTYLWR		1	6	2	F8VVM2	B2RE88; F8VVM2; Q53HC3; A0A024RBE8 Q00325-2; Q8NCF7; A0A024RBH9 Q00325	0	1987.96	High	2	994.481	-1.31	95
	FALSE	High	IQTQPGYANTLR		1	6	2	F8VVM2	B2RE88; F8VVM2; Q53HC3; A0A024RBE8 Q00325-2; Q8NCF7; A0A024RBH9 Q00325	0	1361.72	High	2	681.36	-3.21	70
	FALSE	High	GIFNGFSVTLK	1xDeamidated [N4]	1	9	2	F8VVM2	B2RE88; F8VVM2; Q53HC3; F8VZL5; A0A024RBE8 Q00325-2; F8VWR4; Q8NCF7; F8VWQ0; A0A024RBH9 Q00325	0	1183.64	High	2	592.321	-0.38	55
	FALSE	High	GWAPTFLGYSMQGLCK	1xCarbamidomethyl [C15]; 1xOxidation [M11]	1	8	1	F8VVM2	F8VVM2; Q53HC3; F8VZL5; A0A024RBE8 Q00325-2; F8VWR4; Q8NCF7; F8VWQ0; A0A024RBH9 Q00325	0	1831.85	High	2	916.432	3.62	51
FALSE	Master Protein	A0A0S2Z451	Phosphoenolpyruvate carboxykinase (GTP) OS=Homo sapiens OX=9606 GN=PCK2 PE=2 SV=1	3	1	1	1	497	53.6	8.18	42	1	1
	Checked	Confidence	Sequence	Modifications	# Protein Groups	# Proteins	# PSMs	Master Protein Accessions	Protein Accessions	# Missed Cleavages	Theo. MH+ [Da]	Confidence (by Search Engine): Mascot	Charge (by Search Engine): Mascot	m/z [Da] (by Search Engine): Mascot	DeltaM [ppm] (by Search Engine): Mascot	Ions Score (by Search Engine): Mascot
	FALSE	High	LGTPVLQALGDGDFVK		1	11	1	A0A0S2Z451	A0A0S2Z451; H0YMU6; Q16822-3; H0YNG4; H0YMA5; Q6IB91; Q16822-2; A0A384MTT2 Q16822; H0YML5; H0YM31; A0A0S2Z430	0	1629.88	High	2	815.441	-6.41	42
FALSE	Master Protein	A0A3B3ITK7	Phosphoglucomutase-1 OS=Homo sapiens OX=9606 GN=PGM1 PE=1 SV=1	3	1	2	1	584	63.9	6.76	199	1	1
	Checked	Confidence	Sequence	Modifications	# Protein Groups	# Proteins	# PSMs	Master Protein Accessions	Protein Accessions	# Missed Cleavages	Theo. MH+ [Da]	Confidence (by Search Engine): Mascot	Charge (by Search Engine): Mascot	m/z [Da] (by Search Engine): Mascot	DeltaM [ppm] (by Search Engine): Mascot	Ions Score (by Search Engine): Mascot
	FALSE	High	FNISNGGPAPEAITDK	1xDeamidated [N5]	1	5	2	A0A3B3ITK7	A0A3B3ITK7; B4DFP1; B7Z6C2; P36871-2; P36871	0	1631.79	High	2	816.396	-4.24	121
FALSE	Master Protein	V9HWF4 P00558	Phosphoglycerate kinase OS=Homo sapiens OX=9606 GN=HEL-S-68p PE=2 SV=1 Phosphoglycerate kinase 1 OS=Homo sapiens OX=9606 GN=PGK1 PE=1 SV=3	20	5	12	5	417	44.6	8.1	550	5	1
	Checked	Confidence	Sequence	Modifications	# Protein Groups	# Proteins	# PSMs	Master Protein Accessions	Protein Accessions	# Missed Cleavages	Theo. MH+ [Da]	Confidence (by Search Engine): Mascot	Charge (by Search Engine): Mascot	m/z [Da] (by Search Engine): Mascot	DeltaM [ppm] (by Search Engine): Mascot	Ions Score (by Search Engine): Mascot
	FALSE	High	VLNNMEIGTSLFDEEGAK		1	6	2	V9HWF4 P00558	P00558-2; V9HWF4 P00558; B4DWQ3; B4DHM5; B4E1H9; B4DHB3	0	1966.94	High	2	983.975	-0.41	131
	FALSE	High	LGDVYVNDAFGTAHR		1	5	3	V9HWF4 P00558	P00558-2; A0A140VJR3 P07205; V9HWF4 P00558; V9HW85; B4E1H9	0	1634.79	High	3	545.603	1.23	87
	FALSE	High	VLNNMEIGTSLFDEEGAK	1xOxidation [M5]	1	6	1	V9HWF4 P00558	P00558-2; V9HWF4 P00558; B4DWQ3; B4DHM5; B4E1H9; B4DHB3	0	1982.94	High	2	991.969	-3.02	69
	FALSE	High	ITLPVDFVTADKFDENAK		1	5	2	V9HWF4 P00558	P00558-2; V9HWF4 P00558; B4DHM5; B4E1H9; B4DHB3	1	2023.04	High	3	675.018	-0.03	61
	FALSE	High	ACANPAAGSVILLENLR	1xCarbamidomethyl [C2]	1	2	1	V9HWF4 P00558	P00558-2; V9HWF4 P00558	0	1768.94	High	3	590.317	-1.25	56
	FALSE	High	VLNNMEIGTSLFDEEGAK	1xDeamidated [N]; 1xOxidation [M5]	1	6	2	V9HWF4 P00558	P00558-2; V9HWF4 P00558; B4DWQ3; B4DHM5; B4E1H9; B4DHB3	0	1983.92	High	2	992.472	7.38	43
	FALSE	High	ALESPERPFLAILGGAK		1	5	1	V9HWF4 P00558	P00558-2; V9HWF4 P00558; B4DWQ3; B4DHM5; B4E1H9	0	1769	High	3	590.336	-0.7	40
FALSE	Master Protein	Q6FHU2 P18669	Phosphoglycerate mutase (Fragment) OS=Homo sapiens OX=9606 GN=PGAM1 PE=2 SV=1 Phosphoglycerate mutase 1 OS=Homo sapiens OX=9606 GN=PGAM1 PE=1 SV=2	19	3	5	3	254	28.8	7.18	193	3	1
	Checked	Confidence	Sequence	Modifications	# Protein Groups	# Proteins	# PSMs	Master Protein Accessions	Protein Accessions	# Missed Cleavages	Theo. MH+ [Da]	Confidence (by Search Engine): Mascot	Charge (by Search Engine): Mascot	m/z [Da] (by Search Engine): Mascot	DeltaM [ppm] (by Search Engine): Mascot	Ions Score (by Search Engine): Mascot
	FALSE	High	YADLTEDQLPSCESLK	1xCarbamidomethyl [C12]	1	7	2	Q6FHU2 P18669	Q6FHU2 P18669; Q6P6D7; Q0D2Q6; B4DMJ7; B4DKL5; Q6FHK8; Q53G35	0	1868.86	High	2	934.933	-0.28	59
	FALSE	High	HGESAWNLENR		1	5	2	Q6FHU2 P18669	Q6FHU2 P18669; Q6P6D7; Q0D2Q6; Q6FHK8; Q53G35	0	1312.6	High	2	656.804	-1.35	55
	FALSE	High	SYDVPPPPMEPDHPFYSNISK	1xOxidation [M9]	1	7	1	Q6FHU2 P18669	Q8N0Y7; Q6FHU2 P18669; Q6P6D7; Q0D2Q6; B4DKL5; Q6FHK8; Q53G35	0	2433.11	High	3	811.703	-4.67	42
FALSE	Master Protein	D9HTE9	Plasma membrane citrate carrier OS=Homo sapiens OX=9606 GN=SLC25A1 PE=2 SV=1	4	1	1	1	318	35	9.99	46	1	1
	Checked	Confidence	Sequence	Modifications	# Protein Groups	# Proteins	# PSMs	Master Protein Accessions	Protein Accessions	# Missed Cleavages	Theo. MH+ [Da]	Confidence (by Search Engine): Mascot	Charge (by Search Engine): Mascot	m/z [Da] (by Search Engine): Mascot	DeltaM [ppm] (by Search Engine): Mascot	Ions Score (by Search Engine): Mascot
	FALSE	High	GLSSLLYGSIPK		1	3	1	D9HTE9	D9HTE9; P53007; Q6LAP8	0	1234.7	High	2	617.856	-0.31	46
FALSE	Master Protein	E9PFP8	Poly(rC)-binding protein 3 OS=Homo sapiens OX=9606 GN=PCBP3 PE=1 SV=1	3	1	2	1	361	38.2	8.06	111	1	1
	Checked	Confidence	Sequence	Modifications	# Protein Groups	# Proteins	# PSMs	Master Protein Accessions	Protein Accessions	# Missed Cleavages	Theo. MH+ [Da]	Confidence (by Search Engine): Mascot	Charge (by Search Engine): Mascot	m/z [Da] (by Search Engine): Mascot	DeltaM [ppm] (by Search Engine): Mascot	Ions Score (by Search Engine): Mascot
	FALSE	High	INISEGNCPER	1xCarbamidomethyl [C8]; 1xDeamidated [N2]	1	25	1	E9PFP8	Q15366-3; Q15366-7; P57721-5; E9PFP8; P57721-2; F8VZX2; F8W1G6; P57721; Q15366-6; Q15366-4; Q15366; F8W0G4; B4DLC0; H3BRU6; Q53SS8 Q15365; Q15366-8; P57721-4; Q5MJP6; J3QT27; Q15366-5; B4DRD7; P57721-3; F8VTZ0; A0A384N6B9 Q15366-2; F8VXH9	0	1289.58	High	2	645.299	9.36	71
	FALSE	High	INISEGNCPER	1xCarbamidomethyl [C8]	1	25	1	E9PFP8	Q15366-3; Q15366-7; P57721-5; E9PFP8; P57721-2; F8VZX2; F8W1G6; P57721; Q15366-6; Q15366-4; Q15366; F8W0G4; B4DLC0; H3BRU6; Q53SS8 Q15365; Q15366-8; P57721-4; Q5MJP6; J3QT27; Q15366-5; B4DRD7; P57721-3; F8VTZ0; A0A384N6B9 Q15366-2; F8VXH9	0	1288.6	High	2	644.802	1.13	63
FALSE	Master Protein	P07737	Profilin-1 OS=Homo sapiens OX=9606 GN=PFN1 PE=1 SV=2	27	3	4	3	140	15	8.27	118	3	1
	Checked	Confidence	Sequence	Modifications	# Protein Groups	# Proteins	# PSMs	Master Protein Accessions	Protein Accessions	# Missed Cleavages	Theo. MH+ [Da]	Confidence (by Search Engine): Mascot	Charge (by Search Engine): Mascot	m/z [Da] (by Search Engine): Mascot	DeltaM [ppm] (by Search Engine): Mascot	Ions Score (by Search Engine): Mascot
	FALSE	High	DSLLQDGEFSMDLR		1	2	2	P07737	P07737; K7EJ44	0	1625.75	High	2	813.375	-2.6	48
	FALSE	High	TFVNITPAEVGVLVGK		1	2	1	P07737	I3L3D5; P07737	0	1643.94	High	2	822.472	-0.07	47
	FALSE	High	TLVLLMGK		1	2	1	P07737	P07737; K7EJ44	0	874.543	High	2	437.774	-1.63	35
FALSE	Master Protein	Q6PUJ7	Prohibitin OS=Homo sapiens OX=9606 GN=HEL-215 PE=2 SV=1	14	3	4	3	272	29.8	5.76	148	3	1
	Checked	Confidence	Sequence	Modifications	# Protein Groups	# Proteins	# PSMs	Master Protein Accessions	Protein Accessions	# Missed Cleavages	Theo. MH+ [Da]	Confidence (by Search Engine): Mascot	Charge (by Search Engine): Mascot	m/z [Da] (by Search Engine): Mascot	DeltaM [ppm] (by Search Engine): Mascot	Ions Score (by Search Engine): Mascot
	FALSE	High	AAELIANSLATAGDGLIELR	1xDeamidated [N7]	1	4	1	Q6PUJ7	Q6PUJ7; A8K401 P35232; C9JW96; Q6FHP5	0	1999.07	High	2	1000.05	8.48	84
	FALSE	High	DLQNVNITLR		1	11	2	Q6PUJ7	Q53FV0; Q6PUJ7; E7ESE2; A8K401 P35232; P35232-2; C9JZ20; C9JW96; Q6FHP5; A8K9G2; E9PCW0; D6RBK0	0	1185.66	High	2	593.334	1.55	53
	FALSE	High	NVPVITGSK		1	10	1	Q6PUJ7	Q53FV0; Q6PUJ7; E7ESE2; A8K401 P35232; P35232-2; C9JZ20; C9JW96; Q6FHP5; E9PCW0; D6RBK0	0	914.531	High	2	457.768	-2.19	40
FALSE	Master Protein	F5H0C5	Prohibitin OS=Homo sapiens OX=9606 GN=PHB2 PE=1 SV=1	15	1	1	1	112	12	9.61	62	1	1
	Checked	Confidence	Sequence	Modifications	# Protein Groups	# Proteins	# PSMs	Master Protein Accessions	Protein Accessions	# Missed Cleavages	Theo. MH+ [Da]	Confidence (by Search Engine): Mascot	Charge (by Search Engine): Mascot	m/z [Da] (by Search Engine): Mascot	DeltaM [ppm] (by Search Engine): Mascot	Ions Score (by Search Engine): Mascot
	FALSE	High	IGGVQQDTILAEGLHFR		1	8	1	F5H0C5	F5H0C5; F5H3X6; F5GY37; Q99623; F5H2D2; B4DW05; J3KPX7; Q99623-2	0	1853.99	High	3	618.666	-1.4	62
FALSE	Master Protein	B2RDE0	Propanoyl-CoA:carbon dioxide ligase subunit alpha OS=Homo sapiens OX=9606 PE=2 SV=1	5	3	3	3	703	77.4	7.06	119	3	1
	Checked	Confidence	Sequence	Modifications	# Protein Groups	# Proteins	# PSMs	Master Protein Accessions	Protein Accessions	# Missed Cleavages	Theo. MH+ [Da]	Confidence (by Search Engine): Mascot	Charge (by Search Engine): Mascot	m/z [Da] (by Search Engine): Mascot	DeltaM [ppm] (by Search Engine): Mascot	Ions Score (by Search Engine): Mascot
	FALSE	High	MADALDNYVIR		1	6	1	B2RDE0	B2RDE0; P05165-2; A0A1B0GU58; H0Y5U0; P05165-3; P05165	0	1280.63	High	2	640.819	-0.14	62
	FALSE	High	VTEDTSSVLR		1	6	1	B2RDE0	B2RDE0; Q5JVH2; P05165-2; A0A1B0GU58; A0A1B0GWI4; P05165	0	1106.57	High	2	553.789	1.42	50
	FALSE	High	LSSQEAASSFGDDR		1	8	1	B2RDE0	B2RDE0; A0A1B0GWA1; A0A1B0GUX9; P05165-2; A0A1B0GU58; A0A1B0GWI4; P05165-3; P05165	0	1469.65	High	2	735.327	-1.98	47
FALSE	Master Protein	H0YL69	Proteasome subunit alpha type (Fragment) OS=Homo sapiens OX=9606 GN=PSMA4 PE=1 SV=1	8	2	2	2	236	26.4	7.71	75	2	1
	Checked	Confidence	Sequence	Modifications	# Protein Groups	# Proteins	# PSMs	Master Protein Accessions	Protein Accessions	# Missed Cleavages	Theo. MH+ [Da]	Confidence (by Search Engine): Mascot	Charge (by Search Engine): Mascot	m/z [Da] (by Search Engine): Mascot	DeltaM [ppm] (by Search Engine): Mascot	Ions Score (by Search Engine): Mascot
	FALSE	High	LLDEVFFSEK		1	9	1	H0YL69	H0YL69; H0YLC2; H0YKT8; H0YN18; H0YMZ1; H0YLS6; H0YMI6; H0YMA1; P25789	0	1226.63	High	2	613.819	-0.33	51
	FALSE	High	VEIATLTR		1	6	1	H0YL69	H0YL69; H0YN18; H0YMZ1; B2RDG0; P25789-2; P25789	0	902.531	High	2	451.769	0.28	49
FALSE	Master Protein	Q05DH1	Proteasome subunit alpha type (Fragment) OS=Homo sapiens OX=9606 GN=PSMA7 PE=2 SV=1	12	2	4	2	238	26.7	8.87	260	2	1
	Checked	Confidence	Sequence	Modifications	# Protein Groups	# Proteins	# PSMs	Master Protein Accessions	Protein Accessions	# Missed Cleavages	Theo. MH+ [Da]	Confidence (by Search Engine): Mascot	Charge (by Search Engine): Mascot	m/z [Da] (by Search Engine): Mascot	DeltaM [ppm] (by Search Engine): Mascot	Ions Score (by Search Engine): Mascot
	FALSE	High	NYTDEAIETDDLTIK		1	4	2	Q05DH1	Q05DH1; O14818-2; H0Y586; O14818 A0A0K0K1K4	0	1740.82	High	2	870.914	1.76	94
	FALSE	High	LTVEDPVTVEYITR		1	12	2	Q05DH1	Q05DH1; A0A087WYS6; Q8TAA3-5; B0YJ74; O14818-4; Q8TAA3; O14818-2; H0Y586; H0UI83; Q4G1B8; Q8TAA3-2; O14818 A0A0K0K1K4	0	1634.86	High	2	817.936	0.22	74
FALSE	Master Protein	Q5U0A0	Proteasome subunit alpha type OS=Homo sapiens OX=9606 PE=2 SV=1	9	2	3	2	241	26.4	4.79	108	2	1
	Checked	Confidence	Sequence	Modifications	# Protein Groups	# Proteins	# PSMs	Master Protein Accessions	Protein Accessions	# Missed Cleavages	Theo. MH+ [Da]	Confidence (by Search Engine): Mascot	Charge (by Search Engine): Mascot	m/z [Da] (by Search Engine): Mascot	DeltaM [ppm] (by Search Engine): Mascot	Ions Score (by Search Engine): Mascot
	FALSE	High	LFQVEYAIEAIK		1	2	2	Q5U0A0	Q5U0A0; A0A109NGN6 P28066	0	1423.78	High	2	712.396	0.5	58
	FALSE	High	GVNTFSPEGR		1	2	1	Q5U0A0	Q5U0A0; A0A109NGN6 P28066	0	1063.52	High	2	532.26	-4.06	45
FALSE	Master Protein	A0A140VK44 P60900	Proteasome subunit alpha type OS=Homo sapiens OX=9606 PE=2 SV=1 Proteasome subunit alpha type-6 OS=Homo sapiens OX=9606 GN=PSMA6 PE=1 SV=1	7	1	2	1	246	27.4	6.76	145	1	1
	Checked	Confidence	Sequence	Modifications	# Protein Groups	# Proteins	# PSMs	Master Protein Accessions	Protein Accessions	# Missed Cleavages	Theo. MH+ [Da]	Confidence (by Search Engine): Mascot	Charge (by Search Engine): Mascot	m/z [Da] (by Search Engine): Mascot	DeltaM [ppm] (by Search Engine): Mascot	Ions Score (by Search Engine): Mascot
	FALSE	High	ILTEAEIDAHLVALAERD		1	5	2	A0A140VK44 P60900	P60900-2; A0A140VK44 P60900; H0YJC4; G3V5Z7; P60900-3	1	1979.04	High	3	660.352	-1.69	97
FALSE	Master Protein	Q8NFV4	Protein ABHD11 OS=Homo sapiens OX=9606 GN=ABHD11 PE=1 SV=1	5	1	2	1	315	34.7	9.48	124	1	1
	Checked	Confidence	Sequence	Modifications	# Protein Groups	# Proteins	# PSMs	Master Protein Accessions	Protein Accessions	# Missed Cleavages	Theo. MH+ [Da]	Confidence (by Search Engine): Mascot	Charge (by Search Engine): Mascot	m/z [Da] (by Search Engine): Mascot	DeltaM [ppm] (by Search Engine): Mascot	Ions Score (by Search Engine): Mascot
	FALSE	High	LADEQLSSVIQDMAVR		1	3	2	Q8NFV4	Q8NFV4-4; Q8NFV4; D3DXF2	0	1774.9	High	2	887.953	-0.65	82
FALSE	Master Protein	H0YD79	Protein C9orf135 (Fragment) OS=Homo sapiens OX=9606 GN=C9orf135 PE=1 SV=1	4	1	2	1	149	17	9.14	43	1	1
	Checked	Confidence	Sequence	Modifications	# Protein Groups	# Proteins	# PSMs	Master Protein Accessions	Protein Accessions	# Missed Cleavages	Theo. MH+ [Da]	Confidence (by Search Engine): Mascot	Charge (by Search Engine): Mascot	m/z [Da] (by Search Engine): Mascot	DeltaM [ppm] (by Search Engine): Mascot	Ions Score (by Search Engine): Mascot
	FALSE	High	LLQLYK	1xDeamidated [Q3]	1	1	2	H0YD79	H0YD79	0	778.471	High	2	389.739	-0.37	35
FALSE	Master Protein	A0A090N8Y2 P13667	Protein disulfide-isomerase A4 OS=Homo sapiens OX=9606 GN=ERP70 PE=2 SV=1 Protein disulfide-isomerase A4 OS=Homo sapiens OX=9606 GN=PDIA4 PE=1 SV=2	8	4	8	4	645	72.9	5.07	389	4	1
	Checked	Confidence	Sequence	Modifications	# Protein Groups	# Proteins	# PSMs	Master Protein Accessions	Protein Accessions	# Missed Cleavages	Theo. MH+ [Da]	Confidence (by Search Engine): Mascot	Charge (by Search Engine): Mascot	m/z [Da] (by Search Engine): Mascot	DeltaM [ppm] (by Search Engine): Mascot	Ions Score (by Search Engine): Mascot
	FALSE	High	FAMEPEEFDSDTLR		1	2	2	A0A090N8Y2 P13667	A0A090N8Y2 P13667; A0A499FI48	0	1686.73	High	2	843.871	1.32	101
	FALSE	High	IDATSASVLASR		1	2	1	A0A090N8Y2 P13667	A0A090N8Y2 P13667; A0A499FI48	0	1190.64	High	2	595.823	0.48	92
	FALSE	High	FAMEPEEFDSDTLR	1xOxidation [M3]	1	2	2	A0A090N8Y2 P13667	A0A090N8Y2 P13667; A0A499FI48	0	1702.73	High	2	851.868	1.36	62
	FALSE	High	YGIVDYMIEQSGPPSK		1	2	2	A0A090N8Y2 P13667	A0A090N8Y2 P13667; A0A499FI48	0	1783.86	High	2	892.435	3.21	55
	FALSE	High	AATQFWR		1	2	1	A0A090N8Y2 P13667	A0A090N8Y2 P13667; A0A499FI48	0	879.447	High	2	440.226	-1.84	39
FALSE	Master Protein	H7BZ94	Protein disulfide-isomerase OS=Homo sapiens OX=9606 GN=P4HB PE=1 SV=2	22	8	15	8	464	52.5	4.87	530	8	1
	Checked	Confidence	Sequence	Modifications	# Protein Groups	# Proteins	# PSMs	Master Protein Accessions	Protein Accessions	# Missed Cleavages	Theo. MH+ [Da]	Confidence (by Search Engine): Mascot	Charge (by Search Engine): Mascot	m/z [Da] (by Search Engine): Mascot	DeltaM [ppm] (by Search Engine): Mascot	Ions Score (by Search Engine): Mascot
	FALSE	High	VDATEESDLAQQYGVR		1	9	1	H7BZ94	B4DNL5; B4DNP9; H7BZ94; I3NI03; B4DLN6; B4DUA5; A0A024R8S5 P07237; I3L3U6; B4DJS0	0	1780.83	High	2	890.919	-2.14	97
	FALSE	High	ILFIFIDSDHTDNQR		1	9	2	H7BZ94	B4DNL5; H0Y3Z3; H7BZ94; B4DLN6; I3L4M2; B4DUA5; A0A024R8S5 P07237; I3L398; Q96C96	0	1833.91	High	3	611.976	-0.03	72
	FALSE	High	LITLEEEMTK		1	8	1	H7BZ94	B4DNL5; H0Y3Z3; H7BZ94; B4DLN6; B4DUA5; A0A024R8S5 P07237; I3L398; Q96C96	0	1206.63	High	2	603.817	-2.15	69
	FALSE	High	YKPESEELTAER		1	8	3	H7BZ94	B4DNL5; H0Y3Z3; H7BZ94; B4DLN6; B4DUA5; A0A024R8S5 P07237; I3L398; B3KTQ9	0	1451.7	High	2	726.349	-6.93	65
	FALSE	High	VDATEESDLAQQYGVR	1xDeamidated [Q11]	1	9	1	H7BZ94	B4DNL5; B4DNP9; H7BZ94; I3NI03; B4DLN6; B4DUA5; A0A024R8S5 P07237; I3L3U6; B4DJS0	0	1781.82	High	2	891.421	8.88	64
	FALSE	High	HNQLPLVIEFTEQTAPK		1	9	2	H7BZ94	B4DNL5; I3L312; H7BZ94; I3NI03; B4DLN6; I3L4M2; B4DUA5; A0A024R8S5 P07237; I3L398	0	1965.04	High	3	655.687	0.8	64
	FALSE	High	ILEFFGLK		1	9	2	H7BZ94	B4DNL5; H0Y3Z3; H7BZ94; B4DLN6; I3L4M2; B4DUA5; A0A024R8S5 P07237; I3L398; Q96C96	0	966.566	High	2	483.786	-0.42	48
	FALSE	High	YQLDKDGVVLFK		1	9	2	H7BZ94	B4DNL5; I3L312; H7BZ94; B4DLN6; B4DUA5; A0A024R8S5 P07237; I3L3U6; I3L398; B4DJS0	1	1424.78	High	2	712.893	-0.45	47
	FALSE	High	SNFAEALAAHK		1	13	1	H7BZ94	I3L1Y5; B4DNP9; I3L514; I3L312; H7BZ94; I3NI03; B4DLN6; I3L3P5; B4DUA5; A0A024R8S5 P07237; I3L3U6; I3L0S0; B4DJS0	0	1158.59	High	2	579.8	2.69	47
FALSE	Master Protein	B3KQT9	Protein disulfide-isomerase OS=Homo sapiens OX=9606 PE=2 SV=1	24	10	17	10	480	54.1	7.21	644	10	1
	Checked	Confidence	Sequence	Modifications	# Protein Groups	# Proteins	# PSMs	Master Protein Accessions	Protein Accessions	# Missed Cleavages	Theo. MH+ [Da]	Confidence (by Search Engine): Mascot	Charge (by Search Engine): Mascot	m/z [Da] (by Search Engine): Mascot	DeltaM [ppm] (by Search Engine): Mascot	Ions Score (by Search Engine): Mascot
	FALSE	High	VVVAENFDEIVNNENK		1	5	2	B3KQT9	B3KQT9; B3KQT2; B4DDM1; B4DJ98; V9HVY3 P30101	0	1832.9	High	2	916.953	-1.71	89
	FALSE	High	LAPEYEAAATR		1	5	2	B3KQT9	B3KQT9; B3KQT2; H7BZJ3; B4DJ98; V9HVY3 P30101	0	1191.6	High	2	596.303	-1.57	69
	FALSE	High	LNFAVASR		1	5	1	B3KQT9	B3KQT9; B3KQT2; B4DDM1; B4DJ98; V9HVY3 P30101	0	877.489	High	2	439.249	1.64	67
	FALSE	High	TFSHELSDFGLESTAGEIPVVAIR		1	4	1	B3KQT9	B3KQT9; B3KQT2; B4DDM1; V9HVY3 P30101	0	2575.3	High	3	859.106	-0.14	67
	FALSE	High	FVMQEEFSR	1xOxidation [M3]	1	4	2	B3KQT9	B3KQT9; B3KQT2; B4DDM1; V9HVY3 P30101	0	1188.54	High	2	594.771	-1.39	55
	FALSE	High	KTFSHELSDFGLESTAGEIPVVAIR		1	4	3	B3KQT9	B3KQT9; B3KQT2; B4DDM1; V9HVY3 P30101	1	2703.4	High	4	676.603	-2.71	51
	FALSE	High	SEPIPESNDGPVK		1	5	2	B3KQT9	B3KQT9; B3KQT2; B4DDM1; B4DJ98; V9HVY3 P30101	0	1368.66	High	2	684.837	1.93	49
	FALSE	High	FLQDYFDGNLKR		1	4	2	B3KQT9	B3KQT9; B3KQT2; B4DJ98; V9HVY3 P30101	1	1515.76	High	2	758.386	3.56	48
	FALSE	High	LSKDPNIVIAK		1	4	1	B3KQT9	B3KQT9; B3KQT2; B4DDM1; V9HVY3 P30101	1	1197.72	High	3	399.911	-1.85	48
	FALSE	High	GFPTIYFSPANK		1	4	1	B3KQT9	B3KQT9; B3KQT2; B4DDM1; V9HVY3 P30101	0	1341.68	High	2	671.344	-2.55	44
FALSE	Master Protein	C4TNW5	Protein phosphatase 1, catalytic subunit, alpha (Fragment) OS=Homo sapiens OX=9606 GN=PPP1CA PE=4 SV=1	75	1	2	1	24	2.7	4.74	78	1	1
	Checked	Confidence	Sequence	Modifications	# Protein Groups	# Proteins	# PSMs	Master Protein Accessions	Protein Accessions	# Missed Cleavages	Theo. MH+ [Da]	Confidence (by Search Engine): Mascot	Charge (by Search Engine): Mascot	m/z [Da] (by Search Engine): Mascot	DeltaM [ppm] (by Search Engine): Mascot	Ions Score (by Search Engine): Mascot
	FALSE	High	TFTDCFNCLPIAAIVDEK	2xCarbamidomethyl [C5; C8]	1	17	1	C4TNW5	C4TNW5; B7ZB67; E7ETD8; P62136; A0A024RBP2 P36873; F8VR82; B3KXM2; A0A140VJS9 P62136-2; B4E163; P36873-2; H0Y3Y6; P62136-3; V9HW04 P62140; F8VYE8; F8W0W8; B4DJ75; Q9UPN1	0	2113.99	High	2	1057.5	-0.5	46
	FALSE	High	TFTDCFNCLPIAAIVDEK	2xCarbamidomethyl [C5; C8]; 1xDeamidated [N7]	1	17	1	C4TNW5	C4TNW5; B7ZB67; E7ETD8; P62136; A0A024RBP2 P36873; F8VR82; B3KXM2; A0A140VJS9 P62136-2; B4E163; P36873-2; H0Y3Y6; P62136-3; V9HW04 P62140; F8VYE8; F8W0W8; B4DJ75; Q9UPN1	0	2114.98	High	2	1058	9.25	46
FALSE	Master Protein	Q96FQ6	Protein S100-A16 OS=Homo sapiens OX=9606 GN=S100A16 PE=1 SV=1	12	1	1	1	103	11.8	6.79	51	1	1
	Checked	Confidence	Sequence	Modifications	# Protein Groups	# Proteins	# PSMs	Master Protein Accessions	Protein Accessions	# Missed Cleavages	Theo. MH+ [Da]	Confidence (by Search Engine): Mascot	Charge (by Search Engine): Mascot	m/z [Da] (by Search Engine): Mascot	DeltaM [ppm] (by Search Engine): Mascot	Ions Score (by Search Engine): Mascot
	FALSE	High	LIQNLDANHDGR		1	1	1	Q96FQ6	Q96FQ6	0	1365.69	High	3	455.898	-4.67	51
FALSE	Master Protein	P05109	Protein S100-A8 OS=Homo sapiens OX=9606 GN=S100A8 PE=1 SV=1	12	1	1	1	93	10.8	7.03	61	1	1
	Checked	Confidence	Sequence	Modifications	# Protein Groups	# Proteins	# PSMs	Master Protein Accessions	Protein Accessions	# Missed Cleavages	Theo. MH+ [Da]	Confidence (by Search Engine): Mascot	Charge (by Search Engine): Mascot	m/z [Da] (by Search Engine): Mascot	DeltaM [ppm] (by Search Engine): Mascot	Ions Score (by Search Engine): Mascot
	FALSE	High	LLETECPQYIR	1xCarbamidomethyl [C6]	1	1	1	P05109	P05109	0	1421.71	High	2	711.357	-1.67	61
FALSE	Master Protein	B4DR61	Protein transport protein Sec61 subunit alpha isoform 1 OS=Homo sapiens OX=9606 GN=SEC61A1 PE=1 SV=1	2	1	2	1	482	52.9	8.24	63	1	1
	Checked	Confidence	Sequence	Modifications	# Protein Groups	# Proteins	# PSMs	Master Protein Accessions	Protein Accessions	# Missed Cleavages	Theo. MH+ [Da]	Confidence (by Search Engine): Mascot	Charge (by Search Engine): Mascot	m/z [Da] (by Search Engine): Mascot	DeltaM [ppm] (by Search Engine): Mascot	Ions Score (by Search Engine): Mascot
	FALSE	High	AFSPTTVNTGR		1	3	2	B4DR61	B4DR61; B3KNF6 P61619; P61619-3	0	1150.59	High	2	575.795	-2.32	49
FALSE	Master Protein	A1A508	PRSS3 protein OS=Homo sapiens OX=9606 GN=PRSS3 PE=2 SV=1	9	2	3	2	247	26.5	7.21	88	2	1
	Checked	Confidence	Sequence	Modifications	# Protein Groups	# Proteins	# PSMs	Master Protein Accessions	Protein Accessions	# Missed Cleavages	Theo. MH+ [Da]	Confidence (by Search Engine): Mascot	Charge (by Search Engine): Mascot	m/z [Da] (by Search Engine): Mascot	DeltaM [ppm] (by Search Engine): Mascot	Ions Score (by Search Engine): Mascot
	FALSE	High	VLEGNEQFINAAK		1	10	1	A1A508	P35030; A1A508; Q8N2U3; P35030-3; P35030-5; Q7Z5F4; Q86W20; B1AN99; P35030-2; P35030-4	0	1432.74	High	2	716.878	3.93	67
	FALSE	High	TLNNDIMLIK	1xDeamidated [N]	1	13	2	A1A508	Q53ZX8; E7EQ64; A1A508; Q53ZX9; Q86W17; P07477 P07477; H0Y8D1; Q86W18; Q45KI0; Q86W20; A6XGL3; Q53ZX7; Q86W19	0	1175.63	High	2	588.321	0.04	44
FALSE	Master Protein	Q6FHU3	PSME1 protein (Fragment) OS=Homo sapiens OX=9606 GN=PSME1 PE=2 SV=1	20	4	6	4	249	28.7	6.02	213	4	1
	Checked	Confidence	Sequence	Modifications	# Protein Groups	# Proteins	# PSMs	Master Protein Accessions	Protein Accessions	# Missed Cleavages	Theo. MH+ [Da]	Confidence (by Search Engine): Mascot	Charge (by Search Engine): Mascot	m/z [Da] (by Search Engine): Mascot	DeltaM [ppm] (by Search Engine): Mascot	Ions Score (by Search Engine): Mascot
	FALSE	High	IEDGNNFGVAVQEK		1	7	1	Q6FHU3	Q6FHU3; Q06323-3; Q86SZ9; A0A384NQ35; Q06323-2; A0A0K0K1L8 Q06323; H0YLU2	0	1519.74	High	2	760.373	0.15	76
	FALSE	High	KISELDAFLKEPALNEANLSNLK		1	5	1	Q6FHU3	Q6FHU3; Q06323-3; A0A384NQ35; Q06323-2; A0A0K0K1L8 Q06323	2	2557.39	High	3	853.128	-7.38	63
	FALSE	High	QLVHELDEAEYR	1xGln->pyro-Glu [N-Term]	1	7	2	Q6FHU3	H0YKK6; Q6FHU3; Q06323-3; Q86SZ9; A0A384NQ35; Q06323-2; A0A0K0K1L8 Q06323	0	1484.7	High	2	742.854	-0.91	45
	FALSE	High	QLVHELDEAEYR		1	7	1	Q6FHU3	H0YKK6; Q6FHU3; Q06323-3; Q86SZ9; A0A384NQ35; Q06323-2; A0A0K0K1L8 Q06323	0	1501.73	High	3	501.246	-2.64	44
	FALSE	High	ISELDAFLKEPALNEANLSNLK		1	5	1	Q6FHU3	Q6FHU3; Q06323-3; A0A384NQ35; Q06323-2; A0A0K0K1L8 Q06323	1	2429.29	High	3	810.436	0.54	41
FALSE	Master Protein	O94903	Pyridoxal phosphate homeostasis protein OS=Homo sapiens OX=9606 GN=PLPBP PE=1 SV=1	5	1	1	1	275	30.3	7.5	64	1	1
	Checked	Confidence	Sequence	Modifications	# Protein Groups	# Proteins	# PSMs	Master Protein Accessions	Protein Accessions	# Missed Cleavages	Theo. MH+ [Da]	Confidence (by Search Engine): Mascot	Charge (by Search Engine): Mascot	m/z [Da] (by Search Engine): Mascot	DeltaM [ppm] (by Search Engine): Mascot	Ions Score (by Search Engine): Mascot
	FALSE	High	TFGENYVQELLEK		1	5	1	O94903	O94903; B3KMP6; E5RFX7; E5RG77; D3DSW3	0	1569.78	High	2	785.389	-5.78	64
FALSE	Master Protein	F8WF02	Pyruvate dehydrogenase E1 component subunit beta OS=Homo sapiens OX=9606 GN=PDHB PE=1 SV=1	4	1	2	1	251	27.6	7.9	71	1	1
	Checked	Confidence	Sequence	Modifications	# Protein Groups	# Proteins	# PSMs	Master Protein Accessions	Protein Accessions	# Missed Cleavages	Theo. MH+ [Da]	Confidence (by Search Engine): Mascot	Charge (by Search Engine): Mascot	m/z [Da] (by Search Engine): Mascot	DeltaM [ppm] (by Search Engine): Mascot	Ions Score (by Search Engine): Mascot
	FALSE	High	VVSPWNSEDAK		1	6	2	F8WF02	F8WF02; P11177-2; C9J634; Q59G68; P11177-3; A0A384MDR8 P11177	0	1231.6	High	2	616.306	7.47	47
FALSE	Master Protein	A0A024R5Z9 P14618-2	Pyruvate kinase OS=Homo sapiens OX=9606 GN=PKM2 PE=3 SV=1 Isoform M1 of Pyruvate kinase PKM OS=Homo sapiens OX=9606 GN=PKM	8	3	8	3	531	58	7.71	361	3	1
	Checked	Confidence	Sequence	Modifications	# Protein Groups	# Proteins	# PSMs	Master Protein Accessions	Protein Accessions	# Missed Cleavages	Theo. MH+ [Da]	Confidence (by Search Engine): Mascot	Charge (by Search Engine): Mascot	m/z [Da] (by Search Engine): Mascot	DeltaM [ppm] (by Search Engine): Mascot	Ions Score (by Search Engine): Mascot
	FALSE	High	GADFLVTEVENGGSLGSK		1	9	2	A0A024R5Z9 P14618-2	H3BQ34; Q8WUW7; A0A024R5Z9 P14618-2; A0A024R609; B4DNK4; B4DRT3; P14618-3; V9HWB8 P14618; H3BTN5	0	1779.88	High	2	890.438	-4.13	96
	FALSE	High	GADFLVTEVENGGSLGSK	1xDeamidated [N11]	1	9	2	A0A024R5Z9 P14618-2	H3BQ34; Q8WUW7; A0A024R5Z9 P14618-2; A0A024R609; B4DNK4; B4DRT3; P14618-3; V9HWB8 P14618; H3BTN5	0	1780.86	High	2	890.933	-0.43	71
	FALSE	High	ITLDNAYMEK		1	11	1	A0A024R5Z9 P14618-2	H3BQ34; H3BT25; A0A024R5Z9 P14618-2; H3BUW1; A0A024R609; B4DNK4; B4DRT3; H3BTJ2; P14618-3; V9HWB8 P14618; H3BTN5	0	1197.58	High	2	599.294	-0.65	69
	FALSE	High	RFDEILEASDGIMVAR		1	9	2	A0A024R5Z9 P14618-2	H3BR70; Q8WUW7; A0A024R5Z9 P14618-2; B4DNK4; Q504U3; B4DRT3; P14618-3; V9HWB8 P14618; H3BTN5	1	1821.92	High	3	607.975	-2.98	56
	FALSE	High	ITLDNAYMEK	1xOxidation [M8]	1	11	1	A0A024R5Z9 P14618-2	H3BQ34; H3BT25; A0A024R5Z9 P14618-2; H3BUW1; A0A024R609; B4DNK4; B4DRT3; H3BTJ2; P14618-3; V9HWB8 P14618; H3BTN5	0	1213.58	High	2	607.293	1.24	50
FALSE	Master Protein	B4DLV7	Rab GDP dissociation inhibitor OS=Homo sapiens OX=9606 PE=2 SV=1	8	2	2	2	449	51.1	8.18	112	2	1
	Checked	Confidence	Sequence	Modifications	# Protein Groups	# Proteins	# PSMs	Master Protein Accessions	Protein Accessions	# Missed Cleavages	Theo. MH+ [Da]	Confidence (by Search Engine): Mascot	Charge (by Search Engine): Mascot	m/z [Da] (by Search Engine): Mascot	DeltaM [ppm] (by Search Engine): Mascot	Ions Score (by Search Engine): Mascot
	FALSE	High	NPYYGGESASITPLEDLYK		1	7	1	B4DLV7	Q5SX90; V9GYJ7; B4DLV7; Q5SX87; V9GYF8; Q6IAT1 P50395; P50395-2	0	2117.01	High	2	1059.01	-0.33	70
	FALSE	High	SPYLYPLYGLGELPQGFAR		1	7	1	B4DLV7	A0A0S2Z3X8 P31150; B4DLV7; Q5SX91; Q5SX87; B4DHX4; Q6IAT1 P50395; P50395-2	0	2141.11	High	2	1071.06	-0.51	62
FALSE	Master Protein	Q5U0C3	RAP1A, member of RAS oncogene family OS=Homo sapiens OX=9606 PE=2 SV=1	13	2	3	2	184	20.9	6.67	94	2	1
	Checked	Confidence	Sequence	Modifications	# Protein Groups	# Proteins	# PSMs	Master Protein Accessions	Protein Accessions	# Missed Cleavages	Theo. MH+ [Da]	Confidence (by Search Engine): Mascot	Charge (by Search Engine): Mascot	m/z [Da] (by Search Engine): Mascot	DeltaM [ppm] (by Search Engine): Mascot	Ions Score (by Search Engine): Mascot
	FALSE	High	LVVLGSGGVGK		1	23	2	Q5U0C3	F8WBC0; Q5U0C3; F5GX62; Q9BXV4; F5H6R7; P61224-2; P61224-4; A0A024RB87 P61224; F5GWU8; F5H004; F5H0B7; B7ZAY2; F5H500; E7ESV4; P61224-3; F5H077; F5H4H0; A8KAH9 P62834; F5H491; F5GYH7; F5GYB5; A0A075B6Q0; F5H7Y6	0	985.604	High	2	493.306	0.86	50
	FALSE	High	INVNEIFYDLVR		1	11	1	Q5U0C3	F5GZG1; Q5U0C3; P61224-2; P61224-4; A0A024RB87 P61224; A6NIZ1; F5H823; B7ZAY2; P61224-3; A8KAH9 P62834; B7ZB78	0	1494.8	High	2	747.906	5.95	47
FALSE	Master Protein	A0A0J9YXZ5	Ras GTPase-activating-like protein IQGAP1 OS=Homo sapiens OX=9606 GN=IQGAP1 PE=1 SV=1	2	2	3	2	1191	135.9	6.14	115	2	1
	Checked	Confidence	Sequence	Modifications	# Protein Groups	# Proteins	# PSMs	Master Protein Accessions	Protein Accessions	# Missed Cleavages	Theo. MH+ [Da]	Confidence (by Search Engine): Mascot	Charge (by Search Engine): Mascot	m/z [Da] (by Search Engine): Mascot	DeltaM [ppm] (by Search Engine): Mascot	Ions Score (by Search Engine): Mascot
	FALSE	High	LEGVLAEVAQHYQDTLIR		1	4	2	A0A0J9YXZ5	Q6P1N4; A0A0J9YXZ5; A4QPB0; A0A024RC65 P46940	0	2055.09	High	3	685.7	-0.17	66
	FALSE	High	EEYLLLR		1	5	1	A0A0J9YXZ5	A0A0J9YXZ5; B4E2M0; H0YLE8; A4QPB0; A0A024RC65 P46940	0	935.52	High	2	468.264	1.35	41
FALSE	Master Protein	B1AH78	Ras-related C3 botulinum toxin substrate 2 (Fragment) OS=Homo sapiens OX=9606 GN=RAC2 PE=1 SV=1	6	1	2	1	166	18.5	6.54	95	1	1
	Checked	Confidence	Sequence	Modifications	# Protein Groups	# Proteins	# PSMs	Master Protein Accessions	Protein Accessions	# Missed Cleavages	Theo. MH+ [Da]	Confidence (by Search Engine): Mascot	Charge (by Search Engine): Mascot	m/z [Da] (by Search Engine): Mascot	DeltaM [ppm] (by Search Engine): Mascot	Ions Score (by Search Engine): Mascot
	FALSE	High	YLECSALTQR	1xCarbamidomethyl [C4]	1	10	2	B1AH78	B1AH78; A4D2P0 P63000-2; J3QLK0; P60763; A0A024R1P2 P15153; B1AH80; A4D2P2; A4D2P1 P63000; B1AH77; J3KSC4	0	1240.6	High	2	620.802	-1.87	62
FALSE	Master Protein	J3KPE3	Receptor of-activated protein C kinase 1 OS=Homo sapiens OX=9606 GN=RACK1 PE=1 SV=1	29	4	5	4	273	30.1	7.65	218	4	1
	Checked	Confidence	Sequence	Modifications	# Protein Groups	# Proteins	# PSMs	Master Protein Accessions	Protein Accessions	# Missed Cleavages	Theo. MH+ [Da]	Confidence (by Search Engine): Mascot	Charge (by Search Engine): Mascot	m/z [Da] (by Search Engine): Mascot	DeltaM [ppm] (by Search Engine): Mascot	Ions Score (by Search Engine): Mascot
	FALSE	High	YTVQDESHSEWVSCVR	1xCarbamidomethyl [C14]	1	12	2	J3KPE3	D6RBD0; D6R9Z1; H0YAF8; D6RFZ9; J3KPE3; D6R9L0; H0Y8W2; D6RFX4; E9KL35 P63244; H0YAM7; D6RHH4; B4DVD2	0	1981.87	High	3	661.295	-0.14	90
	FALSE	High	HLYTLDGGDIINALCFSPNR	1xCarbamidomethyl [C15]	1	11	1	J3KPE3	D6R9Z1; D6REE5; H0YAF8; J3KPE3; H0Y8R5; D6R9L0; H0Y8W2; D6RAC2; E9KL35 P63244; H0YAM7; D6RF23	0	2276.11	High	3	759.378	3.3	52
	FALSE	High	TNHIGHTGYLNTVTVSPDGSLCASGGK	1xCarbamidomethyl [C22]	1	12	1	J3KPE3	D6R9Z1; D6REE5; J3KPE3; H0Y8R5; D6R9L0; H0Y8W2; D6RAC2; D6RFX4; E9KL35 P63244; H0YAM7; D6RHH4; B4DVD2	0	2743.31	High	4	686.583	-0.08	50
	FALSE	High	IIVDELKQEVISTSSK		1	9	1	J3KPE3	D6REE5; H0Y9P0; H0YAF8; J3KPE3; H0Y8W2; D6RAC2; E9KL35 P63244; H0YAM7; D6RF23	1	1789	High	3	597.003	0.21	41
FALSE	Master Protein	A6XGP7	Reticulon OS=Homo sapiens OX=9606 GN=NOGOC PE=2 SV=1	4	1	1	1	199	22.2	9.17	43	1	1
	Checked	Confidence	Sequence	Modifications	# Protein Groups	# Proteins	# PSMs	Master Protein Accessions	Protein Accessions	# Missed Cleavages	Theo. MH+ [Da]	Confidence (by Search Engine): Mascot	Charge (by Search Engine): Mascot	m/z [Da] (by Search Engine): Mascot	DeltaM [ppm] (by Search Engine): Mascot	Ions Score (by Search Engine): Mascot
	FALSE	High	VVDLLYWR		1	2	1	A6XGP7	A6XGP7; Q9NQC3-3	0	1063.59	High	2	532.3	-0.29	43
FALSE	Master Protein	H0YGX7	Rho GDP-dissociation inhibitor 2 (Fragment) OS=Homo sapiens OX=9606 GN=ARHGDIB PE=1 SV=1	7	1	1	1	195	22.4	5.2	61	1	1
	Checked	Confidence	Sequence	Modifications	# Protein Groups	# Proteins	# PSMs	Master Protein Accessions	Protein Accessions	# Missed Cleavages	Theo. MH+ [Da]	Confidence (by Search Engine): Mascot	Charge (by Search Engine): Mascot	m/z [Da] (by Search Engine): Mascot	DeltaM [ppm] (by Search Engine): Mascot	Ions Score (by Search Engine): Mascot
	FALSE	High	TLLGDGPVVTDPK		1	6	1	H0YGX7	H0YGX7; B2R4F3; A0A024RAS5 P52566; F5H2R5; F5H6Q0; F5H3P3	0	1311.72	High	2	656.36	-1.83	61
FALSE	Master Protein	Q7Z2V5	RNA helicase (Fragment) OS=Homo sapiens OX=9606 GN=DKFZp686J01190 PE=2 SV=1	6	2	3	2	406	46	8.34	129	2	1
	Checked	Confidence	Sequence	Modifications	# Protein Groups	# Proteins	# PSMs	Master Protein Accessions	Protein Accessions	# Missed Cleavages	Theo. MH+ [Da]	Confidence (by Search Engine): Mascot	Charge (by Search Engine): Mascot	m/z [Da] (by Search Engine): Mascot	DeltaM [ppm] (by Search Engine): Mascot	Ions Score (by Search Engine): Mascot
	FALSE	High	APILIATDVASR		1	17	2	Q7Z2V5	Q92841-3; P17844-2; Q7Z2V5; Q92841-1; B4DN41; Q59E92; A0A0U1RQJ0; B5BUE6; J3KTA4; Q92841; A0A5H1ZRQ2; Q92841-2; B4DZQ7; A0A1X7SBZ2; P17844; B4DNG2; Q59F66	0	1226.71	High	2	613.86	1.84	60
	FALSE	High	MLDMGFEPQIR		1	43	1	Q7Z2V5	Q92841-3; J3QSF1; O00571; O00571-2; A0A2R8YDT5; A0A2R8Y645; Q5S4N1; P17844-2; J3KRZ1; Q7Z2V5; Q92841-1; B4DN41; Q59E92; A0A2R8YFS5; B5BUE6; A0A2R8Y4A4; O15523-2; A0A2R8Y7T2; B4E132; J3KTA4; A0A2R8YCW1; A0A024R9A4 O15523; Q92841; A0A5H1ZRQ2; F6S8Q4; Q92841-2; B4E010; B4DZQ7; A0A2R8YF78; A0A2R8YFR4; A0A1X7SBZ2; A0A0D9SG12; A0A2U3TZJ9; B5BTY4; P17844; Q59GX6; A0A2R8Y5G6; A0A0D9SFB3; B4DNG2; B4DLU5; …	0	1336.64	High	2	668.824	1.58	43
FALSE	Master Protein	E7EQG2	RNA helicase OS=Homo sapiens OX=9606 GN=EIF4A2 PE=1 SV=1	8	2	4	2	362	41.3	5.64	111	2	1
	Checked	Confidence	Sequence	Modifications	# Protein Groups	# Proteins	# PSMs	Master Protein Accessions	Protein Accessions	# Missed Cleavages	Theo. MH+ [Da]	Confidence (by Search Engine): Mascot	Charge (by Search Engine): Mascot	m/z [Da] (by Search Engine): Mascot	DeltaM [ppm] (by Search Engine): Mascot	Ions Score (by Search Engine): Mascot
	FALSE	High	GYDVIAQAQSGTGK		1	23	2	E7EQG2	Q59F68; E7EMV8; J3KT04; J3QLN6; J3KSN7; J3QR64; A8K7F6; J3KS93; P60842-2; P60842; J3QKZ9; Q86WD0; J3KTB5; Q14240-2; J3QS69; E7EQG2; J3KT12; Q14240; J3KS25; A8K088; J3QL43; B4E047; B4E102	0	1394.69	High	2	697.847	-3.2	55
	FALSE	High	LQAEAPHIVVGTPGR		1	5	2	E7EQG2	Q14240-2; E7EQG2; Q14240; B4DJX6; Q9NZE6	0	1544.85	High	3	515.621	-3.05	41
FALSE	Master Protein	H3BUB6	Secretory carrier-associated membrane protein (Fragment) OS=Homo sapiens OX=9606 GN=SCAMP2 PE=1 SV=1	5	1	1	1	254	28.6	6.55	39	1	1
	Checked	Confidence	Sequence	Modifications	# Protein Groups	# Proteins	# PSMs	Master Protein Accessions	Protein Accessions	# Missed Cleavages	Theo. MH+ [Da]	Confidence (by Search Engine): Mascot	Charge (by Search Engine): Mascot	m/z [Da] (by Search Engine): Mascot	DeltaM [ppm] (by Search Engine): Mascot	Ions Score (by Search Engine): Mascot
	FALSE	High	ELQNTVANLHVR		1	8	1	H3BUB6	H3BUB6; H3BN93; A0A140VK92 O15127; B3KU14; H3BV04; H3BPL9; A8K769; Q6IBK3	0	1393.75	High	3	465.257	2.26	39
FALSE	Master Protein	A0A024RA87	Septin-7 OS=Homo sapiens OX=9606 GN=SEPT7 PE=3 SV=1	5	2	3	2	384	44.8	8.22	92	2	1
	Checked	Confidence	Sequence	Modifications	# Protein Groups	# Proteins	# PSMs	Master Protein Accessions	Protein Accessions	# Missed Cleavages	Theo. MH+ [Da]	Confidence (by Search Engine): Mascot	Charge (by Search Engine): Mascot	m/z [Da] (by Search Engine): Mascot	DeltaM [ppm] (by Search Engine): Mascot	Ions Score (by Search Engine): Mascot
	FALSE	High	FEDYLNAESR		1	19	2	A0A024RA87	A0A024RA87; A0A0U1RRH9; Q8TC62; B4DUD6; G3V1Q4; A0A023T695; A4GYY8; A0A5F9ZGZ7; B4DNE4; Q3B7A3; Q16181; Q3LIE9; A0A0U1RRE1; Q59EY4; Q16181-2; A8K3D0; E7EPK1; E7ES33; B4DPQ6	0	1243.56	High	2	622.281	-3.1	59
	FALSE	High	VNIIPIIAK		1	48	2	A0A024RA87	A0A024RA87; A0A087X142; A0A0U1RRH9; Q8TC62; B7ZVZ1; B4DUD6; G3V1Q4; Q6B514; A0A023T695; Q8NFI2; Q6ZU15; A4GYY8; Q92599-4; Q8NFI0; Q9NVA2-2; Q8NFH9; Q92599; A6NMH6; C9JV02; B4DNE4; F8W8I8; Q92599-3; Q14141; B4DZW0; Q548C9 Q14141-4; Q3B7A3; Q14141-3; D6RER5; Q16181; A0A384P5S0 Q9NVA2; Q14141-2 Q541S4; B4E049; D6RGI3; D6RDU5; Q3LIE9; A0A0U1RRE1; Q6NT82; Q59EY4; Q16181-2; B4DPT4; Q92599-2; B1AMS2; A8…	0	980.65	High	2	490.827	-2.64	30
FALSE	Master Protein	Q5T5C7	Seryl-tRNA synthetase OS=Homo sapiens OX=9606 GN=SARS1 PE=1 SV=1	2	1	1	1	536	61.3	7.06	41	1	1
	Checked	Confidence	Sequence	Modifications	# Protein Groups	# Proteins	# PSMs	Master Protein Accessions	Protein Accessions	# Missed Cleavages	Theo. MH+ [Da]	Confidence (by Search Engine): Mascot	Charge (by Search Engine): Mascot	m/z [Da] (by Search Engine): Mascot	DeltaM [ppm] (by Search Engine): Mascot	Ions Score (by Search Engine): Mascot
	FALSE	High	LLIDEAILK		1	4	1	Q5T5C7	Q5T5C7; P49591; Q0VGA5; Q53HA4	0	1027.64	High	2	514.324	1.23	41
FALSE	Master Protein	E9PE82	Short-chain-specific acyl-CoA dehydrogenase, mitochondrial OS=Homo sapiens OX=9606 GN=ACADS PE=1 SV=1	3	1	1	1	408	44	8.35	51	1	1
	Checked	Confidence	Sequence	Modifications	# Protein Groups	# Proteins	# PSMs	Master Protein Accessions	Protein Accessions	# Missed Cleavages	Theo. MH+ [Da]	Confidence (by Search Engine): Mascot	Charge (by Search Engine): Mascot	m/z [Da] (by Search Engine): Mascot	DeltaM [ppm] (by Search Engine): Mascot	Ions Score (by Search Engine): Mascot
	FALSE	High	ITEIYEGTSEIQR		1	5	1	E9PE82	E9PE82; E5KSD5 P16219; D4QEZ8; E5KSE7; B4DUH1	0	1538.77	High	2	769.886	-2.92	51
FALSE	Master Protein	Q9NR45	Sialic acid synthase OS=Homo sapiens OX=9606 GN=NANS PE=1 SV=2	5	1	1	1	359	40.3	6.74	46	1	1
	Checked	Confidence	Sequence	Modifications	# Protein Groups	# Proteins	# PSMs	Master Protein Accessions	Protein Accessions	# Missed Cleavages	Theo. MH+ [Da]	Confidence (by Search Engine): Mascot	Charge (by Search Engine): Mascot	m/z [Da] (by Search Engine): Mascot	DeltaM [ppm] (by Search Engine): Mascot	Ions Score (by Search Engine): Mascot
	FALSE	High	GSDHSASLEPGELAELVR		1	4	1	Q9NR45	Q9NR45; Q5TBR1; Q5TBR0; V9HW39	0	1866.92	High	3	622.978	0.28	46
FALSE	Master Protein	Q8TB01	Similar to cytoskeleton-associated protein 4 (Fragment) OS=Homo sapiens OX=9606 PE=2 SV=1	5	2	3	2	560	62	5.68	106	2	1
	Checked	Confidence	Sequence	Modifications	# Protein Groups	# Proteins	# PSMs	Master Protein Accessions	Protein Accessions	# Missed Cleavages	Theo. MH+ [Da]	Confidence (by Search Engine): Mascot	Charge (by Search Engine): Mascot	m/z [Da] (by Search Engine): Mascot	DeltaM [ppm] (by Search Engine): Mascot	Ions Score (by Search Engine): Mascot
	FALSE	High	VQEQVHTLLSQDQAQAAR		1	3	1	Q8TB01	Q8TB01; Q6NWZ1; A0A024RBH2 Q07065	0	2022.04	High	3	674.683	-0.3	77
	FALSE	High	LALQALTEK		1	4	2	Q8TB01	Q8TB01; B3KVX6; Q6NWZ1; A0A024RBH2 Q07065	0	986.588	High	2	493.797	-0.82	42
FALSE	Master Protein	Q8TA90	Similar to Elongation factor 2b (Fragment) OS=Homo sapiens OX=9606 PE=2 SV=1	8	2	3	2	517	57.5	6.93	145	2	1
	Checked	Confidence	Sequence	Modifications	# Protein Groups	# Proteins	# PSMs	Master Protein Accessions	Protein Accessions	# Missed Cleavages	Theo. MH+ [Da]	Confidence (by Search Engine): Mascot	Charge (by Search Engine): Mascot	m/z [Da] (by Search Engine): Mascot	DeltaM [ppm] (by Search Engine): Mascot	Ions Score (by Search Engine): Mascot
	FALSE	High	IWCFGPDGTGPNILTDITK	1xCarbamidomethyl [C3]	1	4	2	Q8TA90	Q8TA90; B4DPU3; Q6W6M8; A0A384N6H1 P13639	0	2105.04	High	2	1053.03	2.88	70
	FALSE	High	ARPFPDGLAEDIDKGEVSAR		1	4	1	Q8TA90	Q8TA90; B4DPU3; Q6W6M8; A0A384N6H1 P13639	1	2143.08	High	3	715.029	-2.01	44
FALSE	Master Protein	B7Z3V1	Sodium/potassium-transporting ATPase subunit alpha (Fragment) OS=Homo sapiens OX=9606 PE=2 SV=1	6	4	5	4	1020	112.4	5.35	246	4	1
	Checked	Confidence	Sequence	Modifications	# Protein Groups	# Proteins	# PSMs	Master Protein Accessions	Protein Accessions	# Missed Cleavages	Theo. MH+ [Da]	Confidence (by Search Engine): Mascot	Charge (by Search Engine): Mascot	m/z [Da] (by Search Engine): Mascot	DeltaM [ppm] (by Search Engine): Mascot	Ions Score (by Search Engine): Mascot
	FALSE	High	GVGIISEGNETVEDIAAR		1	25	1	B7Z3V1	B3KNQ8; A0A0A0MT26; P13637-3; P13637-2; M0R116; B1AKY9; A0A0S2Z3W6 P50993; B7Z3V1; B3KW93; Q53ES0; B7Z1N5; P05023; B7Z9V4; B3KX35; P05023-4; B3KV59; B7Z1Q9; H0Y7C1; B7Z3F8; P05023-3; B4DIQ8; B2RAQ4; P13637; B3KRI1; A0A2R8YEY8	0	1829.92	High	2	915.46	-6.38	111
	FALSE	High	GVGIISEGNETVEDIAAR	1xDeamidated [N9]	1	25	1	B7Z3V1	B3KNQ8; A0A0A0MT26; P13637-3; P13637-2; M0R116; B1AKY9; A0A0S2Z3W6 P50993; B7Z3V1; B3KW93; Q53ES0; B7Z1N5; P05023; B7Z9V4; B3KX35; P05023-4; B3KV59; B7Z1Q9; H0Y7C1; B7Z3F8; P05023-3; B4DIQ8; B2RAQ4; P13637; B3KRI1; A0A2R8YEY8	0	1830.91	High	2	915.964	6.96	81
	FALSE	High	QGAIVAVTGDGVNDSPALK		1	24	1	B7Z3V1	B3KNQ8; A0A0A0MT26; P13637-3; P13637-2; M0R116; B1AKY9; A0A0S2Z3W6 P50993; B7Z3V1; Q53ES0; B7Z1N5; P05023; B7Z9V4; B3KSY7; B3KX35; P05023-4; B3KV59; B7Z1Q9; H0Y7C1; P05023-3; B4DIQ8; B2RAQ4; P13637; B3KRI1; A0A2R8YEY8	0	1811.95	High	2	906.478	-0.95	51
	FALSE	High	AVAGDASESALLK		1	5	1	B7Z3V1	P05023-2; B7Z3V1; P05023; P05023-4; P05023-3	0	1231.65	High	2	616.332	3.09	43
	FALSE	High	TSATWLALSR		1	5	1	B7Z3V1	P05023-2; B7Z3V1; P05023; P05023-4; P05023-3	0	1105.6	High	2	553.302	-2.66	40
FALSE	Master Protein	P30626	Sorcin OS=Homo sapiens OX=9606 GN=SRI PE=1 SV=1	6	1	1	1	198	21.7	5.59	41	1	1
	Checked	Confidence	Sequence	Modifications	# Protein Groups	# Proteins	# PSMs	Master Protein Accessions	Protein Accessions	# Missed Cleavages	Theo. MH+ [Da]	Confidence (by Search Engine): Mascot	Charge (by Search Engine): Mascot	m/z [Da] (by Search Engine): Mascot	DeltaM [ppm] (by Search Engine): Mascot	Ions Score (by Search Engine): Mascot
	FALSE	High	LSPQAVNSIAK		1	4	1	P30626	P30626-3; P30626-2; P30626; C9J0K6	0	1127.64	High	2	564.323	-3.14	41
FALSE	Master Protein	Q9UJZ1	Stomatin-like protein 2, mitochondrial OS=Homo sapiens OX=9606 GN=STOML2 PE=1 SV=1	4	1	1	1	356	38.5	7.39	40	1	1
	Checked	Confidence	Sequence	Modifications	# Protein Groups	# Proteins	# PSMs	Master Protein Accessions	Protein Accessions	# Missed Cleavages	Theo. MH+ [Da]	Confidence (by Search Engine): Mascot	Charge (by Search Engine): Mascot	m/z [Da] (by Search Engine): Mascot	DeltaM [ppm] (by Search Engine): Mascot	Ions Score (by Search Engine): Mascot
	FALSE	High	ILEPGLNILIPVLDR		1	2	1	Q9UJZ1	Q9UJZ1-2; Q9UJZ1	0	1675.02	High	2	838.01	-1.8	40
FALSE	Master Protein	A0A024QZ30 P31040	Succinate dehydrogenase [ubiquinone] flavoprotein subunit, mitochondrial OS=Homo sapiens OX=9606 GN=SDHA PE=3 SV=1 Succinate dehydrogenase [ubiquinone] flavoprotein subunit, mitochondrial OS=Homo sapiens OX=9606 GN=SDHA PE=1 SV=2	13	5	8	5	664	72.6	7.39	192	5	1
	Checked	Confidence	Sequence	Modifications	# Protein Groups	# Proteins	# PSMs	Master Protein Accessions	Protein Accessions	# Missed Cleavages	Theo. MH+ [Da]	Confidence (by Search Engine): Mascot	Charge (by Search Engine): Mascot	m/z [Da] (by Search Engine): Mascot	DeltaM [ppm] (by Search Engine): Mascot	Ions Score (by Search Engine): Mascot
	FALSE	High	HVNGQDQIVPGLYACGEAACASVHGANR	2xCarbamidomethyl [C15; C20]; 1xDeamidated [Q/N]	1	9	2	A0A024QZ30 P31040	A0A087X1I3; B3KYA5; P31040-2; A0A024QZ30 P31040; B3KT34; P31040-3; B4DYN5; D6RFM5; Q0QF12	0	2952.35	High	4	738.844	2.4	58
	FALSE	High	HVNGQDQIVPGLYACGEAACASVHGANR	2xCarbamidomethyl [C15; C20]; 2xDeamidated [Q7; Q/N]	1	9	2	A0A024QZ30 P31040	A0A087X1I3; B3KYA5; P31040-2; A0A024QZ30 P31040; B3KT34; P31040-3; B4DYN5; D6RFM5; Q0QF12	0	2953.33	High	4	739.091	3.93	55
	FALSE	High	NTVVATGGYGR		1	7	1	A0A024QZ30 P31040	P31040-2; A0A024QZ30 P31040; B3KT34; B4DYN5; A0A494C1T6; D6RFM5; Q0QF12	0	1094.56	High	2	547.781	-3.69	49
	FALSE	High	GEGGILINSQGER		1	10	1	A0A024QZ30 P31040	A0A087X1I3; P31040-2; A0A024QZ30 P31040; B3KT34; P31040-3; B4DYN5; A0A494C1T6; D6RFM5; B7Z6J5; Q0QF12	0	1329.68	High	2	665.339	-3.04	48
	FALSE	High	ACALSIEESCRPGDK	2xCarbamidomethyl [C2; C10]	1	9	1	A0A024QZ30 P31040	A0A087X1I3; P31040-2; A0A024QZ30 P31040; B3KT34; P31040-3; B4DYN5; D6RFM5; H0Y8X1; Q0QF12	0	1692.77	High	3	564.927	-1.44	45
	FALSE	High	VPPIKPNAGEESVMNLDK		1	10	1	A0A024QZ30 P31040	A0A087X1I3; B3KYA5; P31040-2; A0A024QZ30 P31040; B3KT34; P31040-3; B4DYN5; D6RFM5; H0Y8X1; Q0QF12	0	1938	High	3	646.67	-1.95	41
FALSE	Master Protein	P21912	Succinate dehydrogenase [ubiquinone] iron-sulfur subunit, mitochondrial OS=Homo sapiens OX=9606 GN=SDHB PE=1 SV=3	17	4	8	4	280	31.6	8.76	364	4	1
	Checked	Confidence	Sequence	Modifications	# Protein Groups	# Proteins	# PSMs	Master Protein Accessions	Protein Accessions	# Missed Cleavages	Theo. MH+ [Da]	Confidence (by Search Engine): Mascot	Charge (by Search Engine): Mascot	m/z [Da] (by Search Engine): Mascot	DeltaM [ppm] (by Search Engine): Mascot	Ions Score (by Search Engine): Mascot
	FALSE	High	YLGPAVLMQAYR		1	1	2	P21912	P21912	0	1381.73	High	2	691.369	1.06	78
	FALSE	High	DLVPDLSNFYAQYK		1	3	1	P21912	P21912; A0A087WXX8; A0A087WWT1	0	1672.82	High	2	836.914	-0.44	65
	FALSE	High	YLGPAVLMQAYR	1xOxidation [M8]	1	1	2	P21912	P21912	0	1397.72	High	2	699.37	5.82	63
	FALSE	High	LQDPFSLYR		1	1	2	P21912	P21912	0	1138.59	High	2	569.798	-0.52	57
	FALSE	High	IKNEVDSTLTFR		1	3	1	P21912	P21912; A0A087WXX8; A0A087WWT1	1	1422.76	High	3	474.924	-1.19	56
FALSE	Master Protein	P53597	Succinate--CoA ligase [ADP/GDP-forming] subunit alpha, mitochondrial OS=Homo sapiens OX=9606 GN=SUCLG1 PE=1 SV=4	5	1	1	1	346	36.2	8.79	51	1	1
	Checked	Confidence	Sequence	Modifications	# Protein Groups	# Proteins	# PSMs	Master Protein Accessions	Protein Accessions	# Missed Cleavages	Theo. MH+ [Da]	Confidence (by Search Engine): Mascot	Charge (by Search Engine): Mascot	m/z [Da] (by Search Engine): Mascot	DeltaM [ppm] (by Search Engine): Mascot	Ions Score (by Search Engine): Mascot
	FALSE	High	LIGPNCPGVINPGECK	2xCarbamidomethyl [C6; C15]	1	6	1	P53597	P53597; B2R8A1; B7Z438; A0A494C0D1; Q6IAL5; A8K4W7	0	1724.85	High	2	862.926	-0.19	51
FALSE	Master Protein	Q96I99	Succinate--CoA ligase [GDP-forming] subunit beta, mitochondrial OS=Homo sapiens OX=9606 GN=SUCLG2 PE=1 SV=2	13	5	8	5	432	46.5	6.39	292	5	1
	Checked	Confidence	Sequence	Modifications	# Protein Groups	# Proteins	# PSMs	Master Protein Accessions	Protein Accessions	# Missed Cleavages	Theo. MH+ [Da]	Confidence (by Search Engine): Mascot	Charge (by Search Engine): Mascot	m/z [Da] (by Search Engine): Mascot	DeltaM [ppm] (by Search Engine): Mascot	Ions Score (by Search Engine): Mascot
	FALSE	High	FFVADTANEALEAAK		1	3	2	Q96I99	E9PDQ8; Q96I99; Q96I99-2	0	1596.79	High	2	798.901	3.16	76
	FALSE	High	FFVADTANEALEAAKR		1	3	1	Q96I99	E9PDQ8; Q96I99; Q96I99-2	1	1752.89	High	3	584.968	-0.63	68
	FALSE	High	VMVAEALDISR		1	7	1	Q96I99	Q9Y436; Q3ZCW5; E9PDQ8; H0Y852; B7Z2D5; Q96I99; Q96I99-2	0	1203.64	High	2	602.324	0.41	47
	FALSE	High	ETYLAILMDR	1xOxidation [M8]	1	7	1	Q96I99	Q9Y436; Q3ZCW5; E9PDQ8; H0Y852; B7Z2D5; Q96I99; Q96I99-2	0	1240.62	High	2	620.816	-0.3	46
	FALSE	High	ILNNSGLPITSAIDLEDAAK		1	4	1	Q96I99	Q9Y436; Q3ZCW5; H0Y852; Q96I99	0	2055.1	High	2	1028.06	7.2	44
	FALSE	High	ETYLAILMDR		1	7	2	Q96I99	Q9Y436; Q3ZCW5; E9PDQ8; H0Y852; B7Z2D5; Q96I99; Q96I99-2	0	1224.63	High	2	612.818	-0.07	43
FALSE	Master Protein	Q53EW8	Sulfurtransferase (Fragment) OS=Homo sapiens OX=9606 PE=2 SV=1	14	3	4	3	297	33.4	7.28	137	3	1
	Checked	Confidence	Sequence	Modifications	# Protein Groups	# Proteins	# PSMs	Master Protein Accessions	Protein Accessions	# Missed Cleavages	Theo. MH+ [Da]	Confidence (by Search Engine): Mascot	Charge (by Search Engine): Mascot	m/z [Da] (by Search Engine): Mascot	DeltaM [ppm] (by Search Engine): Mascot	Ions Score (by Search Engine): Mascot
	FALSE	High	VLDASWYSPGTR		1	4	2	Q53EW8	Q53EW8; A0A384NKQ2 Q16762; B1AH48; B4DVZ4	0	1351.66	High	2	676.337	2.45	61
	FALSE	High	GAVNMPFMDFLTEDGFEKGPEELR	2xOxidation [M5; M8]	1	2	1	Q53EW8	Q53EW8; A0A384NKQ2 Q16762	1	2761.25	High	3	921.087	-0.93	59
	FALSE	High	FQLVDSR		1	3	1	Q53EW8	Q53EW8; A0A384NKQ2 Q16762; B4DVZ4	0	864.457	High	2	432.733	1.83	39
FALSE	Master Protein	P05787 P05787	SWISS-PROT:P05787 Tax_Id=9606 Gene_Symbol=KRT8 Keratin, type II cytoskeletal 8 Keratin, type II cytoskeletal 8 OS=Homo sapiens OX=9606 GN=KRT8 PE=1 SV=7	24	10	21	8	483	53.7	5.59	671	10	1
	Checked	Confidence	Sequence	Modifications	# Protein Groups	# Proteins	# PSMs	Master Protein Accessions	Protein Accessions	# Missed Cleavages	Theo. MH+ [Da]	Confidence (by Search Engine): Mascot	Charge (by Search Engine): Mascot	m/z [Da] (by Search Engine): Mascot	DeltaM [ppm] (by Search Engine): Mascot	Ions Score (by Search Engine): Mascot
	FALSE	High	SNMDNMFESYINNLR		1	7	2	P05787 P05787	Q969I0; P05787-2; F8VUG2; H-INV:HIT000292931; F8VP67; F8W1U3; P05787 P05787	0	1847.81	High	2	924.405	-1.38	81
	FALSE	High	SNMDNMFESYINNLR	1xOxidation [M]	1	7	4	P05787 P05787	Q969I0; P05787-2; F8VUG2; H-INV:HIT000292931; F8VP67; F8W1U3; P05787 P05787	0	1863.8	High	2	932.407	3.58	71
	FALSE	High	LEAELGNMQGLVEDFK		1	7	1	P05787 P05787	Q969I0; H0YIB2; P05787-2; F8VUG2; F8VP67; F8W1U3; P05787 P05787	0	1792.88	High	2	896.944	1.1	66
	FALSE	High	LEGLTDEINFLR		1	8	1	P05787 P05787	Q969I0; Q7L4M3; P05787-2; F8VUG2; H-INV:HIT000292931; F8VP67; F8W1U3; P05787 P05787	0	1419.75	High	2	710.378	0.62	65
	FALSE	High	LSELEAALQR		1	7	2	P05787 P05787	Q969I0; REFSEQ:XP_092267; Q7L4M3; P05787-2; Q9H552; H-INV:HIT000292931; P05787 P05787	0	1129.62	High	2	565.314	-0.45	64
	FALSE	High	SLDMDSIIAEVK	1xOxidation [M4]	1	6	2	P05787 P05787	Q969I0; Q7L4M3; P05787-2; F8VUG2; H-INV:HIT000292931; P05787 P05787	0	1336.67	High	2	668.838	1.26	63
	FALSE	High	TEMENEFVLIK	1xOxidation [M3]	1	7	1	P05787 P05787	H-INV:HIT000016045; Q969I0; P05787-2; F8VUG2; F8VP67; F8W1U3; P05787 P05787	0	1368.67	High	2	684.837	-3.65	48
	FALSE	High	SLDMDSIIAEVK		1	6	2	P05787 P05787	Q969I0; Q7L4M3; P05787-2; F8VUG2; H-INV:HIT000292931; P05787 P05787	0	1320.67	High	2	660.838	-1.56	47
	FALSE	High	NKYEDEINKR		8	31	2	H6VRF8; B2R853; P04259; Q6IFZ6; H6VRG2; P05787 P05787; Q922U2; P13647 P13647	H-INV:HIT000016045; Q969I0; F8W0C6; H6VRF8; H6VRG0; B4E1T1; B2R853; P04264; B4DL32; P04259; P02538 A0A0S2Z428 P02538; H6VRG3; P05787-2; Q8VED5; P48668 P48668; H6VRF9; F8VUG2; B4DWU6; Q6IFZ6; P04264; A8K2I0; H6VRG2; B4DRR0; P04259; F8VP67; F8W1U3; P05787 P05787; Q922U2; H6VRG1; P13647 P13647; B4DRU6	2	1308.65	High	2	654.829	-2.82	47
	FALSE	High	ASLEAAIADAEQR		1	5	2	P05787 P05787	Q969I0; Q7L4M3; P05787-2; H-INV:HIT000292931; P05787 P05787	0	1344.68	High	2	672.842	0.51	46
	FALSE	High	YEELQSLAGK		1	5	1	P05787 P05787	Q969I0; Q7L4M3; P05787-2; H-INV:HIT000292931; P05787 P05787	0	1137.58	High	2	569.292	-1.26	45
	FALSE	High	FASFIDK		8	63	1	Q7Z794; P35908; B2R853; P04259; Q6IFZ6; P05787 P05787; Q922U2; P13647 P13647	Q5XKE5; F8W1S1; Q3KNV1 P08729; Q7Z794; F8W0C6; Q7RTS7 Q7RTS7; P12035; Q3TTY5; Q32MB2 Q86Y46; P35908; Q9R0H5; Q9NSB2; Q6NXH9; B4E1T1; Q7Z794 Q0IIN1; F8VS61; B2R853; O95678; P04259; P02538 A0A0S2Z428 P02538; Q01546; O95678; B4DKV4; Q5XKE5; P50446; Q14CN4-2; Q6IME9; P05787-2; Q8BGZ7; Q8VED5; P48668 P48668; P07744; B4DKJ0; B4DRY0; Q6ISB0 Q9NSB2; P35908; Q9H552; P12035; F8VUG2; B4DWU6; Q6IFZ6; Q01546;…	0	827.43	High	2	414.218	-0.65	40
FALSE	Master Protein	P13645	SWISS-PROT:P13645 Tax_Id=9606 Gene_Symbol=KRT10 Keratin, type I cytoskeletal 10	34	17	36	15	593	59.5	5.21	1492	17	1
	Checked	Confidence	Sequence	Modifications	# Protein Groups	# Proteins	# PSMs	Master Protein Accessions	Protein Accessions	# Missed Cleavages	Theo. MH+ [Da]	Confidence (by Search Engine): Mascot	Charge (by Search Engine): Mascot	m/z [Da] (by Search Engine): Mascot	DeltaM [ppm] (by Search Engine): Mascot	Ions Score (by Search Engine): Mascot
	FALSE	High	AETECQNTEYQQLLDIK	1xCarbamidomethyl [C5]	1	2	2	P13645	P13645; P13645	0	2082.96	High	2	1041.99	-0.55	102
	FALSE	High	QSLEASLAETEGR		1	3	2	P13645	P13645; P13645; P02535-1	0	1390.68	High	2	695.844	0.33	101
	FALSE	High	ELTTEIDNNIEQISSYK		1	2	2	P13645	P13645; P13645	0	1996.97	High	2	998.991	1.98	99
	FALSE	High	GSSGGGCFGGSSGGYGGLGGFGGGSFR	1xCarbamidomethyl [C7]	1	2	1	P13645	P13645; P13645	0	2342.98	High	2	1171.99	-1.11	96
	FALSE	High	GSLGGGFSSGGFSGGSFSR		1	2	2	P13645	P13645; P13645	0	1707.77	High	2	854.387	-3.57	89
	FALSE	High	VTMQNLNDR		2	16	2	P02533; P13645	Q9Z2K1; P02533; P13645; Q7Z3Y7; Q7Z3Y8; P13645; P02533; Q7Z3Y7; Q3ZAW8; Q7Z3Y9 Q7Z3Y9; Q7Z3Z0 Q7Z3Z0; A2A4G1; Q6ZPD6; P02535-1; Q7Z3Y8; P08779 P08779	0	1090.53	High	2	545.768	-2.05	84
	FALSE	High	IRLENEIQTYR		1	2	1	P13645	P13645; P13645	1	1434.77	High	2	717.889	0.51	76
	FALSE	High	ALEESNYELEGK		1	3	1	P13645	P13645; P13645; P02535-1	0	1381.65	High	2	691.328	0.23	73
	FALSE	High	ELTTEIDNNIEQISSYK	1xDeamidated [N]	1	2	3	P13645	P13645; P13645	0	1997.95	High	2	999.484	2.64	69
	FALSE	High	LENEIQTYR		1	3	2	P13645	P13645; P13645; P02535-1	0	1165.58	High	2	583.295	-1.9	69
	FALSE	High	QSVEADINGLR		1	13	2	P13645	P13646-1 A1A4E9; P13645; Q2M2I5 Q2M2I5; P13645; K7ERE3; A8K2H9; P13646-3; K7EMD9; P08730-1; ENSEMBL:ENSP00000377550; P13646-2; P13646; P02535-1	0	1201.62	High	2	601.31	-3.88	68
	FALSE	High	VTMQNLNDR	1xOxidation [M3]	2	16	1	P02533; P13645	Q9Z2K1; P02533; P13645; Q7Z3Y7; Q7Z3Y8; P13645; P02533; Q7Z3Y7; Q3ZAW8; Q7Z3Y9 Q7Z3Y9; Q7Z3Z0 Q7Z3Z0; A2A4G1; Q6ZPD6; P02535-1; Q7Z3Y8; P08779 P08779	0	1106.53	High	2	553.764	-4.48	66
	FALSE	High	NVSTGDVNVEMNAAPGVDLTQLLNNMR	1xDeamidated [N]; 1xOxidation [M11]	1	2	2	P13645	P13645; P13645	0	2889.37	High	3	963.804	8.8	65
	FALSE	High	NVSTGDVNVEMNAAPGVDLTQLLNNMR	2xOxidation [M11; M26]	1	2	1	P13645	P13645; P13645	0	2904.38	High	3	968.799	0.28	65
	FALSE	High	SQYEQLAEQNR		1	2	2	P13645	P13645; P13645	0	1365.64	High	2	683.322	-2.33	61
	FALSE	High	SQYEQLAEQNRK		1	2	2	P13645	P13645; P13645	1	1493.73	High	2	747.367	-4.65	60
	FALSE	High	LKYENEVALR		1	2	3	P13645	P13645; P13645	1	1234.68	High	2	617.841	-4.26	54
	FALSE	High	LASYLDK		4	26	1	C9JM50; P02533; P13645; P35527	C9JM50; P02533; P13645; P08727; A0A3B3ITG2; P13645; P02533; K7EPJ9; B4DJM5; B4E2P9; P08730-1; P05784; P19012; B4E204; A2A4G1; Q99456 Q99456; Q04695 Q04695; P35527; P19001; B4DWU0; P08727; P19012; B4E2J5; P35527; P08779 P08779; Q9QWL7	0	809.44	High	2	405.223	-2.1	48
	FALSE	High	YENEVALR		1	2	2	P13645	P13645; P13645	0	993.5	High	2	497.253	-1.47	46
	FALSE	High	VLDELTLTK		1	2	2	P13645	P13645; P13645	0	1031.6	High	2	516.303	0.25	44
FALSE	Master Protein	P13647 P13647	SWISS-PROT:P13647 Tax_Id=9606 Gene_Symbol=KRT5 Keratin, type II cytoskeletal 5 Keratin, type II cytoskeletal 5 OS=Homo sapiens OX=9606 GN=KRT5 PE=1 SV=3	13	7	9	2	590	62.3	7.74	251	7	1
	Checked	Confidence	Sequence	Modifications	# Protein Groups	# Proteins	# PSMs	Master Protein Accessions	Protein Accessions	# Missed Cleavages	Theo. MH+ [Da]	Confidence (by Search Engine): Mascot	Charge (by Search Engine): Mascot	m/z [Da] (by Search Engine): Mascot	DeltaM [ppm] (by Search Engine): Mascot	Ions Score (by Search Engine): Mascot
	FALSE	High	ISISTSGGSFR		1	2	2	P13647 P13647	F8VV57; P13647 P13647	0	1111.57	High	2	556.289	-3.36	68
	FALSE	High	VSLAGACGVGGYGSR	1xCarbamidomethyl [C7]	1	2	1	P13647 P13647	F8VV57; P13647 P13647	0	1410.68	High	2	705.846	3.42	59
	FALSE	High	NLDLDSIIAEVK		5	24	1	P35908; B2R853; P04259; H6VRG2; P13647 P13647	Q5XKE5; P35908; B4E1T1; B2R853; O95678; B4DL32; P04259; P02538 A0A0S2Z428 P02538; O95678; B4DKV4; Q5XKE5; Q8VED5; P48668 P48668; B4DRY0; P35908; B4DWU6; H0YIN9; A8K2I0; H6VRG2; B4DRR0; P04259; H0YI76; P13647 P13647; B4DRU6	0	1329.73	High	2	665.366	-1.3	49
	FALSE	High	YEELQQTAGR		2	6	1	Q922U2; P13647 P13647	B4E1T1; B4DL32; H0YIN9; H0YI76; Q922U2; P13647 P13647	0	1194.57	High	2	597.788	-5.98	48
	FALSE	High	NKYEDEINKR		8	31	2	H6VRF8; B2R853; P04259; Q6IFZ6; H6VRG2; P05787 P05787; Q922U2; P13647 P13647	H-INV:HIT000016045; Q969I0; F8W0C6; H6VRF8; H6VRG0; B4E1T1; B2R853; P04264; B4DL32; P04259; P02538 A0A0S2Z428 P02538; H6VRG3; P05787-2; Q8VED5; P48668 P48668; H6VRF9; F8VUG2; B4DWU6; Q6IFZ6; P04264; A8K2I0; H6VRG2; B4DRR0; P04259; F8VP67; F8W1U3; P05787 P05787; Q922U2; H6VRG1; P13647 P13647; B4DRU6	2	1308.65	High	2	654.829	-2.82	47
	FALSE	High	WTLLQEQGTK		3	14	1	B2R853; P04259; P13647 P13647	F8W0C6; B4E1T1; B2R853; P04259; P02538 A0A0S2Z428 P02538; B4DKV4; P48668 P48668; B4DRY0; B4DWU6; A8K2I0; B4DRR0; P04259; P13647 P13647; B4DRU6	0	1203.64	High	2	602.321	-1.46	40
	FALSE	High	FASFIDK		8	63	1	Q7Z794; P35908; B2R853; P04259; Q6IFZ6; P05787 P05787; Q922U2; P13647 P13647	Q5XKE5; F8W1S1; Q3KNV1 P08729; Q7Z794; F8W0C6; Q7RTS7 Q7RTS7; P12035; Q3TTY5; Q32MB2 Q86Y46; P35908; Q9R0H5; Q9NSB2; Q6NXH9; B4E1T1; Q7Z794 Q0IIN1; F8VS61; B2R853; O95678; P04259; P02538 A0A0S2Z428 P02538; Q01546; O95678; B4DKV4; Q5XKE5; P50446; Q14CN4-2; Q6IME9; P05787-2; Q8BGZ7; Q8VED5; P48668 P48668; P07744; B4DKJ0; B4DRY0; Q6ISB0 Q9NSB2; P35908; Q9H552; P12035; F8VUG2; B4DWU6; Q6IFZ6; Q01546;…	0	827.43	High	2	414.218	-0.65	40
FALSE	Master Protein	P35527	SWISS-PROT:P35527 Tax_Id=9606 Gene_Symbol=KRT9 Keratin, type I cytoskeletal 9	52	21	38	20	623	62.1	5.3	1364	21	1
	Checked	Confidence	Sequence	Modifications	# Protein Groups	# Proteins	# PSMs	Master Protein Accessions	Protein Accessions	# Missed Cleavages	Theo. MH+ [Da]	Confidence (by Search Engine): Mascot	Charge (by Search Engine): Mascot	m/z [Da] (by Search Engine): Mascot	DeltaM [ppm] (by Search Engine): Mascot	Ions Score (by Search Engine): Mascot
	FALSE	High	GGSGGSHGGGSGFGGESGGSYGGGEEASGSGGGYGGGSGK		1	3	1	P35527	P35527; P35527; K7EQQ3	0	3223.28	High	3	1075.1	-2.46	116
	FALSE	High	DIENQYETQITQIEHEVSSSGQEVQSSAK		1	3	2	P35527	P35527; P35527; K7EQQ3	0	3264.51	High	3	1088.84	-1.38	112
	FALSE	High	GGSGGSYGGGGSGGGYGGGSGSR		1	3	1	P35527	P35527; P35527; K7EQQ3	0	1791.73	High	2	896.363	-5.45	80
	FALSE	High	VQALEEANNDLENK		1	2	2	P35527	P35527; P35527	0	1586.77	High	2	793.886	-0.99	77
	FALSE	High	EIETYHNLLEGGQEDFESSGAGK		1	3	2	P35527	P35527; P35527; K7EQQ3	0	2510.13	High	3	837.383	1.5	70
	FALSE	High	SGGGGGGGLGSGGSIR		1	2	2	P35527	P35527; P35527	0	1232.6	High	2	616.8	-4.83	67
	FALSE	High	FSSSSGYGGGSSR		1	2	1	P35527	P35527; P35527	0	1235.53	High	2	618.266	-3.74	67
	FALSE	High	TLLDIDNTR		1	2	2	P35527	P35527; P35527	0	1060.56	High	2	530.783	-4.75	63
	FALSE	High	GGGGSFGYSYGGGSGGGFSASSLGGGFGGGSR		1	2	2	P35527	P35527; P35527	0	2705.16	High	3	902.391	-0.45	62
	FALSE	High	IKFEMEQNLR	1xOxidation [M5]	1	3	3	P35527	P35527; P35527; K7EQQ3	1	1323.67	High	2	662.339	-1.58	56
	FALSE	High	HGVQELEIELQSQLSK		1	3	2	P35527	P35527; P35527; K7EQQ3	0	1837.97	High	2	919.488	2.04	55
	FALSE	High	MTLDDFR		1	3	2	P35527	P35527; P35527; K7EQQ3	0	897.413	High	2	449.21	-0.86	55
	FALSE	High	LASYLDKVQALEEANNDLENK		1	2	2	P35527	P35527; P35527	1	2377.19	High	3	793.069	1.84	55
	FALSE	High	QEIECQNQEYSLLLSIK	1xCarbamidomethyl [C5]	1	3	2	P35527	P35527; P35527; K7EQQ3	0	2095.04	High	2	1048.02	-0.91	55
	FALSE	High	NYSPYYNTIDDLK	1xDeamidated [N7]	1	2	1	P35527	P35527; P35527	0	1606.73	High	2	803.873	7.57	54
	FALSE	High	SDLEMQYETLQEELMALKK	1xDeamidated [Q6]; 1xOxidation [M15]	1	3	1	P35527	P35527; P35527; K7EQQ3	1	2316.1	High	3	772.708	5.35	51
	FALSE	High	LASYLDK		4	26	1	C9JM50; P02533; P13645; P35527	C9JM50; P02533; P13645; P08727; A0A3B3ITG2; P13645; P02533; K7EPJ9; B4DJM5; B4E2P9; P08730-1; P05784; P19012; B4E204; A2A4G1; Q99456 Q99456; Q04695 Q04695; P35527; P19001; B4DWU0; P08727; P19012; B4E2J5; P35527; P08779 P08779; Q9QWL7	0	809.44	High	2	405.223	-2.1	48
	FALSE	High	SDLEMQYETLQEELMALK	2xOxidation [M5; M15]	1	3	1	P35527	P35527; P35527; K7EQQ3	0	2203.01	High	2	1102.01	-3.78	47
	FALSE	High	NHKEEMSQLTGQNSGDVNVEINVAPGK	1xDeamidated [N/Q]	1	3	3	P35527	P35527; P35527; K7EQQ3	1	2896.37	High	4	724.855	7.76	44
	FALSE	High	KDIENQYETQITQIEHEVSSSGQEVQSSAK	1xDeamidated [Q13]	1	3	1	P35527	P35527; P35527; K7EQQ3	1	3393.59	High	4	849.156	2.4	43
	FALSE	High	NHKEEMSQLTGQNSGDVNVEINVAPGK	1xOxidation [M6]	1	3	1	P35527	P35527; P35527; K7EQQ3	1	2911.39	High	4	728.608	8.76	43
	FALSE	High	MTLDDFR	1xOxidation [M1]	1	3	2	P35527	P35527; P35527; K7EQQ3	0	913.408	High	2	457.209	2.18	41
	FALSE	High	IQDWYDKK		1	2	1	P35527	P35527; P35527	1	1095.55	High	2	548.275	-3.47	40
FALSE	Master Protein	P35900 P35900	SWISS-PROT:P35900 Tax_Id=9606 Gene_Symbol=KRT20 Keratin, type I cytoskeletal 20 Keratin, type I cytoskeletal 20 OS=Homo sapiens OX=9606 GN=KRT20 PE=1 SV=1	3	1	1	1	424	48.5	5.69	55	1	1
	Checked	Confidence	Sequence	Modifications	# Protein Groups	# Proteins	# PSMs	Master Protein Accessions	Protein Accessions	# Missed Cleavages	Theo. MH+ [Da]	Confidence (by Search Engine): Mascot	Charge (by Search Engine): Mascot	m/z [Da] (by Search Engine): Mascot	DeltaM [ppm] (by Search Engine): Mascot	Ions Score (by Search Engine): Mascot
	FALSE	High	LTVEADLQGLNK		1	1	1	P35900 P35900	P35900 P35900	0	1300.71	High	2	650.859	-0.16	55
FALSE	Master Protein	Q6IFZ6	SWISS-PROT:Q6IFZ6 Tax_Id=10090 Gene_Symbol=Krt77 Keratin, type II cytoskeletal 1b	5	3	7	0	572	61.3	8.02	156	3	1
	Checked	Confidence	Sequence	Modifications	# Protein Groups	# Proteins	# PSMs	Master Protein Accessions	Protein Accessions	# Missed Cleavages	Theo. MH+ [Da]	Confidence (by Search Engine): Mascot	Charge (by Search Engine): Mascot	m/z [Da] (by Search Engine): Mascot	DeltaM [ppm] (by Search Engine): Mascot	Ions Score (by Search Engine): Mascot
	FALSE	High	FLEQQNQVLQTK		5	15	1	Q7Z794; P35908; H6VRF8; Q6IFZ6; H6VRG2	Q7Z794; P35908; Q9R0H5; H6VRF8; H6VRG0; Q6NXH9; Q7Z794 Q0IIN1; P04264; H6VRG3; P35908; H6VRF9; Q6IFZ6; P04264; H6VRG2; H6VRG1	0	1475.79	High	2	738.394	-2.69	72
	FALSE	High	FLEQQNQVLQTK	1xDeamidated [N/Q]	5	15	3	Q7Z794; P35908; H6VRF8; Q6IFZ6; H6VRG2	Q7Z794; P35908; Q9R0H5; H6VRF8; H6VRG0; Q6NXH9; Q7Z794 Q0IIN1; P04264; H6VRG3; P35908; H6VRF9; Q6IFZ6; P04264; H6VRG2; H6VRG1	0	1476.77	High	2	738.89	1.94	48
	FALSE	High	NKYEDEINKR		8	31	2	H6VRF8; B2R853; P04259; Q6IFZ6; H6VRG2; P05787 P05787; Q922U2; P13647 P13647	H-INV:HIT000016045; Q969I0; F8W0C6; H6VRF8; H6VRG0; B4E1T1; B2R853; P04264; B4DL32; P04259; P02538 A0A0S2Z428 P02538; H6VRG3; P05787-2; Q8VED5; P48668 P48668; H6VRF9; F8VUG2; B4DWU6; Q6IFZ6; P04264; A8K2I0; H6VRG2; B4DRR0; P04259; F8VP67; F8W1U3; P05787 P05787; Q922U2; H6VRG1; P13647 P13647; B4DRU6	2	1308.65	High	2	654.829	-2.82	47
	FALSE	High	FASFIDK		8	63	1	Q7Z794; P35908; B2R853; P04259; Q6IFZ6; P05787 P05787; Q922U2; P13647 P13647	Q5XKE5; F8W1S1; Q3KNV1 P08729; Q7Z794; F8W0C6; Q7RTS7 Q7RTS7; P12035; Q3TTY5; Q32MB2 Q86Y46; P35908; Q9R0H5; Q9NSB2; Q6NXH9; B4E1T1; Q7Z794 Q0IIN1; F8VS61; B2R853; O95678; P04259; P02538 A0A0S2Z428 P02538; Q01546; O95678; B4DKV4; Q5XKE5; P50446; Q14CN4-2; Q6IME9; P05787-2; Q8BGZ7; Q8VED5; P48668 P48668; P07744; B4DKJ0; B4DRY0; Q6ISB0 Q9NSB2; P35908; Q9H552; P12035; F8VUG2; B4DWU6; Q6IFZ6; Q01546;…	0	827.43	High	2	414.218	-0.65	40
FALSE	Master Protein	Q922U2	SWISS-PROT:Q922U2 Tax_Id=10090 Gene_Symbol=Krt5 Keratin, type II cytoskeletal 5	7	4	6	0	580	61.7	7.75	164	4	1
	Checked	Confidence	Sequence	Modifications	# Protein Groups	# Proteins	# PSMs	Master Protein Accessions	Protein Accessions	# Missed Cleavages	Theo. MH+ [Da]	Confidence (by Search Engine): Mascot	Charge (by Search Engine): Mascot	m/z [Da] (by Search Engine): Mascot	DeltaM [ppm] (by Search Engine): Mascot	Ions Score (by Search Engine): Mascot
	FALSE	High	SLDLDSIIAEVK		2	10	2	H6VRF8; Q922U2	H6VRF8; H6VRG0; P04264; P50446; H6VRG3; Q8BGZ7; H6VRF9; P04264; Q922U2; H6VRG1	0	1302.72	High	2	651.86	-1.77	64
	FALSE	High	YEELQQTAGR		2	6	1	Q922U2; P13647 P13647	B4E1T1; B4DL32; H0YIN9; H0YI76; Q922U2; P13647 P13647	0	1194.57	High	2	597.788	-5.98	48
	FALSE	High	NKYEDEINKR		8	31	2	H6VRF8; B2R853; P04259; Q6IFZ6; H6VRG2; P05787 P05787; Q922U2; P13647 P13647	H-INV:HIT000016045; Q969I0; F8W0C6; H6VRF8; H6VRG0; B4E1T1; B2R853; P04264; B4DL32; P04259; P02538 A0A0S2Z428 P02538; H6VRG3; P05787-2; Q8VED5; P48668 P48668; H6VRF9; F8VUG2; B4DWU6; Q6IFZ6; P04264; A8K2I0; H6VRG2; B4DRR0; P04259; F8VP67; F8W1U3; P05787 P05787; Q922U2; H6VRG1; P13647 P13647; B4DRU6	2	1308.65	High	2	654.829	-2.82	47
	FALSE	High	FASFIDK		8	63	1	Q7Z794; P35908; B2R853; P04259; Q6IFZ6; P05787 P05787; Q922U2; P13647 P13647	Q5XKE5; F8W1S1; Q3KNV1 P08729; Q7Z794; F8W0C6; Q7RTS7 Q7RTS7; P12035; Q3TTY5; Q32MB2 Q86Y46; P35908; Q9R0H5; Q9NSB2; Q6NXH9; B4E1T1; Q7Z794 Q0IIN1; F8VS61; B2R853; O95678; P04259; P02538 A0A0S2Z428 P02538; Q01546; O95678; B4DKV4; Q5XKE5; P50446; Q14CN4-2; Q6IME9; P05787-2; Q8BGZ7; Q8VED5; P48668 P48668; P07744; B4DKJ0; B4DRY0; Q6ISB0 Q9NSB2; P35908; Q9H552; P12035; F8VUG2; B4DWU6; Q6IFZ6; Q01546;…	0	827.43	High	2	414.218	-0.65	40
FALSE	Master Protein	Q9NSB4	SWISS-PROT:Q9NSB4 Keratin, type II cuticular Hb2 (Hair keratin, type II Hb2) - Homo sapiens (Human).	1	1	1	1	513	56.6	6.74	40	1	1
	Checked	Confidence	Sequence	Modifications	# Protein Groups	# Proteins	# PSMs	Master Protein Accessions	Protein Accessions	# Missed Cleavages	Theo. MH+ [Da]	Confidence (by Search Engine): Mascot	Charge (by Search Engine): Mascot	m/z [Da] (by Search Engine): Mascot	DeltaM [ppm] (by Search Engine): Mascot	Ions Score (by Search Engine): Mascot
	FALSE	High	FASFINK	1xDeamidated [N6]	1	3	1	Q9NSB4	Q9NSB4; Q701L7; Q9NSB4	0	827.43	High	2	414.218	-0.65	40
FALSE	Master Protein	A0A024R6K8 P23381	T1-TrpRS OS=Homo sapiens OX=9606 GN=WARS PE=2 SV=1 Tryptophan--tRNA ligase, cytoplasmic OS=Homo sapiens OX=9606 GN=WARS1 PE=1 SV=2	3	1	2	1	471	53.1	6.23	96	1	1
	Checked	Confidence	Sequence	Modifications	# Protein Groups	# Proteins	# PSMs	Master Protein Accessions	Protein Accessions	# Missed Cleavages	Theo. MH+ [Da]	Confidence (by Search Engine): Mascot	Charge (by Search Engine): Mascot	m/z [Da] (by Search Engine): Mascot	DeltaM [ppm] (by Search Engine): Mascot	Ions Score (by Search Engine): Mascot
	FALSE	High	DLTLDQAYSYAVENAK		1	4	1	A0A024R6K8 P23381	A0A024R6K8 P23381; P23381-2; G3V3Y5; G3V3H8	0	1800.87	High	2	900.932	-5.08	65
	FALSE	High	DLTLDQAYSYAVENAK	1xDeamidated [Q6]	1	4	1	A0A024R6K8 P23381	A0A024R6K8 P23381; P23381-2; G3V3Y5; G3V3H8	0	1801.85	High	2	901.435	7.79	49
FALSE	Master Protein	Q9Y490	Talin-1 OS=Homo sapiens OX=9606 GN=TLN1 PE=1 SV=3	1	1	2	1	2541	269.6	6.07	101	1	1
	Checked	Confidence	Sequence	Modifications	# Protein Groups	# Proteins	# PSMs	Master Protein Accessions	Protein Accessions	# Missed Cleavages	Theo. MH+ [Da]	Confidence (by Search Engine): Mascot	Charge (by Search Engine): Mascot	m/z [Da] (by Search Engine): Mascot	DeltaM [ppm] (by Search Engine): Mascot	Ions Score (by Search Engine): Mascot
	FALSE	High	LAQAAQSSVATITR		1	2	2	Q9Y490	Q9Y490; A0A1S5UZ07	0	1416.78	High	2	708.892	-3.15	61
FALSE	Master Protein	Q99832	T-complex protein 1 subunit eta OS=Homo sapiens OX=9606 GN=CCT7 PE=1 SV=2	3	1	1	1	543	59.3	7.65	66	1	1
	Checked	Confidence	Sequence	Modifications	# Protein Groups	# Proteins	# PSMs	Master Protein Accessions	Protein Accessions	# Missed Cleavages	Theo. MH+ [Da]	Confidence (by Search Engine): Mascot	Charge (by Search Engine): Mascot	m/z [Da] (by Search Engine): Mascot	DeltaM [ppm] (by Search Engine): Mascot	Ions Score (by Search Engine): Mascot
	FALSE	High	LPIGDVATQYFADR		1	8	1	Q99832	Q99832; B7Z1C9; B7Z7I4; Q99832-4; Q99832-3; Q53HV2; Q99832-2; Q6IBT3	0	1565.8	High	2	783.401	-0.71	66
FALSE	Master Protein	P50990	T-complex protein 1 subunit theta OS=Homo sapiens OX=9606 GN=CCT8 PE=1 SV=4	6	3	3	3	548	59.6	5.6	137	3	1
	Checked	Confidence	Sequence	Modifications	# Protein Groups	# Proteins	# PSMs	Master Protein Accessions	Protein Accessions	# Missed Cleavages	Theo. MH+ [Da]	Confidence (by Search Engine): Mascot	Charge (by Search Engine): Mascot	m/z [Da] (by Search Engine): Mascot	DeltaM [ppm] (by Search Engine): Mascot	Ions Score (by Search Engine): Mascot
	FALSE	High	AIADTGANVVVTGGK		1	6	1	P50990	H7C4C8; P50990; P50990-3; Q7Z759; P50990-2; Q53HU0	0	1372.74	High	2	686.876	1.79	95
	FALSE	High	FAEAFEAIPR		1	5	1	P50990	P50990; P50990-3; Q7Z759; P50990-2; Q53HU0	0	1150.59	High	2	575.8	2.35	46
	FALSE	High	DIDEVSSLLR		1	6	1	P50990	H7C4C8; P50990; P50990-3; Q7Z759; P50990-2; Q53HU0	0	1146.6	High	2	573.804	0.05	41
FALSE	Master Protein	A0A140VK13 P23786	Testicular secretory protein Li 13 OS=Homo sapiens OX=9606 PE=2 SV=1 Carnitine O-palmitoyltransferase 2, mitochondrial OS=Homo sapiens OX=9606 GN=CPT2 PE=1 SV=2	5	2	3	2	658	73.7	8.18	137	2	1
	Checked	Confidence	Sequence	Modifications	# Protein Groups	# Proteins	# PSMs	Master Protein Accessions	Protein Accessions	# Missed Cleavages	Theo. MH+ [Da]	Confidence (by Search Engine): Mascot	Charge (by Search Engine): Mascot	m/z [Da] (by Search Engine): Mascot	DeltaM [ppm] (by Search Engine): Mascot	Ions Score (by Search Engine): Mascot
	FALSE	High	YILSDSSPAPEFPLAYLTSENR		1	6	2	A0A140VK13 P23786	A0A140VK13 P23786; Q53G79; A0A1B0GV75; A0A1B0GTB8; A0A1B0GVF3; A0A1B0GWC0	0	2470.21	High	2	1235.61	1	71
	FALSE	High	TLTIDCVQFQR	1xCarbamidomethyl [C6]	1	6	1	A0A140VK13 P23786	A0A140VK13 P23786; Q53G79; A0A1B0GV75; A0A1B0GTB8; A0A1B0GVF3; A0A1B0GWC0	0	1380.69	High	2	690.85	-0.44	44
FALSE	Master Protein	A0A140VK76 Q16836	Testis secretory sperm-binding protein Li 203a OS=Homo sapiens OX=9606 PE=2 SV=1 Hydroxyacyl-coenzyme A dehydrogenase, mitochondrial OS=Homo sapiens OX=9606 GN=HADH PE=1 SV=3	4	1	2	1	314	34.3	8.85	73	1	1
	Checked	Confidence	Sequence	Modifications	# Protein Groups	# Proteins	# PSMs	Master Protein Accessions	Protein Accessions	# Missed Cleavages	Theo. MH+ [Da]	Confidence (by Search Engine): Mascot	Charge (by Search Engine): Mascot	m/z [Da] (by Search Engine): Mascot	DeltaM [ppm] (by Search Engine): Mascot	Ions Score (by Search Engine): Mascot
	FALSE	High	LLVPYLMEAIR		1	11	2	A0A140VK76 Q16836	A0A140VK76 Q16836; B3KTT6; A0A1W2PNM1; A0A0A0MSE2; Q16836-3; A0A1W2PQ78; B2RB06; E9PF18; Q16836-2; A0A0D9SFP2; A0A1W2PQV5	0	1317.76	High	2	659.385	2.43	45
FALSE	Master Protein	Q53GA9	Tetraspanin (Fragment) OS=Homo sapiens OX=9606 PE=2 SV=1	11	1	7	1	237	26.1	6.87	58	1	1
	Checked	Confidence	Sequence	Modifications	# Protein Groups	# Proteins	# PSMs	Master Protein Accessions	Protein Accessions	# Missed Cleavages	Theo. MH+ [Da]	Confidence (by Search Engine): Mascot	Charge (by Search Engine): Mascot	m/z [Da] (by Search Engine): Mascot	DeltaM [ppm] (by Search Engine): Mascot	Ions Score (by Search Engine): Mascot
	FALSE	High	CCGLVNGAADWGNNFQHYPELCACLDK	4xCarbamidomethyl [C1; C2; C22; C24]; 1xDeamidated [N/Q]	1	2	7	Q53GA9	Q53GA9; P19075	0	3170.32	High	3	1057.45	0.28	37
FALSE	Master Protein	O60635	Tetraspanin-1 OS=Homo sapiens OX=9606 GN=TSPAN1 PE=1 SV=2	5	1	2	1	241	26.3	5.25	86	1	1
	Checked	Confidence	Sequence	Modifications	# Protein Groups	# Proteins	# PSMs	Master Protein Accessions	Protein Accessions	# Missed Cleavages	Theo. MH+ [Da]	Confidence (by Search Engine): Mascot	Charge (by Search Engine): Mascot	m/z [Da] (by Search Engine): Mascot	DeltaM [ppm] (by Search Engine): Mascot	Ions Score (by Search Engine): Mascot
	FALSE	High	VEGCFNQLLYDIR	1xCarbamidomethyl [C4]	1	1	2	O60635	O60635	0	1626.79	High	2	813.898	-3.36	57
FALSE	Master Protein	Q53FS6	TNF receptor-associated protein 1 variant (Fragment) OS=Homo sapiens OX=9606 PE=2 SV=1	4	2	3	1	704	80	8.03	157	2	1
	Checked	Confidence	Sequence	Modifications	# Protein Groups	# Proteins	# PSMs	Master Protein Accessions	Protein Accessions	# Missed Cleavages	Theo. MH+ [Da]	Confidence (by Search Engine): Mascot	Charge (by Search Engine): Mascot	m/z [Da] (by Search Engine): Mascot	DeltaM [ppm] (by Search Engine): Mascot	Ions Score (by Search Engine): Mascot
	FALSE	High	GVVDSEDIPLNLSR		3	20	4	Q53FS6; K9JA46 P07900; A0A024RD80 P08238	Q53FS6; P07900-2; K9JA46 P07900; Q2VPJ6; I3L239; Q8TBA7; Q86U12; Q8N9Z3; Q9BV61; Q9H6X9; A0A024RD80 P08238; A0A140VJY2 Q12931; Q12931-2; Q53G55; B4DMA2; B4DGL0; A8K3W9; O75322; I3L0K7; Q96HX7	0	1513.79	High	2	757.394	-3.04	85
	FALSE	High	AQLLQPTLEINPR		1	9	1	Q53FS6	Q53FS6; Q59EK6; Q9BV61; Q5CAQ4; A0A140VJY2 Q12931; Q12931-2; K0A7K7; Q53G55; I3L0K7	0	1492.85	High	2	746.928	0.16	46
FALSE	Master Protein	A0A140VK56 P37837	Transaldolase OS=Homo sapiens OX=9606 PE=2 SV=1 Transaldolase OS=Homo sapiens OX=9606 GN=TALDO1 PE=1 SV=2	14	5	7	5	337	37.5	6.81	214	5	1
	Checked	Confidence	Sequence	Modifications	# Protein Groups	# Proteins	# PSMs	Master Protein Accessions	Protein Accessions	# Missed Cleavages	Theo. MH+ [Da]	Confidence (by Search Engine): Mascot	Charge (by Search Engine): Mascot	m/z [Da] (by Search Engine): Mascot	DeltaM [ppm] (by Search Engine): Mascot	Ions Score (by Search Engine): Mascot
	FALSE	High	LSSTWEGIQAGK		1	3	1	A0A140VK56 P37837	F2Z393; B4DID5; A0A140VK56 P37837	0	1276.65	High	2	638.83	-0.05	63
	FALSE	High	LLGELLQDNAK		1	2	2	A0A140VK56 P37837	F2Z393; A0A140VK56 P37837	0	1213.68	High	2	607.344	1.27	63
	FALSE	High	SYEPLEDPGVK		1	2	2	A0A140VK56 P37837	F2Z393; A0A140VK56 P37837	0	1233.6	High	2	617.302	-2.95	50
	FALSE	High	LVPVLSAK		1	1	1	A0A140VK56 P37837	A0A140VK56 P37837	0	826.54	High	2	413.773	-1.26	39
	FALSE	High	LIELYK		1	3	1	A0A140VK56 P37837	F2Z393; B4DID5; A0A140VK56 P37837	0	778.471	High	2	389.739	-0.37	35
FALSE	Master Protein	A0A0B4J1R6	Transketolase OS=Homo sapiens OX=9606 GN=TKT PE=1 SV=1	12	4	6	4	457	49.9	7.91	262	4	1
	Checked	Confidence	Sequence	Modifications	# Protein Groups	# Proteins	# PSMs	Master Protein Accessions	Protein Accessions	# Missed Cleavages	Theo. MH+ [Da]	Confidence (by Search Engine): Mascot	Charge (by Search Engine): Mascot	m/z [Da] (by Search Engine): Mascot	DeltaM [ppm] (by Search Engine): Mascot	Ions Score (by Search Engine): Mascot
	FALSE	High	LDNLVAILDINR		1	9	2	A0A0B4J1R6	A0A0S2Z5C0; A0A0B4J1R6; V9HWD9 P29401; Q6MZE3; Q53EM5; P29401-2; B4E022; B3KSI4; E9PFF2	0	1368.78	High	2	684.896	0.84	92
	FALSE	High	LGQSDPAPLQHQMDIYQK		1	9	1	A0A0B4J1R6	A0A0S2Z5C0; A0A0B4J1R6; V9HWD9 P29401; Q6MZE3; Q53EM5; P29401-2; B4E022; B3KSI4; E9PFF2	0	2069.01	High	3	690.34	-3.06	61
	FALSE	High	IIALDGDTK		1	8	2	A0A0B4J1R6	B3KPZ8; A0A0B4J1R6; A0A0K0K1H9; V9HWD9 P29401; Q53EM5; P29401-2; B4E022; B3KSI4	0	945.525	High	2	473.265	-3.04	60
	FALSE	High	TVPFCSTFAAFFTR	1xCarbamidomethyl [C5]	1	9	1	A0A0B4J1R6	B3KPZ8; A0A0B4J1R6; A0A0K0K1H9; V9HWD9 P29401; Q53EM5; P29401-2; B4E022; B3KSI4; B4DVU1	0	1651.79	High	2	826.399	-2.05	46
FALSE	Master Protein	Q6FHL3 Q15629	Translocating chain-associated membrane protein OS=Homo sapiens OX=9606 GN=TRAM1 PE=2 SV=1 Translocating chain-associated membrane protein 1 OS=Homo sapiens OX=9606 GN=TRAM1 PE=1 SV=3	2	1	1	1	374	43	9.63	44	1	1
	Checked	Confidence	Sequence	Modifications	# Protein Groups	# Proteins	# PSMs	Master Protein Accessions	Protein Accessions	# Missed Cleavages	Theo. MH+ [Da]	Confidence (by Search Engine): Mascot	Charge (by Search Engine): Mascot	m/z [Da] (by Search Engine): Mascot	DeltaM [ppm] (by Search Engine): Mascot	Ions Score (by Search Engine): Mascot
	FALSE	High	FINFQLR		1	4	1	Q6FHL3 Q15629	Q6FHL3 Q15629; A8K032; Q15629-2; G3XAN4	0	937.525	High	2	469.267	1.46	44
FALSE	Master Protein	P51571	Translocon-associated protein subunit delta OS=Homo sapiens OX=9606 GN=SSR4 PE=1 SV=1	8	1	2	1	173	19	6.15	95	1	1
	Checked	Confidence	Sequence	Modifications	# Protein Groups	# Proteins	# PSMs	Master Protein Accessions	Protein Accessions	# Missed Cleavages	Theo. MH+ [Da]	Confidence (by Search Engine): Mascot	Charge (by Search Engine): Mascot	m/z [Da] (by Search Engine): Mascot	DeltaM [ppm] (by Search Engine): Mascot	Ions Score (by Search Engine): Mascot
	FALSE	High	VQNMALYADVGGK	1xOxidation [M4]	1	1	2	P51571	P51571	0	1381.68	High	2	691.343	1.06	62
FALSE	Master Protein	B3KSG9	Transmembrane 9 superfamily member OS=Homo sapiens OX=9606 PE=2 SV=1	3	1	2	1	573	65.4	7.28	64	1	1
	Checked	Confidence	Sequence	Modifications	# Protein Groups	# Proteins	# PSMs	Master Protein Accessions	Protein Accessions	# Missed Cleavages	Theo. MH+ [Da]	Confidence (by Search Engine): Mascot	Charge (by Search Engine): Mascot	m/z [Da] (by Search Engine): Mascot	DeltaM [ppm] (by Search Engine): Mascot	Ions Score (by Search Engine): Mascot
	FALSE	High	FCNPGFPIGCYITDK	2xCarbamidomethyl [C2; C10]	1	2	2	B3KSG9	B3KSG9; A0A024QYR8 Q99805	0	1788.81	High	2	894.906	-2.52	40
FALSE	Master Protein	V9HWK1 P60174	Triosephosphate isomerase OS=Homo sapiens OX=9606 GN=HEL-S-49 PE=2 SV=1 Triosephosphate isomerase OS=Homo sapiens OX=9606 GN=TPI1 PE=1 SV=4	56	10	25	10	249	26.7	6.9	1063	10	1
	Checked	Confidence	Sequence	Modifications	# Protein Groups	# Proteins	# PSMs	Master Protein Accessions	Protein Accessions	# Missed Cleavages	Theo. MH+ [Da]	Confidence (by Search Engine): Mascot	Charge (by Search Engine): Mascot	m/z [Da] (by Search Engine): Mascot	DeltaM [ppm] (by Search Engine): Mascot	Ions Score (by Search Engine): Mascot
	FALSE	High	IIYGGSVTGATCK	1xCarbamidomethyl [C12]	1	6	2	V9HWK1 P60174	B4DUI5; Q2QD09; P60174-4; V9HWK1 P60174; Q53HE2; P60174-3	0	1326.67	High	2	663.838	-2.61	94
	FALSE	High	VPADTEVVCAPPTAYIDFAR	1xCarbamidomethyl [C9]	1	3	4	V9HWK1 P60174	V9HWK1 P60174; Q53HE2; P60174-3	0	2192.07	High	2	1096.54	5.53	90
	FALSE	High	VTNGAFTGEISPGMIK	1xDeamidated [N3]	1	5	4	V9HWK1 P60174	B4DUI5; Q2QD09; V9HWK1 P60174; Q53HE2; P60174-3	0	1622.81	High	2	811.907	-1.09	77
	FALSE	High	SNVSDAVAQSTR		1	6	2	V9HWK1 P60174	B4DUI5; Q2QD09; P60174-4; V9HWK1 P60174; Q53HE2; P60174-3	0	1234.6	High	2	617.803	-2.96	74
	FALSE	High	RHVFGESDELIGQK		1	9	2	V9HWK1 P60174	U3KPS5; U3KPZ0; B4DUI5; Q2QD09; P60174-4; V9HWK1 P60174; Q53HE2; U3KQF3; P60174-3	1	1614.82	High	3	538.948	3.6	70
	FALSE	High	DCGATWVVLGHSER	1xCarbamidomethyl [C2]	1	7	3	V9HWK1 P60174	U3KPS5; U3KPZ0; B4DUI5; P60174-4; V9HWK1 P60174; U3KQF3; P60174-3	0	1586.74	High	2	793.874	1.13	69
	FALSE	High	VVLAYEPVWAIGTGK		1	8	2	V9HWK1 P60174	U3KPZ0; B4DUI5; Q2QD09; P60174-4; V9HWK1 P60174; Q53HE2; U3KQF3; P60174-3	0	1602.89	High	2	801.947	-1.02	59
	FALSE	High	VTNGAFTGEISPGMIK	1xOxidation [M14]	1	5	1	V9HWK1 P60174	B4DUI5; Q2QD09; V9HWK1 P60174; Q53HE2; P60174-3	0	1637.82	High	2	819.415	1.13	44
	FALSE	High	HVFGESDELIGQK		1	9	1	V9HWK1 P60174	U3KPS5; U3KPZ0; B4DUI5; Q2QD09; P60174-4; V9HWK1 P60174; Q53HE2; U3KQF3; P60174-3	0	1458.72	High	2	729.861	-5.27	42
	FALSE	High	VTNGAFTGEISPGMIK		1	5	2	V9HWK1 P60174	B4DUI5; Q2QD09; V9HWK1 P60174; Q53HE2; P60174-3	0	1621.83	High	2	811.418	2.38	41
	FALSE	High	ELASQPDVDGFLVGGASLKPEFVDIINAK	1xDeamidated [Q5]	1	5	1	V9HWK1 P60174	B4DUI5; P60174-4; V9HWK1 P60174; Q53HE2; P60174-3	0	3030.57	High	3	1010.87	6.24	40
	FALSE	High	VVFEQTK		1	8	1	V9HWK1 P60174	U3KPZ0; B4DUI5; Q2QD09; P60174-4; V9HWK1 P60174; Q53HE2; U3KQF3; P60174-3	0	850.467	High	2	425.735	-5.73	37
FALSE	Master Protein	A0A2R8Y5V9	Tropomyosin alpha-4 chain OS=Homo sapiens OX=9606 GN=TPM4 PE=1 SV=1	10	2	2	1	248	28.6	4.7	80	2	1
	Checked	Confidence	Sequence	Modifications	# Protein Groups	# Proteins	# PSMs	Master Protein Accessions	Protein Accessions	# Missed Cleavages	Theo. MH+ [Da]	Confidence (by Search Engine): Mascot	Charge (by Search Engine): Mascot	m/z [Da] (by Search Engine): Mascot	DeltaM [ppm] (by Search Engine): Mascot	Ions Score (by Search Engine): Mascot
	FALSE	High	IQLVEEELDR		2	61	1	A0A2R8Y5V9; B2RDE1	Q1ZYL5; J3KN67; A0A2R8Y5V9; Q5TCU3; B2RDE1; H0YKP3; A0A494BZZ2; P07951-3; A0A2R8YGX3; B4DVY2; A7XZE4; A0A2R8YHD2; A0A0S2Z4I4 P06753-5; A0A2R8YEU4; M1VPF4; P67936-2; A0A494C0P6; D9YZV7 P09493-5; C9IZA2; A0A0S2Z4G8; A0A024R5W6 P09493-7; A0A0K0K1I0 P09493-10; P09493-8; H0YKJ4; A0A0S2Z4G6; B4DTK3; Q6ZN40; P09493-6; A0A2R2Y2Q3; H0YL80; Q59GR8; Q15657; A0A494C0G0; P09493-2; V9HW56 P67936; Q8TCG4; A0A2R…	0	1243.65	High	2	622.331	2.18	58
	FALSE	High	KIQALQQQADEAEDR		1	7	1	A0A2R8Y5V9	A0A2R8Y5V9; A0A590UK79; A0A2R8YGX3; B4DVY2; V9HW56 P67936; A0A590UJB9; B4DTB1	1	1742.87	High	3	581.626	-1.52	49
FALSE	Master Protein	A0A024R983 P10155	TROVE domain family, member 2, isoform CRA_b OS=Homo sapiens OX=9606 GN=TROVE2 PE=3 SV=1 60 kDa SS-A/Ro ribonucleoprotein OS=Homo sapiens OX=9606 GN=RO60 PE=1 SV=2	2	1	1	1	538	60.6	8.03	39	1	1
	Checked	Confidence	Sequence	Modifications	# Protein Groups	# Proteins	# PSMs	Master Protein Accessions	Protein Accessions	# Missed Cleavages	Theo. MH+ [Da]	Confidence (by Search Engine): Mascot	Charge (by Search Engine): Mascot	m/z [Da] (by Search Engine): Mascot	DeltaM [ppm] (by Search Engine): Mascot	Ions Score (by Search Engine): Mascot
	FALSE	High	LGLENAEALIR		1	5	1	A0A024R983 P10155	P10155-5; A0A024R983 P10155; P10155-2; P10155-4; P10155-3	0	1198.68	High	2	599.844	0.7	39
FALSE	Master Protein	P00761 SWISS-PROT:P00761	Trypsin - Sus scrofa (Pig).	25	5	619	5	231	24.4	7.18	20594	5	1
	Checked	Confidence	Sequence	Modifications	# Protein Groups	# Proteins	# PSMs	Master Protein Accessions	Protein Accessions	# Missed Cleavages	Theo. MH+ [Da]	Confidence (by Search Engine): Mascot	Charge (by Search Engine): Mascot	m/z [Da] (by Search Engine): Mascot	DeltaM [ppm] (by Search Engine): Mascot	Ions Score (by Search Engine): Mascot
	FALSE	High	LGEHNIDVLEGNEQFINAAK		1	1	140	P00761 SWISS-PROT:P00761	P00761 SWISS-PROT:P00761	0	2211.1	High	2	1106.05	-1.1	112
	FALSE	High	LGEHNIDVLEGNEQFINAAK	1xDeamidated [N/Q]	1	1	21	P00761 SWISS-PROT:P00761	P00761 SWISS-PROT:P00761	0	2212.09	High	2	1106.55	-1.38	102
	FALSE	High	IITHPNFNGNTLDNDIMLIK		1	1	8	P00761 SWISS-PROT:P00761	P00761 SWISS-PROT:P00761	0	2283.18	High	2	1142.09	-0.51	93
	FALSE	High	IITHPNFNGNTLDNDIMLIKLSSPATLNSR	2xDeamidated [N]	1	1	6	P00761 SWISS-PROT:P00761	P00761 SWISS-PROT:P00761	1	3311.69	High	4	828.687	9.43	84
	FALSE	High	IITHPNFNGNTLDNDIMLIK	2xDeamidated [N]	1	1	3	P00761 SWISS-PROT:P00761	P00761 SWISS-PROT:P00761	0	2285.15	High	2	1143.09	8.88	78
	FALSE	High	IITHPNFNGNTLDNDIMLIK	1xDeamidated [N]; 1xOxidation [M17]	1	1	103	P00761 SWISS-PROT:P00761	P00761 SWISS-PROT:P00761	0	2300.16	High	3	767.395	4.4	75
	FALSE	High	LSSPATLNSR		1	1	84	P00761 SWISS-PROT:P00761	P00761 SWISS-PROT:P00761	0	1045.56	High	2	523.286	1.4	69
	FALSE	High	IITHPNFNGNTLDNDIMLIKLSSPATLNSR		1	1	1	P00761 SWISS-PROT:P00761	P00761 SWISS-PROT:P00761	1	3309.73	High	4	828.184	-3.18	67
	FALSE	High	IITHPNFNGNTLDNDIMLIK	1xOxidation [M17]	1	1	9	P00761 SWISS-PROT:P00761	P00761 SWISS-PROT:P00761	0	2299.18	High	3	767.065	1.85	66
	FALSE	High	IITHPNFNGNTLDNDIMLIK	1xDeamidated [N]	1	1	132	P00761 SWISS-PROT:P00761	P00761 SWISS-PROT:P00761	0	2284.16	High	2	1142.59	2.1	66
	FALSE	High	LSSPATLNSR	1xDeamidated [N8]	1	1	2	P00761 SWISS-PROT:P00761	P00761 SWISS-PROT:P00761	0	1046.55	High	2	523.772	-9.81	64
	FALSE	High	VATVSLPR		1	1	109	P00761 SWISS-PROT:P00761	P00761 SWISS-PROT:P00761	0	842.509	High	2	421.758	0.09	60
	FALSE	High	IITHPNFNGNTLDNDIMLIK	2xDeamidated [N8; N10]; 1xOxidation [M17]	1	1	1	P00761 SWISS-PROT:P00761	P00761 SWISS-PROT:P00761	0	2301.14	High	2	1151.08	7	50
FALSE	Master Protein	Q6B051	Tryptase alpha/beta 1 OS=Homo sapiens OX=9606 GN=TPSAB1 PE=2 SV=1	10	2	5	2	275	30.5	7.11	160	2	1
	Checked	Confidence	Sequence	Modifications	# Protein Groups	# Proteins	# PSMs	Master Protein Accessions	Protein Accessions	# Missed Cleavages	Theo. MH+ [Da]	Confidence (by Search Engine): Mascot	Charge (by Search Engine): Mascot	m/z [Da] (by Search Engine): Mascot	DeltaM [ppm] (by Search Engine): Mascot	Ions Score (by Search Engine): Mascot
	FALSE	High	EQHLYYQDQLLPVSR		1	18	3	Q6B051	Q9BZJ3; Q6B051; A0A087WUI4; Q15661-2; P20231 Q15661; Q9BZJ3-2; Q6NZY1; Q86UA5; Q96RZ6; J3QTS8; A0A0C4DGM1; A0A140VJT7; Q6FHB8; A0A0C4DFZ7; Q86TM8; A0A087X1U0; A0A384MTT9; Q96RZ7	0	1888.96	High	2	944.987	6.43	59
	FALSE	High	YHLGAYTGDDVR		1	15	2	Q6B051	Q6B051; A0A087WUI4; Q15661-2; P20231 Q15661; Q6NZY1; Q86UA5; Q96RZ6; J3QTS8; A0A0C4DGM1; A0A140VJT7; Q6FHB8; Q86TM8; A0A087X1U0; A0A384MTT9; Q96RZ7	0	1366.64	High	3	456.217	-2.16	42
FALSE	Master Protein	B3KT06	Tubulin alpha chain OS=Homo sapiens OX=9606 PE=2 SV=1	20	7	14	7	416	46.3	5.14	457	7	1
	Checked	Confidence	Sequence	Modifications	# Protein Groups	# Proteins	# PSMs	Master Protein Accessions	Protein Accessions	# Missed Cleavages	Theo. MH+ [Da]	Confidence (by Search Engine): Mascot	Charge (by Search Engine): Mascot	m/z [Da] (by Search Engine): Mascot	DeltaM [ppm] (by Search Engine): Mascot	Ions Score (by Search Engine): Mascot
	FALSE	High	AVCMLSNTTAIAEAWAR	1xCarbamidomethyl [C3]	1	22	4	B3KT06	Q1ZYQ1 P0DPH7 P0DPH8; C9J2C0; Q7Z3M3; A8JZY9; Q6PEY2; Q9UQM3; B3KT06; P0DPH7-2; V9GZ17; Q71U36; B4DN58; Q9NY65; P68366-2; P68363; Q15670; Q71U36-2; B3KPS3; B4DQK4; P68363-2; B4DDU2; Q9NY65-2; P68366	0	1864.9	High	2	932.952	-4.49	94
	FALSE	High	DVNAAIATIK		1	18	2	B3KT06	Q1ZYQ1 P0DPH7 P0DPH8; F5H5D3; Q53GA7; A8JZY9; Q6PEY2; A0A1W2PQM2; Q9UQM3; B3KT06; P0DPH7-2; Q71U36; P68363; Q71U36-2; B3KPS3; Q8N532; Q9BQE3; B4DQK4; P68363-2; B4DDU2	0	1015.58	High	2	508.293	0.66	56
	FALSE	High	EIIDLVLDR		1	17	2	B3KT06	B7Z1K5; F5H5D3; F8VRZ4; Q53GA7; F8VS66; F8VQQ4; A8JZY9; A0A1W2PQM2; B3KT06; Q71U36; P68363; Q71U36-2; B3KPS3; Q8N532; Q9BQE3; B4DQK4; F8VVB9	0	1085.62	High	2	543.315	2.87	54
[truncated: 148 more rows]

## Sheet: Tumoral
Checked	Master	Accession	Description	Coverage [%]	# Peptides	# PSMs	# Unique Peptides	# AAs	MW [kDa]	calc. pI	Score Mascot: Mascot	# Peptides (by Search Engine): Mascot	# Protein Groups
[truncated: 972 more rows]

[truncated: 2 more sheets: PMBCs, BCA]
